# Supplementary material for: Nuclear receptor 4A1 is critical for neutrophil-dependent pulmonary immunity to Klebsiella pneumoniae infection
Source: Front Immunol. 2025 Mar 6;16:1558252. doi: 10.3389/fimmu.2025.1558252 (PMC11922696; doi:10.3389/fimmu.2025.1558252)
Supplement: Supplementary file 2 [file Table4.xlsx]

## Sheet: Sheet1
Gene ID	Transcript ID	Gene name	Transcript name	P-value (SN vs N)	FDR step up (SN vs N)	Ratio (SN vs N)	Fold change (SN vs N)	LSMean(SN) (SN vs N)	LSMean(N) (SN vs N)	P-value (SW vs W)	FDR step up (SW vs W)	Ratio (SW vs W)	Fold change (SW vs W)	LSMean(SW) (SW vs W)	LSMean(W) (SW vs W)	P-value (SN vs SW)	FDR step up (SN vs SW)	Ratio (SN vs SW)	Fold change (SN vs SW)	LSMean(SN) (SN vs SW)	LSMean(SW) (SN vs SW)	P-value (N vs W)	FDR step up (N vs W)	Ratio (N vs W)	Fold change (N vs W)	LSMean(N) (N vs W)	LSMean(W) (N vs W)
ENSMUSG00000000530	ENSMUST00000000542	Acvrl1	Acvrl1-201	0.539	0.999	1.12	1.12	37.3	33.2	0.696	1	0.95	-1.05	1010	1060	4.17e-95	9.28e-91	0.0369	-27.1	37.3	1010	2.9e-101	1.29e-96	0.0313	-32	33.2	1060
ENSMUSG00000022237	ENSMUST00000076942	Ankrd33b	Ankrd33b-202	0.00108	0.163	0.591	-1.69	32.9	55.7	0.944	1	1.01	1.01	804	798	3.27e-109	1.45e-104	0.041	-24.4	32.9	804	1.33e-94	2.96e-90	0.0698	-14.3	55.7	798
ENSMUSG00000073643	ENSMUST00000113515	Wdfy1	Wdfy1-207	0.637	0.999	0.964	-1.04	383	397	0.474	1	0.92	-1.09	68.3	74.3	6.64e-65	4.93e-61	5.61	5.61	383	68.3	2.24e-67	1.66e-63	5.35	5.35	397	74.3
ENSMUSG00000073643	ENSMUST00000113512	Wdfy1	Wdfy1-204	0.637	0.999	0.964	-1.04	383	397	0.474	1	0.92	-1.09	68.3	74.3	6.64e-65	4.93e-61	5.61	5.61	383	68.3	2.24e-67	1.66e-63	5.35	5.35	397	74.3
ENSMUSG00000073643	ENSMUST00000113513	Wdfy1	Wdfy1-205	0.637	0.999	0.964	-1.04	383	397	0.474	1	0.92	-1.09	68.3	74.3	6.64e-65	4.93e-61	5.61	5.61	383	68.3	2.24e-67	1.66e-63	5.35	5.35	397	74.3
ENSMUSG00000073643	ENSMUST00000113514	Wdfy1	Wdfy1-206	0.637	0.999	0.964	-1.04	383	397	0.474	1	0.92	-1.09	68.3	74.3	6.64e-65	4.93e-61	5.61	5.61	383	68.3	2.24e-67	1.66e-63	5.35	5.35	397	74.3
ENSMUSG00000022257	ENSMUST00000022867	Laptm4b	Laptm4b-201	0.934	0.999	1.01	1.01	642	636	0.18	1	1.2	1.2	116	97.3	3.72e-44	2.07e-40	5.52	5.52	642	116	3.4e-52	2.16e-48	6.54	6.54	636	97.3
ENSMUSG00000094502	ENSMUST00000199933	Ighv1-69	Ighv1-69-202	0.011	0.538	1.56	1.56	48.1	30.8	0.83	1	0.973	-1.03	331	340	1.99e-39	8.85e-36	0.145	-6.89	48.1	331	4.74e-52	2.64e-48	0.0905	-11.1	30.8	340
ENSMUSG00000000530	ENSMUST00000120754	Acvrl1	Acvrl1-205	0.264	0.999	0.872	-1.15	182	209	0.00552	0.458	1.36	1.36	1320	968	4.12e-64	2.62e-60	0.138	-7.22	182	1320	8.04e-40	3.98e-36	0.216	-4.64	209	968
ENSMUSG00000048307	ENSMUST00000057486	Ankrd46	Ankrd46-201	0.379	0.999	0.944	-1.06	406	430	0.482	1	0.959	-1.04	929	968	7.33e-40	3.63e-36	0.437	-2.29	406	929	2.17e-39	9.65e-36	0.444	-2.25	430	968
ENSMUSG00000095771	ENSMUST00000103320	Igkv14-111	Igkv14-111-201	0.565	0.999	0.923	-1.08	211	228	0.152	1	0.828	-1.21	920	1110	3.35e-27	1.06e-23	0.229	-4.37	211	920	1.84e-31	7.44e-28	0.205	-4.87	228	1110
ENSMUSG00000022280	ENSMUST00000022890	Rnf19a	Rnf19a-201	0.391	0.999	0.958	-1.04	1690	1770	0.517	1	1.03	1.03	3170	3070	5.01e-37	2.03e-33	0.534	-1.87	1690	3170	2.32e-29	8.59e-26	0.575	-1.74	1770	3070
ENSMUSG00000020681	ENSMUST00000001963	Ace	Ace-201	0.128	0.999	0.645	-1.55	11	17	0.876	1	0.97	-1.03	230	237	3.63e-32	1.35e-28	0.0477	-21	11	230	6.29e-29	2.16e-25	0.0718	-13.9	17	237
ENSMUSG00000076609	ENSMUST00000103410	Igkc	Igkc-201	0.417	0.999	0.927	-1.08	24100	26000	0.756	1	0.971	-1.03	64600	66600	4.25e-26	1.26e-22	0.373	-2.68	24100	64600	7.74e-24	2.46e-20	0.391	-2.56	26000	66600
ENSMUSG00000021895	ENSMUST00000224981	Arhgef3	Arhgef3-202	0.00376	0.329	1.15	1.15	10800	9390	0.00105	0.19	1.17	1.17	6920	5920	1.18e-20	3.1e-17	1.56	1.56	10800	6920	2.69e-22	7.98e-19	1.59	1.59	9390	5920
ENSMUSG00000056999	ENSMUST00000131070	Ide	Ide-201	0.879	0.999	0.987	-1.01	999	1010	0.703	1	0.967	-1.03	2250	2330	1.74e-20	4.3e-17	0.443	-2.26	999	2250	1.77e-21	4.94e-18	0.435	-2.3	1010	2330
ENSMUSG00000024661	ENSMUST00000236403	Fth1	Fth1-207	0.125	0.999	1.08	1.08	11200	10400	0.0135	0.678	1.13	1.13	7430	6590	3.1e-17	6.9e-14	1.5	1.5	11200	7430	6.01e-21	1.57e-17	1.58	1.58	10400	6590
ENSMUSG00000022337	ENSMUST00000022962	Emc2	Emc2-201	0.769	0.999	0.984	-1.02	1290	1310	0.346	1	1.06	1.06	815	771	8.48e-16	1.35e-12	1.58	1.58	1290	815	9.89e-21	2.45e-17	1.7	1.7	1310	771
ENSMUSG00000096715	ENSMUST00000103401	Igkv3-4	Igkv3-4-201	0.0713	0.978	1.59	1.59	83.9	52.8	0.908	1	0.973	-1.03	472	485	2.04e-12	1.98e-09	0.178	-5.62	83.9	472	7.12e-19	1.59e-15	0.109	-9.17	52.8	485
ENSMUSG00000096336	ENSMUST00000103303	Igkv1-135	Igkv1-135-201	0.838	0.999	0.946	-1.06	153	162	0.369	1	0.788	-1.27	1390	1760	2.72e-16	5.04e-13	0.111	-9.05	153	1390	6.79e-19	1.59e-15	0.092	-10.9	162	1760
ENSMUSG00000000530	ENSMUST00000117984	Acvrl1	Acvrl1-202	0.0191	0.662	9.3	9.3	1.67	0.179	0.762	1	1.07	1.07	339	317	1.48e-27	5.08e-24	0.00491	-204	1.67	339	9.07e-19	1.92e-15	0.000565	-1770	0.179	317
ENSMUSG00000026605	ENSMUST00000171929	Cenpf	Cenpf-204	0.877	0.999	0.989	-1.01	1260	1280	0.151	1	0.904	-1.11	2140	2360	1.36e-13	1.69e-10	0.59	-1.69	1260	2140	3.51e-18	7.1e-15	0.54	-1.85	1280	2360
ENSMUSG00000094930	ENSMUST00000103383	Igkv6-25	Igkv6-25-201	0.59	0.999	1.18	1.18	28.6	24.2	0.885	1	0.961	-1.04	284	296	3.61e-15	5.19e-12	0.1	-9.95	28.6	284	2e-17	3.87e-14	0.0816	-12.3	24.2	296
ENSMUSG00000076613	ENSMUST00000103418	Ighg2b	Ighg2b-201	0.241	0.999	0.84	-1.19	1220	1450	0.215	1	0.833	-1.2	4180	5020	6.88e-17	1.39e-13	0.291	-3.44	1220	4180	3.78e-17	6.74e-14	0.288	-3.47	1450	5020
ENSMUSG00000067149	ENSMUST00000087033	Jchain	Jchain-201	0.495	0.999	0.924	-1.08	7830	8470	0.315	1	0.891	-1.12	19900	22400	5.66e-16	9.7e-13	0.393	-2.55	7830	19900	3.75e-17	6.74e-14	0.378	-2.64	8470	22400
ENSMUSG00000020681	ENSMUST00000132280	Ace	Ace-203	0.776	0.999	1.13	1.13	8.21	7.25	0.349	1	0.732	-1.37	135	184	3.58e-13	4.2e-10	0.0609	-16.4	8.21	135	1.04e-16	1.78e-13	0.0394	-25.4	7.25	184
ENSMUSG00000000530	ENSMUST00000119063	Acvrl1	Acvrl1-203	0.475	0.999	2.35	2.35	0.421	0.179	0.866	1	0.946	-1.06	231	244	7.22e-13	8.25e-10	0.00182	-549	0.421	231	2.15e-16	3.55e-13	0.000732	-1370	0.179	244
ENSMUSG00000023034	ENSMUST00000228985	Nr4a1	Nr4a1-202	0.927	0.999	0.984	-1.02	127	129	0.868	1	1.03	1.03	530	515	1.48e-16	2.86e-13	0.24	-4.16	127	530	1.07e-15	1.7e-12	0.251	-3.98	129	515
ENSMUSG00000095079	ENSMUST00000178282	Igha	Igha-201	0.312	0.999	0.891	-1.12	32400	36400	0.572	1	0.937	-1.07	84800	90500	3.78e-17	8.01e-14	0.382	-2.62	32400	84800	1.52e-15	2.33e-12	0.402	-2.49	36400	90500
ENSMUSG00000096459	ENSMUST00000103473	Ighv9-3	Ighv9-3-201	0.0101	0.514	0.625	-1.6	160	256	0.483	1	0.884	-1.13	924	1050	2.32e-22	6.45e-19	0.173	-5.78	160	924	2.61e-15	3.87e-12	0.245	-4.08	256	1050
ENSMUSG00000094088	ENSMUST00000103535	Ighv1-64	Ighv1-64-201	0.375	0.999	0.827	-1.21	237	287	0.552	1	0.883	-1.13	1340	1520	3.85e-16	6.87e-13	0.177	-5.64	237	1340	3.83e-15	5.5e-12	0.189	-5.28	287	1520
ENSMUSG00000076514	ENSMUST00000197515	Igkv17-121	Igkv17-121-202	0.962	0.999	1.02	1.02	62.9	61.9	0.369	1	0.732	-1.37	718	981	6.47e-12	6e-09	0.0877	-11.4	62.9	718	6.1e-15	8.49e-12	0.0631	-15.9	61.9	981
ENSMUSG00000000532	ENSMUST00000000544	Acvr1b	Acvr1b-201	0.0941	0.999	0.889	-1.12	495	557	0.621	1	0.968	-1.03	916	946	4.8e-19	1.12e-15	0.541	-1.85	495	916	6.43e-15	8.67e-12	0.589	-1.7	557	946
ENSMUSG00000032000	ENSMUST00000013949	Birc3	Birc3-201	0.0144	0.6	1.11	1.11	8130	7350	0.0307	0.889	1.1	1.1	5820	5310	1.08e-15	1.65e-12	1.4	1.4	8130	5820	9.19e-15	1.2e-11	1.38	1.38	7350	5310
ENSMUSG00000021990	ENSMUST00000162945	Spata13	Spata13-209	0.496	0.999	1.04	1.04	15000	14500	0.472	1	1.04	1.04	10000	9660	1.64e-14	2.21e-11	1.5	1.5	15000	10000	1.16e-14	1.47e-11	1.5	1.5	14500	9660
ENSMUSG00000095079	ENSMUST00000194738	Igha	Igha-202	0.178	0.999	1.27	1.27	113	88.7	0.296	1	0.84	-1.19	277	330	1.72e-07	7.17e-05	0.407	-2.46	113	277	3.39e-14	4.19e-11	0.269	-3.72	88.7	330
ENSMUSG00000033446	ENSMUST00000044405	Lpar6	Lpar6-201	0.824	0.999	1.02	1.02	307	300	0.858	1	0.983	-1.02	626	637	1.71e-12	1.77e-09	0.491	-2.04	307	626	7.62e-14	9.17e-11	0.471	-2.12	300	637
ENSMUSG00000024661	ENSMUST00000235129	Fth1	Fth1-202	0.14	0.999	1.1	1.1	11000	10000	0.0117	0.632	1.17	1.17	7350	6270	1.34e-10	1.04e-07	1.5	1.5	11000	7350	7.93e-14	9.3e-11	1.6	1.6	10000	6270
ENSMUSG00000074743	ENSMUST00000099270	Thbd	Thbd-201	0.467	0.999	1.05	1.05	967	922	0.676	1	1.03	1.03	1520	1480	1.9e-12	1.88e-09	0.636	-1.57	967	1520	1.69e-13	1.92e-10	0.623	-1.61	922	1480
ENSMUSG00000036606	ENSMUST00000109331	Plxnb2	Plxnb2-202	0.905	0.999	0.991	-1.01	1410	1430	0.051	1	0.862	-1.16	2160	2500	3.71e-08	1.95e-05	0.655	-1.53	1410	2160	2.06e-13	2.29e-10	0.57	-1.75	1430	2500
ENSMUSG00000024661	ENSMUST00000025563	Fth1	Fth1-201	0.0342	0.805	1.12	1.12	99400	88600	0.0273	0.863	1.13	1.13	67400	59800	8.25e-13	8.75e-10	1.47	1.47	99400	67400	4.25e-13	4.62e-10	1.48	1.48	88600	59800
ENSMUSG00000039463	ENSMUST00000047815	Slc9a8	Slc9a8-201	0.00563	0.397	1.26	1.26	261	206	0.0436	0.973	0.851	-1.17	318	373	0.0153	0.232	0.82	-1.22	261	318	5.44e-13	5.76e-10	0.552	-1.81	206	373
ENSMUSG00000049988	ENSMUST00000052437	Lrrc25	Lrrc25-201	0.284	0.999	1.06	1.06	6520	6140	0.0569	1	1.11	1.11	4560	4090	3.04e-10	2.29e-07	1.43	1.43	6520	4560	9.38e-13	9.71e-10	1.5	1.5	6140	4090
ENSMUSG00000033499	ENSMUST00000091829	Larp4b	Larp4b-201	0.356	0.999	1.03	1.03	5270	5100	0.00135	0.221	1.12	1.12	4440	3960	2.3e-06	0.000614	1.19	1.19	5270	4440	2.07e-12	2.1e-09	1.29	1.29	5100	3960
ENSMUSG00000028793	ENSMUST00000168461	Rnf19b	Rnf19b-206	0.487	0.999	1.04	1.04	4370	4190	0.00499	0.441	1.19	1.19	3240	2720	1.28e-06	0.000379	1.35	1.35	4370	3240	3.29e-12	3.19e-09	1.54	1.54	4190	2720
ENSMUSG00000042677	ENSMUST00000036188	Zc3h12a	Zc3h12a-201	0.604	0.999	0.972	-1.03	6430	6620	0.687	1	1.02	1.02	4620	4520	1.58e-09	1.11e-06	1.39	1.39	6430	4620	3.25e-12	3.19e-09	1.46	1.46	6620	4520
ENSMUSG00000030595	ENSMUST00000085851	Nfkbib	Nfkbib-202	0.765	0.999	1.01	1.01	2040	2020	0.00386	0.385	1.13	1.13	1690	1490	1.48e-05	0.0025	1.21	1.21	2040	1690	3.42e-12	3.24e-09	1.35	1.35	2020	1490
ENSMUSG00000084289	ENSMUST00000121568	Fth1-ps	Fth1-ps-201	0.0571	0.932	1.13	1.13	1400	1230	0.0019	0.27	1.23	1.23	966	786	1.76e-08	1.02e-05	1.44	1.44	1400	966	6.39e-12	5.93e-09	1.57	1.57	1230	786
ENSMUSG00000043262	ENSMUST00000207986	Uevld	Uevld-203	1.77e-08	2.92e-05	4.28	4.28	91.6	21.4	0.00529	0.453	0.516	-1.94	64.1	124	0.135	0.581	1.43	1.43	91.6	64.1	6.8e-12	6.18e-09	0.172	-5.8	21.4	124
ENSMUSG00000076937	ENSMUST00000198182	Iglc2	Iglc2-202	0.0988	0.999	1.97	1.97	34.7	17.7	0.976	1	1.01	1.01	273	270	1.15e-07	5.02e-05	0.127	-7.87	34.7	273	9.11e-12	8.11e-09	0.0654	-15.3	17.7	270
ENSMUSG00000031652	ENSMUST00000034074	N4bp1	N4bp1-201	0.00498	0.377	1.22	1.22	17600	14500	0.0141	0.693	1.19	1.19	10800	9090	1.81e-12	1.84e-09	1.64	1.64	17600	10800	2.1e-11	1.83e-08	1.6	1.6	14500	9090
ENSMUSG00000022323	ENSMUST00000022946	Rida	Rida-201	0.175	0.999	0.866	-1.16	231	266	0.959	1	1.01	1.01	127	126	1.5e-07	6.37e-05	1.82	1.82	231	127	2.14e-11	1.83e-08	2.11	2.11	266	126
ENSMUSG00000007029	ENSMUST00000173584	Vars	Vars-210	7.99e-05	0.0329	1.57	1.57	343	218	0.00127	0.211	0.697	-1.43	324	465	0.625	0.918	1.06	1.06	343	324	2.51e-11	2.11e-08	0.469	-2.13	218	465
ENSMUSG00000032915	ENSMUST00000025004	Adgre4	Adgre4-201	0.0628	0.955	0.759	-1.32	108	143	0.586	1	0.928	-1.08	338	364	2.62e-15	3.88e-12	0.32	-3.12	108	338	2.76e-11	2.27e-08	0.391	-2.55	143	364
ENSMUSG00000023034	ENSMUST00000230814	Nr4a1	Nr4a1-203	0.00188	0.234	1.72	1.72	129	75	0.0958	1	1.47	1.47	27.5	18.7	5.13e-15	7.14e-12	4.7	4.7	129	27.5	5.71e-11	4.62e-08	4.01	4.01	75	18.7
ENSMUSG00000094198	ENSMUST00000103521	Ighv1-50	Ighv1-50-201	0.52	0.999	1.21	1.21	45.8	37.7	0.928	1	0.975	-1.03	248	255	6.51e-09	4.14e-06	0.184	-5.42	45.8	248	7.42e-11	5.9e-08	0.148	-6.76	37.7	255
ENSMUSG00000094420	ENSMUST00000103328	Igkv10-96	Igkv10-96-201	0.427	0.999	0.854	-1.17	615	720	0.437	1	0.858	-1.16	2220	2590	8.16e-11	6.61e-08	0.277	-3.61	615	2220	9.04e-11	7.06e-08	0.279	-3.59	720	2590
ENSMUSG00000112023	ENSMUST00000219717	Lilr4b	Lilr4b-212	0.0707	0.975	1.28	1.28	875	686	0.0192	0.768	1.39	1.39	390	281	3.18e-09	2.14e-06	2.24	2.24	875	390	9.87e-11	7.57e-08	2.44	2.44	686	281
ENSMUSG00000094652	ENSMUST00000191868	Ighv1-42	Ighv1-42-202	0.0661	0.964	2.37	2.37	49.3	20.8	0.355	1	0.661	-1.51	261	395	0.000247	0.0192	0.189	-5.29	49.3	261	2.13e-10	1.61e-07	0.0527	-19	20.8	395
ENSMUSG00000033538	ENSMUST00000027012	Casp4	Casp4-201	0.322	0.999	1.08	1.08	954	885	0.0497	1	1.17	1.17	635	544	9.86e-08	4.44e-05	1.5	1.5	954	635	2.42e-10	1.8e-07	1.63	1.63	885	544
ENSMUSG00000030142	ENSMUST00000032239	Clec4e	Clec4e-201	0.00488	0.373	1.18	1.18	8430	7140	0.00789	0.527	1.17	1.17	5750	4910	9.26e-11	7.37e-08	1.47	1.47	8430	5750	2.48e-10	1.81e-07	1.45	1.45	7140	4910
ENSMUSG00000034987	ENSMUST00000211742	Hrh2	Hrh2-203	0.551	0.999	0.916	-1.09	458	500	0.056	1	1.34	1.34	260	194	0.000147	0.0134	1.76	1.76	458	260	2.91e-10	2.09e-07	2.57	2.57	500	194
ENSMUSG00000021709	ENSMUST00000091269	Erbin	Erbin-203	0.646	0.999	0.979	-1.02	3320	3390	0.104	1	1.08	1.08	2750	2550	3.28e-05	0.00456	1.21	1.21	3320	2750	3.99e-10	2.82e-07	1.33	1.33	3390	2550
ENSMUSG00000095197	ENSMUST00000195359	Ighv1-59	Ighv1-59-202	0.00826	0.473	0.469	-2.13	26.2	56	0.521	1	0.847	-1.18	251	296	6.58e-16	1.09e-12	0.105	-9.54	26.2	251	4.31e-10	3e-07	0.189	-5.28	56	296
ENSMUSG00000029915	ENSMUST00000031975	Clec5a	Clec5a-201	0.172	0.999	1.1	1.1	8540	7770	0.125	1	1.11	1.11	5620	5050	1.56e-09	1.11e-06	1.52	1.52	8540	5620	5.2e-10	3.56e-07	1.54	1.54	7770	5050
ENSMUSG00000025017	ENSMUST00000059672	Pik3ap1	Pik3ap1-201	4.14e-07	0.000485	1.19	1.19	11600	9800	4.62e-05	0.0257	1.15	1.15	9120	7930	7.94e-13	8.62e-10	1.28	1.28	11600	9120	5.9e-10	3.98e-07	1.23	1.23	9800	7930
ENSMUSG00000022529	ENSMUST00000162207	Zfp263	Zfp263-207	0.155	0.999	0.887	-1.13	784	884	0.00134	0.221	1.32	1.32	690	523	0.129	0.573	1.14	1.14	784	690	7.56e-10	5.03e-07	1.69	1.69	884	523
ENSMUSG00000058600	ENSMUST00000009039	Rpl30	Rpl30-201	0.711	0.999	1.04	1.04	260	250	0.702	1	0.96	-1.04	465	484	7.9e-08	3.74e-05	0.56	-1.79	260	465	8.35e-10	5.47e-07	0.516	-1.94	250	484
ENSMUSG00000024353	ENSMUST00000025211	Mzb1	Mzb1-201	0.891	0.999	0.976	-1.02	143	147	0.59	1	0.913	-1.1	386	423	1.19e-08	7.26e-06	0.371	-2.69	143	386	9.91e-10	6.39e-07	0.347	-2.88	147	423
ENSMUSG00000044103	ENSMUST00000057567	Il1f9	Il1f9-201	0.382	0.999	1.1	1.1	5290	4810	0.282	1	1.13	1.13	2770	2460	4.54e-09	3.01e-06	1.91	1.91	5290	2770	1.29e-09	8.24e-07	1.95	1.95	4810	2460
ENSMUSG00000066152	ENSMUST00000084530	Slc31a2	Slc31a2-201	0.267	0.999	1.06	1.06	2440	2300	0.268	1	1.06	1.06	1760	1660	1.58e-09	1.11e-06	1.38	1.38	2440	1760	1.36e-09	8.55e-07	1.39	1.39	2300	1660
ENSMUSG00000027765	ENSMUST00000029331	P2ry1	P2ry1-201	0.0572	0.932	1.15	1.15	297	257	0.539	1	0.957	-1.04	382	399	0.000587	0.0346	0.777	-1.29	297	382	2.27e-09	1.41e-06	0.645	-1.55	257	399
ENSMUSG00000021990	ENSMUST00000162939	Spata13	Spata13-208	0.000786	0.14	1.3	1.3	967	741	0.000119	0.0493	1.37	1.37	627	457	6.23e-08	3.08e-05	1.54	1.54	967	627	2.87e-09	1.75e-06	1.62	1.62	741	457
ENSMUSG00000020280	ENSMUST00000109525	Pus10	Pus10-203	0.000273	0.0714	0.546	-1.83	63	116	0.967	1	1.01	1.01	41.6	41.3	0.0228	0.278	1.52	1.52	63	41.6	3.27e-09	1.94e-06	2.8	2.8	116	41.3
ENSMUSG00000096768	ENSMUST00000179077	Gm47283	Gm47283-203	0.418	0.999	0.713	-1.4	69.5	97.5	0.0353	0.929	2.81	2.81	16.7	5.96	0.00117	0.0546	4.15	4.15	69.5	16.7	3.25e-09	1.94e-06	16.4	16.4	97.5	5.96
ENSMUSG00000038642	ENSMUST00000116304	Ctss	Ctss-202	0.0393	0.842	0.91	-1.1	4970	5460	0.0581	1	0.917	-1.09	6560	7160	1.45e-09	1.08e-06	0.757	-1.32	4970	6560	3.75e-09	2.2e-06	0.763	-1.31	5460	7160
ENSMUSG00000028793	ENSMUST00000097874	Rnf19b	Rnf19b-202	0.358	0.999	1.06	1.06	3680	3490	0.421	1	1.05	1.05	2590	2470	2.23e-09	1.53e-06	1.42	1.42	3680	2590	4.13e-09	2.39e-06	1.41	1.41	3490	2470
ENSMUSG00000112023	ENSMUST00000219661	Lilr4b	Lilr4b-211	0.906	0.999	1.02	1.02	414	405	0.00637	0.486	1.71	1.71	222	129	0.00122	0.0558	1.87	1.87	414	222	5.28e-09	3.01e-06	3.13	3.13	405	129
ENSMUSG00000025375	ENSMUST00000142959	Aatk	Aatk-208	0.134	0.999	0.89	-1.12	342	384	0.0103	0.606	1.24	1.24	297	241	0.0838	0.484	1.15	1.15	342	297	6.02e-09	3.39e-06	1.59	1.59	384	241
ENSMUSG00000042978	ENSMUST00000056028	Sbk1	Sbk1-201	0.597	0.999	0.928	-1.08	257	277	0.395	1	0.891	-1.12	547	613	4.9e-08	2.48e-05	0.47	-2.13	257	547	7.14e-09	3.97e-06	0.451	-2.22	277	613
ENSMUSG00000076652	ENSMUST00000103461	Ighv7-3	Ighv7-3-201	0.177	0.999	0.609	-1.64	22.2	36.4	0.891	1	1.05	1.05	287	274	7.59e-13	8.45e-10	0.0774	-12.9	22.2	287	7.33e-09	4.03e-06	0.133	-7.51	36.4	274
ENSMUSG00000043243	ENSMUST00000124485	Niban3	Niban3-201	0.284	0.999	1.44	1.44	12.8	8.86	0.927	1	0.976	-1.02	52.9	54.1	1.86e-06	0.000525	0.242	-4.13	12.8	52.9	7.84e-09	4.26e-06	0.164	-6.11	8.86	54.1
ENSMUSG00000047945	ENSMUST00000062356	Marcksl1	Marcksl1-201	0.000167	0.0556	1.17	1.17	13900	11900	4.24e-08	6.99e-05	1.26	1.26	11800	9350	5.38e-05	0.00661	1.18	1.18	13900	11800	8.25e-09	4.37e-06	1.27	1.27	11900	9350
ENSMUSG00000067149	ENSMUST00000164073	Jchain	Jchain-202	0.137	0.999	0.801	-1.25	266	333	0.668	1	0.94	-1.06	729	775	1.02e-11	9.26e-09	0.366	-2.73	266	729	8.18e-09	4.37e-06	0.429	-2.33	333	775
ENSMUSG00000095753	ENSMUST00000198328	Igkv4-53	Igkv4-53-202	0.451	0.999	0.805	-1.24	54.8	68.1	0.896	1	1.04	1.04	350	337	4.26e-11	3.58e-08	0.157	-6.38	54.8	350	9.29e-09	4.86e-06	0.202	-4.96	68.1	337
ENSMUSG00000020732	ENSMUST00000021076	Rab37	Rab37-201	0.742	0.999	1.02	1.02	541	531	0.281	1	1.07	1.07	403	377	8.98e-07	0.000288	1.34	1.34	541	403	9.8e-09	5.07e-06	1.41	1.41	531	377
ENSMUSG00000022512	ENSMUST00000023154	Cldn1	Cldn1-201	0.00378	0.33	1.26	1.26	3210	2540	0.357	1	1.08	1.08	1720	1600	2.14e-14	2.72e-11	1.86	1.86	3210	1720	1.32e-08	6.73e-06	1.59	1.59	2540	1600
ENSMUSG00000016194	ENSMUST00000161737	Hsd11b1	Hsd11b1-205	0.271	0.999	1.07	1.07	2940	2750	0.12	1	1.1	1.1	2130	1930	2.04e-07	8.34e-05	1.38	1.38	2940	2130	1.47e-08	7.43e-06	1.42	1.42	2750	1930
ENSMUSG00000037185	ENSMUST00000230909	Krt80	Krt80-205	0.0584	0.934	1.16	1.16	681	589	0.167	1	1.11	1.11	1000	904	2.95e-07	0.000114	0.68	-1.47	681	1000	1.61e-08	7.97e-06	0.652	-1.53	589	904
ENSMUSG00000096672	ENSMUST00000103534	Ighv1-63	Ighv1-63-201	0.81	0.999	1.12	1.12	8.52	7.6	0.639	1	0.831	-1.2	74.9	90.1	5.62e-07	0.000194	0.114	-8.8	8.52	74.9	1.61e-08	7.97e-06	0.0843	-11.9	7.6	90.1
ENSMUSG00000035513	ENSMUST00000183583	Ntng2	Ntng2-211	0.22	0.999	1.1	1.1	1090	990	0.0117	0.632	1.22	1.22	776	634	1.68e-05	0.00274	1.4	1.4	1090	776	1.91e-08	9.37e-06	1.56	1.56	990	634
ENSMUSG00000024235	ENSMUST00000025078	Map3k8	Map3k8-201	1.24e-05	0.00792	0.73	-1.37	1370	1880	0.000633	0.149	0.778	-1.28	981	1260	4.04e-06	0.000923	1.4	1.4	1370	981	2.58e-08	1.23e-05	1.49	1.49	1880	1260
ENSMUSG00000058600	ENSMUST00000142643	Rpl30	Rpl30-206	0.663	0.999	0.831	-1.2	10.8	13	0.76	1	0.895	-1.12	103	115	1.62e-08	9.64e-06	0.105	-9.53	10.8	103	2.58e-08	1.23e-05	0.113	-8.85	13	115
ENSMUSG00000023048	ENSMUST00000164688	Prr13	Prr13-202	0.237	0.999	1.22	1.22	3640	3000	0.402	1	1.15	1.15	1380	1200	4.87e-09	3.19e-06	2.63	2.63	3640	1380	3.57e-08	1.69e-05	2.49	2.49	3000	1200
ENSMUSG00000016833	ENSMUST00000112898	Mrps18c	Mrps18c-202	0.127	0.999	0.551	-1.82	38	69	3.28e-06	0.00317	7.98	7.98	48.1	6.03	0.547	0.888	0.789	-1.27	38	48.1	3.92e-08	1.83e-05	11.4	11.4	69	6.03
ENSMUSG00000021703	ENSMUST00000049488	Serinc5	Serinc5-201	0.254	0.999	1.08	1.08	1080	994	0.781	1	0.981	-1.02	1420	1450	4.85e-05	0.00615	0.757	-1.32	1080	1420	3.94e-08	1.83e-05	0.687	-1.46	994	1450
ENSMUSG00000061353	ENSMUST00000112866	Cxcl12	Cxcl12-202	0.582	0.999	1.05	1.05	280	268	0.512	1	0.95	-1.05	393	414	2.61e-05	0.0038	0.713	-1.4	280	393	5.26e-08	2.42e-05	0.647	-1.55	268	414
ENSMUSG00000113036	ENSMUST00000221517	Gm47021	Gm47021-201	0.325	0.999	1.08	1.08	1340	1250	0.079	1	1.14	1.14	945	826	3.72e-06	0.000863	1.42	1.42	1340	945	6.04e-08	2.75e-05	1.51	1.51	1250	826
ENSMUSG00000002985	ENSMUST00000003066	Apoe	Apoe-201	0.923	0.999	1.01	1.01	791	784	0.727	1	1.03	1.03	1380	1330	1.53e-08	9.2e-06	0.574	-1.74	791	1380	6.14e-08	2.76e-05	0.588	-1.7	784	1330
ENSMUSG00000068874	ENSMUST00000140757	Selenbp1	Selenbp1-204	3.78e-05	0.0181	3.06	3.06	65.9	21.5	0.184	1	0.717	-1.4	66	92.1	0.995	0.999	0.998	-1	65.9	66	6.46e-08	2.85e-05	0.234	-4.27	21.5	92.1
ENSMUSG00000023034	ENSMUST00000023779	Nr4a1	Nr4a1-201	0.18	0.999	1.16	1.16	9620	8310	0.0256	0.848	1.28	1.28	19100	15000	3.01e-10	2.29e-07	0.503	-1.99	9620	19100	6.41e-08	2.85e-05	0.554	-1.81	8310	15000
ENSMUSG00000005057	ENSMUST00000196397	Sh2b2	Sh2b2-203	0.0451	0.871	1.19	1.19	1900	1600	0.00798	0.53	1.26	1.26	1270	1010	2.15e-06	0.000584	1.5	1.5	1900	1270	6.65e-08	2.9e-05	1.59	1.59	1600	1010
ENSMUSG00000050552	ENSMUST00000160157	Lamtor4	Lamtor4-202	0.805	0.999	0.988	-1.01	1160	1170	0.142	1	0.929	-1.08	838	902	6.04e-11	4.98e-08	1.38	1.38	1160	838	7.67e-08	3.32e-05	1.3	1.3	1170	902
ENSMUSG00000029915	ENSMUST00000101491	Clec5a	Clec5a-202	0.0806	0.999	1.13	1.13	5100	4520	0.264	1	1.08	1.08	3380	3120	2.19e-09	1.52e-06	1.51	1.51	5100	3380	8.25e-08	3.5e-05	1.45	1.45	4520	3120
ENSMUSG00000096074	ENSMUST00000103541	Ighv1-72	Ighv1-72-201	0.965	0.999	1.01	1.01	336	332	0.675	1	0.887	-1.13	1370	1540	9.56e-07	0.000298	0.245	-4.07	336	1370	8.19e-08	3.5e-05	0.215	-4.65	332	1540
ENSMUSG00000061353	ENSMUST00000112871	Cxcl12	Cxcl12-203	0.484	0.999	1.07	1.07	329	306	0.156	1	0.868	-1.15	456	525	0.00127	0.0571	0.721	-1.39	329	456	8.63e-08	3.63e-05	0.583	-1.72	306	525
ENSMUSG00000112148	ENSMUST00000219175	Lilrb4a	Lilrb4a-208	0.339	0.999	0.883	-1.13	584	662	0.107	1	1.24	1.24	405	327	0.00546	0.134	1.44	1.44	584	405	8.88e-08	3.7e-05	2.02	2.02	662	327
ENSMUSG00000054619	ENSMUST00000067752	Mettl7a1	Mettl7a1-201	0.738	0.999	0.97	-1.03	386	398	0.384	1	0.926	-1.08	594	641	1.94e-06	0.000539	0.651	-1.54	386	594	1.06e-07	4.36e-05	0.621	-1.61	398	641
ENSMUSG00000058600	ENSMUST00000079735	Rpl30	Rpl30-202	0.64	0.999	1.1	1.1	37.8	34.4	0.306	1	1.19	1.19	109	91.6	7.16e-09	4.49e-06	0.347	-2.88	37.8	109	1.31e-07	5.35e-05	0.376	-2.66	34.4	91.6
ENSMUSG00000021624	ENSMUST00000022124	Cd180	Cd180-201	0.745	0.999	0.976	-1.02	1430	1470	0.851	1	0.986	-1.01	2150	2180	6.7e-08	3.24e-05	0.666	-1.5	1430	2150	1.36e-07	5.51e-05	0.673	-1.49	1470	2180
ENSMUSG00000029472	ENSMUST00000196640	Anapc5	Anapc5-203	0.245	0.999	1.12	1.12	381	341	0.721	1	0.968	-1.03	540	558	0.000199	0.0164	0.706	-1.42	381	540	1.51e-07	6.06e-05	0.611	-1.64	341	558
ENSMUSG00000027737	ENSMUST00000029297	Slc7a11	Slc7a11-201	1.61e-05	0.00941	1.38	1.38	13500	9790	0.0113	0.624	1.21	1.21	7980	6590	2.23e-12	2.11e-09	1.7	1.7	13500	7980	1.59e-07	6.31e-05	1.49	1.49	9790	6590
ENSMUSG00000015837	ENSMUST00000102774	Sqstm1	Sqstm1-202	0.0466	0.886	1.09	1.09	14500	13300	0.0018	0.262	1.14	1.14	12200	10700	4.37e-05	0.00572	1.19	1.19	14500	12200	1.75e-07	6.88e-05	1.25	1.25	13300	10700
ENSMUSG00000030142	ENSMUST00000175995	Clec4e	Clec4e-203	0.081	0.999	1.13	1.13	15000	13300	0.0562	1	1.14	1.14	10600	9350	4.61e-07	0.000167	1.41	1.41	15000	10600	1.9e-07	7.43e-05	1.43	1.43	13300	9350
ENSMUSG00000021356	ENSMUST00000021784	Irf4	Irf4-201	0.905	0.999	0.98	-1.02	313	320	0.347	1	0.857	-1.17	648	756	1.2e-05	0.00215	0.484	-2.07	313	648	1.97e-07	7.62e-05	0.423	-2.36	320	756
ENSMUSG00000002985	ENSMUST00000174064	Apoe	Apoe-206	0.489	0.999	1.09	1.09	299	275	0.455	1	0.914	-1.09	472	516	0.00021	0.0172	0.634	-1.58	299	472	2.6e-07	9.97e-05	0.532	-1.88	275	516
ENSMUSG00000040616	ENSMUST00000036572	Tmem51	Tmem51-201	0.864	0.999	0.973	-1.03	119	122	0.79	1	0.961	-1.04	257	267	5e-07	0.000177	0.462	-2.17	119	257	2.77e-07	0.000105	0.456	-2.19	122	267
ENSMUSG00000076617	ENSMUST00000177715	Ighm	Ighm-202	0.947	0.999	0.992	-1.01	3720	3750	0.868	1	0.979	-1.02	7000	7140	4.85e-07	0.000174	0.532	-1.88	3720	7000	2.85e-07	0.000107	0.525	-1.9	3750	7140
ENSMUSG00000026826	ENSMUST00000028166	Nr4a2	Nr4a2-201	0.0743	0.986	0.859	-1.16	1030	1200	0.693	1	1.03	1.03	1920	1850	3.17e-13	3.82e-10	0.54	-1.85	1030	1920	3.02e-07	0.000112	0.649	-1.54	1200	1850
ENSMUSG00000021690	ENSMUST00000065537	Jmy	Jmy-201	0.772	0.999	1.02	1.02	1010	993	0.915	1	1.01	1.01	1360	1350	8.58e-07	0.000277	0.744	-1.34	1010	1360	3e-07	0.000112	0.735	-1.36	993	1350
ENSMUSG00000017264	ENSMUST00000076022	Exosc10	Exosc10-202	0.000454	0.097	0.375	-2.66	33.7	89.8	1.33e-05	0.00887	3.57	3.57	73	20.5	0.00614	0.144	0.462	-2.16	33.7	73	3.32e-07	0.000122	4.39	4.39	89.8	20.5
ENSMUSG00000024677	ENSMUST00000025580	Ms4a6b	Ms4a6b-201	0.129	0.999	0.904	-1.11	832	920	0.972	1	1	1	1290	1280	3.62e-11	3.16e-08	0.647	-1.55	832	1290	3.5e-07	0.000128	0.717	-1.4	920	1280
ENSMUSG00000062157	ENSMUST00000074408	Ifnlr1	Ifnlr1-201	0.214	0.999	1.14	1.14	3810	3340	0.238	1	1.13	1.13	2210	1950	2.67e-07	0.000106	1.72	1.72	3810	2210	3.61e-07	0.000131	1.71	1.71	3340	1950
ENSMUSG00000015839	ENSMUST00000152371	Nfe2l2	Nfe2l2-202	0.568	0.999	0.964	-1.04	942	977	0.86	1	1.01	1.01	709	701	1.74e-05	0.0028	1.33	1.33	942	709	3.97e-07	0.000141	1.39	1.39	977	701
ENSMUSG00000039361	ENSMUST00000208089	Picalm	Picalm-209	0.578	0.999	0.969	-1.03	877	905	3.27e-14	1.21e-10	1.55	1.55	1050	676	0.00191	0.0721	0.839	-1.19	877	1050	3.96e-07	0.000141	1.34	1.34	905	676
ENSMUSG00000028005	ENSMUST00000029635	Gucy1b1	Gucy1b1-201	0.762	0.999	0.856	-1.17	3.32	3.88	0.132	1	0.6	-1.67	19.6	32.7	7.55e-05	0.00847	0.169	-5.9	3.32	19.6	4.5e-07	0.000159	0.119	-8.42	3.88	32.7
ENSMUSG00000018474	ENSMUST00000108661	Chd3	Chd3-202	0.112	0.999	0.818	-1.22	218	267	0.148	1	0.838	-1.19	414	494	2.81e-07	0.00011	0.526	-1.9	218	414	5.29e-07	0.000185	0.539	-1.85	267	494
ENSMUSG00000038179	ENSMUST00000192195	Slamf7	Slamf7-203	0.508	0.999	0.902	-1.11	156	172	0.37	1	0.875	-1.14	323	369	1.9e-06	0.000532	0.482	-2.07	156	323	5.37e-07	0.000187	0.468	-2.14	172	369
ENSMUSG00000048498	ENSMUST00000062787	Cd300e	Cd300e-201	0.494	0.999	1.22	1.22	15	12.3	0.177	1	0.726	-1.38	33.9	46.7	0.00212	0.0766	0.441	-2.27	15	33.9	5.69e-07	0.000196	0.262	-3.81	12.3	46.7
ENSMUSG00000038058	ENSMUST00000168172	Nod1	Nod1-202	0.856	0.999	0.982	-1.02	591	602	0.133	1	1.17	1.17	420	359	0.00104	0.0506	1.41	1.41	591	420	6.41e-07	0.000219	1.68	1.68	602	359
ENSMUSG00000039753	ENSMUST00000119523	Fbxl5	Fbxl5-204	0.594	0.999	0.91	-1.1	246	271	0.26	1	1.23	1.23	135	110	0.000954	0.0478	1.82	1.82	246	135	6.83e-07	0.000232	2.47	2.47	271	110
ENSMUSG00000022285	ENSMUST00000110362	Ywhaz	Ywhaz-204	0.26	0.999	0.843	-1.19	605	718	0.17	1	0.814	-1.23	1230	1510	2.56e-06	0.000672	0.492	-2.03	605	1230	7.27e-07	0.000245	0.475	-2.1	718	1510
ENSMUSG00000051212	ENSMUST00000049872	Gpr183	Gpr183-201	0.0472	0.888	0.869	-1.15	912	1050	0.285	1	0.928	-1.08	1370	1480	6.16e-09	3.98e-06	0.663	-1.51	912	1370	8.69e-07	0.000291	0.709	-1.41	1050	1480
ENSMUSG00000022126	ENSMUST00000022722	Acod1	Acod1-201	1.65e-06	0.00171	1.36	1.36	66700	49000	6.54e-06	0.00559	1.34	1.34	47700	35700	2.03e-07	8.34e-05	1.4	1.4	66700	47700	8.92e-07	0.000293	1.37	1.37	49000	35700
ENSMUSG00000097076	ENSMUST00000181466	Platr7	Platr7-201	0.249	0.999	1.11	1.11	283	254	0.481	1	1.07	1.07	168	157	1.22e-07	5.28e-05	1.68	1.68	283	168	9.01e-07	0.000293	1.62	1.62	254	157
ENSMUSG00000096768	ENSMUST00000179483	Gm47283	Gm47283-204	0.409	0.999	0.683	-1.46	146	214	0.963	1	0.978	-1.02	20.3	20.7	3.57e-05	0.00493	7.23	7.23	146	20.3	9e-07	0.000293	10.3	10.3	214	20.7
ENSMUSG00000038059	ENSMUST00000042710	Smim3	Smim3-201	0.567	0.999	1.03	1.03	6490	6290	0.414	1	1.05	1.05	4980	4760	3.09e-06	0.000754	1.3	1.3	6490	4980	8.88e-07	0.000293	1.32	1.32	6290	4760
ENSMUSG00000111167	ENSMUST00000216597	Gm39321	Gm39321-201	0.368	0.999	1.11	1.11	940	845	0.0542	1	1.26	1.26	591	468	0.000113	0.0112	1.59	1.59	940	591	9.82e-07	0.000317	1.8	1.8	845	468
ENSMUSG00000018932	ENSMUST00000019076	Map2k3	Map2k3-201	0.312	0.999	1.04	1.04	6090	5870	0.0272	0.863	1.09	1.09	5300	4870	0.000242	0.0189	1.15	1.15	6090	5300	1.05e-06	0.000335	1.2	1.2	5870	4870
ENSMUSG00000074622	ENSMUST00000099126	Mafb	Mafb-201	0.466	0.999	0.936	-1.07	533	570	0.975	1	1	1	884	882	1.88e-08	1.07e-05	0.603	-1.66	533	884	1.05e-06	0.000335	0.646	-1.55	570	882
ENSMUSG00000031600	ENSMUST00000238339	Vps37a	Vps37a-203	0.113	0.999	1.18	1.18	210	179	0.000431	0.116	1.48	1.48	155	105	0.0038	0.108	1.35	1.35	210	155	1.06e-06	0.000335	1.71	1.71	179	105
ENSMUSG00000025982	ENSMUST00000027127	Sf3b1	Sf3b1-201	0.804	0.999	0.99	-1.01	13500	13600	0.832	1	1.01	1.01	11400	11300	1.04e-05	0.00195	1.19	1.19	13500	11400	1.1e-06	0.000343	1.21	1.21	13600	11300
ENSMUSG00000046546	ENSMUST00000059078	Fam43a	Fam43a-201	0.845	0.999	1.03	1.03	277	269	0.942	1	1.01	1.01	560	554	2.11e-06	0.000584	0.496	-2.02	277	560	1.1e-06	0.000343	0.486	-2.06	269	554
ENSMUSG00000076612	ENSMUST00000195192	Ighg2c	Ighg2c-202	0.308	0.999	0.633	-1.58	208	328	0.586	1	0.784	-1.28	2250	2870	1.01e-07	4.44e-05	0.0921	-10.9	208	2250	1.2e-06	0.000372	0.114	-8.76	328	2870
ENSMUSG00000033538	ENSMUST00000152651	Casp4	Casp4-202	0.856	0.999	1.02	1.02	235	229	0.0834	1	1.26	1.26	154	123	0.00111	0.0528	1.52	1.52	235	154	1.36e-06	0.000419	1.87	1.87	229	123
ENSMUSG00000040249	ENSMUST00000049149	Lrp1	Lrp1-201	0.0278	0.763	1.14	1.14	3370	2950	0.376	1	1.05	1.05	4150	3940	0.000454	0.0295	0.811	-1.23	3370	4150	1.4e-06	0.000427	0.749	-1.34	2950	3940
ENSMUSG00000045664	ENSMUST00000055458	Cdc42ep2	Cdc42ep2-201	0.3	0.999	1.09	1.09	3100	2840	0.121	1	1.14	1.14	2160	1900	1.88e-05	0.00297	1.43	1.43	3100	2160	1.58e-06	0.00048	1.5	1.5	2840	1900
ENSMUSG00000021190	ENSMUST00000021607	Lgmn	Lgmn-201	0.298	0.999	1.18	1.18	257	218	0.29	1	0.849	-1.18	391	460	0.00697	0.155	0.656	-1.52	257	391	1.61e-06	0.000483	0.473	-2.11	218	460
ENSMUSG00000051998	ENSMUST00000169295	Lax1	Lax1-201	0.632	0.999	0.905	-1.11	49.7	54.9	0.648	1	0.916	-1.09	131	142	1.7e-06	0.000488	0.381	-2.63	49.7	131	1.67e-06	0.000499	0.386	-2.59	54.9	142
ENSMUSG00000031278	ENSMUST00000112904	Acsl4	Acsl4-203	0.799	0.999	1.01	1.01	1720	1700	0.0487	0.996	1.12	1.12	1440	1290	0.00225	0.08	1.19	1.19	1720	1440	1.69e-06	0.000501	1.32	1.32	1700	1290
ENSMUSG00000002881	ENSMUST00000186764	Nab1	Nab1-205	0.823	0.999	1.01	1.01	2680	2650	0.302	1	1.06	1.06	2160	2040	7.72e-05	0.00859	1.24	1.24	2680	2160	1.8e-06	0.000532	1.3	1.3	2650	2040
ENSMUSG00000038425	ENSMUST00000161542	Poli	Poli-205	3.16e-05	0.016	3.68	3.68	68.5	18.6	0.0674	1	0.582	-1.72	48	82.4	0.231	0.7	1.43	1.43	68.5	48	1.82e-06	0.000532	0.226	-4.43	18.6	82.4
ENSMUSG00000049037	ENSMUST00000060484	Clec4a1	Clec4a1-201	0.909	0.999	0.991	-1.01	635	641	0.833	1	0.985	-1.02	898	912	3.32e-06	0.000795	0.707	-1.41	635	898	1.87e-06	0.000545	0.702	-1.42	641	912
ENSMUSG00000116958	ENSMUST00000231260	Gm6705	Gm6705-201	0.974	0.999	1.01	1.01	49.7	49.2	0.811	1	1.12	1.12	7.43	6.65	5.83e-06	0.00125	6.69	6.69	49.7	7.43	1.89e-06	0.000545	7.39	7.39	49.2	6.65
ENSMUSG00000018168	ENSMUST00000103141	Ikzf3	Ikzf3-201	0.841	0.999	1.04	1.04	200	191	0.658	1	0.913	-1.1	469	514	3.98e-05	0.00533	0.425	-2.35	200	469	2e-06	0.000573	0.372	-2.69	191	514
ENSMUSG00000022969	ENSMUST00000023691	Il10rb	Il10rb-201	0.209	0.999	1.06	1.06	3100	2920	0.304	1	1.05	1.05	2440	2320	7.93e-07	0.00026	1.27	1.27	3100	2440	2.27e-06	0.000645	1.26	1.26	2920	2320
ENSMUSG00000030530	ENSMUST00000107362	Furin	Furin-201	0.42	0.999	1.05	1.05	4270	4050	0.0164	0.728	1.17	1.17	3470	2970	0.00175	0.0689	1.23	1.23	4270	3470	2.27e-06	0.000645	1.36	1.36	4050	2970
ENSMUSG00000020593	ENSMUST00000238839	Lpin1	Lpin1-209	0.0711	0.977	1.38	1.38	55.1	40	0.919	1	0.984	-1.02	88	89.4	0.00485	0.126	0.627	-1.6	55.1	88	2.53e-06	0.000714	0.448	-2.23	40	89.4
ENSMUSG00000029915	ENSMUST00000129948	Clec5a	Clec5a-203	0.187	0.999	1.12	1.12	2130	1890	0.403	1	1.08	1.08	1350	1250	2.28e-07	9.24e-05	1.58	1.58	2130	1350	2.59e-06	0.000719	1.51	1.51	1890	1250
ENSMUSG00000013275	ENSMUST00000086559	Slc41a1	Slc41a1-201	0.299	0.999	1.12	1.12	233	209	0.857	1	0.982	-1.02	334	340	0.000526	0.0323	0.698	-1.43	233	334	2.6e-06	0.000719	0.614	-1.63	209	340
ENSMUSG00000043019	ENSMUST00000059498	Edem3	Edem3-201	0.31	0.999	1.04	1.04	1450	1390	0.00594	0.471	0.893	-1.12	1510	1690	0.363	0.801	0.963	-1.04	1450	1510	2.6e-06	0.000719	0.824	-1.21	1390	1690
ENSMUSG00000026068	ENSMUST00000027237	Il18rap	Il18rap-201	0.0483	0.897	1.13	1.13	5780	5100	0.0112	0.62	1.18	1.18	4440	3770	3.62e-05	0.00496	1.3	1.3	5780	4440	2.62e-06	0.000721	1.35	1.35	5100	3770
ENSMUSG00000044447	ENSMUST00000226033	Dock5	Dock5-203	0.842	0.999	0.979	-1.02	564	576	0.344	1	1.11	1.11	386	348	0.00041	0.0276	1.46	1.46	564	386	2.67e-06	0.000724	1.65	1.65	576	348
ENSMUSG00000044167	ENSMUST00000053764	Foxo1	Foxo1-201	0.842	0.999	0.973	-1.03	503	517	0.843	1	0.973	-1.03	958	984	2.73e-06	0.000694	0.525	-1.9	503	958	2.66e-06	0.000724	0.525	-1.9	517	984
ENSMUSG00000034917	ENSMUST00000045744	Tjp3	Tjp3-201	0.753	0.999	1.08	1.08	106	98.6	3.2e-07	0.000407	3.52	3.52	109	31	0.896	0.982	0.97	-1.03	106	109	2.69e-06	0.000725	3.18	3.18	98.6	31
ENSMUSG00000039477	ENSMUST00000155461	Tnrc18	Tnrc18-203	5.95e-06	0.00442	77.9	77.9	26.1	0.335	0.0187	0.755	0.277	-3.61	8.35	30.2	0.0376	0.351	3.12	3.12	26.1	8.35	2.81e-06	0.000753	0.0111	-90.1	0.335	30.2
ENSMUSG00000028792	ENSMUST00000102604	Ak2	Ak2-202	0.6	0.999	1.02	1.02	3890	3800	0.464	1	1.03	1.03	3180	3070	8.21e-06	0.00164	1.23	1.23	3890	3180	2.85e-06	0.00076	1.24	1.24	3800	3070
ENSMUSG00000025014	ENSMUST00000112200	Dntt	Dntt-202	0.337	0.999	0.842	-1.19	124	147	0.338	1	0.848	-1.18	283	334	3.15e-06	0.000763	0.438	-2.28	124	283	2.95e-06	0.000781	0.441	-2.27	147	334
ENSMUSG00000044791	ENSMUST00000198823	Setd2	Setd2-209	5.28e-05	0.0237	45.4	45.4	7.97	0.176	0.158	1	0.488	-2.05	6.72	13.8	0.747	0.949	1.18	1.18	7.97	6.72	3.02e-06	0.000797	0.0127	-78.5	0.176	13.8
ENSMUSG00000020593	ENSMUST00000111067	Lpin1	Lpin1-202	0.0735	0.985	1.38	1.38	53.7	39	0.919	1	0.984	-1.02	85.6	87	0.00519	0.131	0.627	-1.6	53.7	85.6	3.06e-06	0.000801	0.448	-2.23	39	87
ENSMUSG00000000732	ENSMUST00000105393	Icosl	Icosl-201	0.151	0.999	0.883	-1.13	1800	2040	0.336	1	0.919	-1.09	1250	1360	2.86e-05	0.00406	1.44	1.44	1800	1250	3.08e-06	0.000801	1.5	1.5	2040	1360
ENSMUSG00000036622	ENSMUST00000151517	Atp13a2	Atp13a2-206	0.0809	0.999	1.23	1.23	251	204	0.322	1	0.892	-1.12	314	352	0.0545	0.412	0.799	-1.25	251	314	3.12e-06	0.000809	0.579	-1.73	204	352
ENSMUSG00000030474	ENSMUST00000032667	Siglece	Siglece-201	0.0322	0.794	1.19	1.19	5100	4270	0.0179	0.743	1.22	1.22	3540	2910	9.48e-06	0.00183	1.44	1.44	5100	3540	3.17e-06	0.000817	1.47	1.47	4270	2910
ENSMUSG00000068735	ENSMUST00000090554	Trp53i11	Trp53i11-201	0.194	0.999	1.53	1.53	80.7	52.9	0.281	1	0.712	-1.41	169	237	0.0214	0.27	0.479	-2.09	80.7	169	3.2e-06	0.000818	0.223	-4.48	52.9	237
ENSMUSG00000027863	ENSMUST00000029456	Cd2	Cd2-201	0.994	0.999	0.998	-1	62	62.1	0.983	1	1.01	1.01	218	217	2.94e-06	0.000735	0.285	-3.51	62	218	3.27e-06	0.000831	0.287	-3.49	62.1	217
ENSMUSG00000024661	ENSMUST00000237316	Fth1	Fth1-208	0.00019	0.0612	1.42	1.42	2790	1960	7.72e-08	0.000118	1.67	1.67	2100	1260	0.00271	0.088	1.33	1.33	2790	2100	3.35e-06	0.000849	1.56	1.56	1960	1260
ENSMUSG00000024675	ENSMUST00000072729	Ms4a4c	Ms4a4c-201	0.972	0.999	0.998	-1	986	988	0.385	1	0.945	-1.06	1260	1340	0.000148	0.0135	0.781	-1.28	986	1260	3.43e-06	0.000862	0.74	-1.35	988	1340
ENSMUSG00000017747	ENSMUST00000017891	Ghdc	Ghdc-201	0.999	1	1	-1	397	398	0.089	1	1.15	1.15	314	272	0.00369	0.106	1.27	1.27	397	314	3.5e-06	0.000875	1.46	1.46	398	272
ENSMUSG00000060636	ENSMUST00000115079	Rpl35a	Rpl35a-205	0.017	0.645	1.27	1.27	507	399	0.396	1	0.92	-1.09	583	634	0.162	0.619	0.87	-1.15	507	583	3.54e-06	0.00088	0.63	-1.59	399	634
ENSMUSG00000026548	ENSMUST00000027830	Slamf9	Slamf9-201	0.935	0.999	1.03	1.03	17.8	17.3	0.7	1	1.11	1.11	72.9	65.9	9.22e-07	0.00029	0.244	-4.11	17.8	72.9	3.56e-06	0.00088	0.263	-3.8	17.3	65.9
ENSMUSG00000076613	ENSMUST00000192188	Ighg2b	Ighg2b-202	0.0128	0.57	2.42	2.42	18.2	7.51	0.101	1	0.609	-1.64	22.3	36.7	0.515	0.876	0.814	-1.23	18.2	22.3	3.64e-06	0.000897	0.205	-4.88	7.51	36.7
ENSMUSG00000031610	ENSMUST00000034023	Scrg1	Scrg1-201	0.431	0.999	1.07	1.07	802	747	0.0727	1	1.18	1.18	576	487	0.000313	0.0229	1.39	1.39	802	576	3.69e-06	0.000904	1.53	1.53	747	487
ENSMUSG00000041598	ENSMUST00000053536	Cdc42ep4	Cdc42ep4-201	0.485	0.999	0.964	-1.04	3000	3110	0.852	1	0.99	-1.01	2410	2440	4.16e-05	0.00549	1.24	1.24	3000	2410	3.79e-06	0.000922	1.27	1.27	3110	2440
ENSMUSG00000079108	ENSMUST00000218879	Srp54c	Srp54c-202	0.00573	0.399	1.77	1.77	209	118	0.00484	0.437	0.562	-1.78	171	305	0.335	0.785	1.22	1.22	209	171	3.99e-06	0.000965	0.386	-2.59	118	305
ENSMUSG00000045826	ENSMUST00000061086	Ptprcap	Ptprcap-201	0.655	0.999	1.07	1.07	216	202	0.634	1	1.07	1.07	417	390	3.66e-06	0.000858	0.517	-1.94	216	417	4.01e-06	0.000965	0.518	-1.93	202	390
ENSMUSG00000020400	ENSMUST00000108886	Tnip1	Tnip1-205	0.0096	0.507	1.26	1.26	1680	1330	0.118	1	1.15	1.15	1020	884	2.03e-08	1.14e-05	1.65	1.65	1680	1020	4.25e-06	0.00102	1.51	1.51	1330	884
ENSMUSG00000079108	ENSMUST00000164243	Srp54c	Srp54c-201	0.178	0.999	0.928	-1.08	1180	1270	0.000554	0.138	1.22	1.22	1190	979	0.82	0.967	0.987	-1.01	1180	1190	4.48e-06	0.00107	1.29	1.29	1270	979
ENSMUSG00000030203	ENSMUST00000100857	Dusp16	Dusp16-201	0.00459	0.362	1.15	1.15	4680	4080	0.1	1	1.08	1.08	3540	3260	8.56e-09	5.29e-06	1.32	1.32	4680	3540	4.57e-06	0.00108	1.25	1.25	4080	3260
ENSMUSG00000043832	ENSMUST00000088468	Clec4a3	Clec4a3-201	0.124	0.999	0.875	-1.14	452	516	0.526	1	0.948	-1.06	723	763	4.83e-08	2.47e-05	0.624	-1.6	452	723	4.69e-06	0.0011	0.676	-1.48	516	763
ENSMUSG00000022951	ENSMUST00000023672	Rcan1	Rcan1-201	0.961	0.999	0.99	-1.01	162	163	0.41	1	0.855	-1.17	337	394	0.000144	0.0133	0.481	-2.08	162	337	4.66e-06	0.0011	0.415	-2.41	163	394
ENSMUSG00000001741	ENSMUST00000145610	Il16	Il16-203	0.134	0.999	1.13	1.13	18400	16300	0.355	1	1.08	1.08	12100	11300	2.72e-07	0.000107	1.51	1.51	18400	12100	4.89e-06	0.00114	1.45	1.45	16300	11300
ENSMUSG00000045551	ENSMUST00000061516	Fpr1	Fpr1-201	0.0142	0.599	1.31	1.31	32700	24900	0.0087	0.552	1.34	1.34	20000	15000	1.13e-05	0.00205	1.63	1.63	32700	20000	5.01e-06	0.00116	1.66	1.66	24900	15000
ENSMUSG00000038179	ENSMUST00000192024	Slamf7	Slamf7-202	0.151	0.999	2	2	12.3	6.16	0.14	1	0.54	-1.85	27.3	50.6	0.0713	0.456	0.451	-2.22	12.3	27.3	5.12e-06	0.00118	0.122	-8.22	6.16	50.6
ENSMUSG00000089832	ENSMUST00000132684	Shkbp1	Shkbp1-204	0.209	0.999	0.814	-1.23	269	330	0.0198	0.774	1.48	1.48	230	155	0.336	0.786	1.17	1.17	269	230	5.36e-06	0.00123	2.13	2.13	330	155
ENSMUSG00000020329	ENSMUST00000162694	Polrmt	Polrmt-213	0.00351	0.318	6.41	6.41	17.1	2.67	0.16	1	0.469	-2.13	21.5	45.9	0.674	0.93	0.793	-1.26	17.1	21.5	5.63e-06	0.00127	0.0581	-17.2	2.67	45.9
ENSMUSG00000053175	ENSMUST00000120537	Bcl3	Bcl3-201	0.742	0.999	1.03	1.03	3450	3360	0.599	1	1.05	1.05	2380	2270	1.43e-05	0.00244	1.45	1.45	3450	2380	5.63e-06	0.00127	1.48	1.48	3360	2270
ENSMUSG00000076549	ENSMUST00000103350	Igkv4-68	Igkv4-68-201	0.772	0.999	1.12	1.12	79.2	70.6	0.826	1	0.918	-1.09	388	423	5.46e-05	0.00668	0.204	-4.9	79.2	388	5.59e-06	0.00127	0.167	-5.99	70.6	423
ENSMUSG00000032220	ENSMUST00000034745	Myo1e	Myo1e-201	0.556	0.999	1.23	1.23	22	18	0.817	1	1.07	1.07	86.7	80.7	2.83e-05	0.00405	0.254	-3.94	22	86.7	5.9e-06	0.00132	0.222	-4.5	18	80.7
ENSMUSG00000036273	ENSMUST00000137657	Lrrk2	Lrrk2-203	0.679	0.999	0.926	-1.08	159	172	0.6	1	1.11	1.11	79.8	71.9	0.000344	0.0245	1.99	1.99	159	79.8	5.89e-06	0.00132	2.38	2.38	172	71.9
ENSMUSG00000092060	ENSMUST00000201528	Bend4	Bend4-202	0.665	0.999	1.05	1.05	285	272	0.000608	0.149	0.7	-1.43	305	435	0.519	0.877	0.934	-1.07	285	305	6.1e-06	0.00136	0.625	-1.6	272	435
ENSMUSG00000076534	ENSMUST00000199143	Igkv12-89	Igkv12-89-202	0.000286	0.0733	4.7	4.7	27.2	5.79	0.117	1	1.76	1.76	68.6	39	0.0112	0.195	0.397	-2.52	27.2	68.6	6.22e-06	0.00136	0.148	-6.74	5.79	39
ENSMUSG00000020064	ENSMUST00000020258	Herc4	Herc4-201	0.228	0.999	0.939	-1.06	1710	1820	0.874	1	0.992	-1.01	1430	1440	0.000545	0.0331	1.2	1.2	1710	1430	6.22e-06	0.00136	1.27	1.27	1820	1440
ENSMUSG00000022952	ENSMUST00000023673	Runx1	Runx1-201	0.73	0.999	1.01	1.01	2080	2050	0.158	1	0.945	-1.06	2320	2450	0.0061	0.143	0.896	-1.12	2080	2320	6.16e-06	0.00136	0.835	-1.2	2050	2450
ENSMUSG00000030583	ENSMUST00000183096	Sipa1l3	Sipa1l3-215	0.00721	0.444	1.17	1.17	493	421	0.54	1	0.966	-1.04	529	547	0.231	0.7	0.933	-1.07	493	529	6.28e-06	0.00137	0.77	-1.3	421	547
ENSMUSG00000117098	ENSMUST00000233357	Gm49909	Gm49909-201	0.0373	0.827	1.16	1.16	3480	3010	6.59e-08	0.000105	1.46	1.46	3200	2190	0.235	0.703	1.09	1.09	3480	3200	6.29e-06	0.00137	1.37	1.37	3010	2190
ENSMUSG00000103439	ENSMUST00000194122	Gm7019	Gm7019-201	0.169	0.999	1.11	1.11	533	480	0.0556	1	1.17	1.17	393	337	8.37e-05	0.00907	1.36	1.36	533	393	6.36e-06	0.00138	1.42	1.42	480	337
ENSMUSG00000027995	ENSMUST00000029623	Tlr2	Tlr2-201	1.75e-07	0.000222	1.24	1.24	44200	35600	3.79e-06	0.00359	1.21	1.21	35800	29500	3.19e-07	0.000121	1.24	1.24	44200	35800	6.4e-06	0.00138	1.21	1.21	35600	29500
ENSMUSG00000025648	ENSMUST00000196249	Pfkfb4	Pfkfb4-202	0.722	0.999	1.06	1.06	96.3	91.1	0.382	1	1.17	1.17	49.8	42.6	8.07e-05	0.00884	1.93	1.93	96.3	49.8	6.62e-06	0.00142	2.14	2.14	91.1	42.6
ENSMUSG00000035004	ENSMUST00000047194	Igsf6	Igsf6-201	0.269	0.999	1.06	1.06	14500	13700	0.313	1	1.06	1.06	11300	10700	4.41e-06	0.000992	1.29	1.29	14500	11300	6.87e-06	0.00146	1.28	1.28	13700	10700
ENSMUSG00000030263	ENSMUST00000135984	Lrmp	Lrmp-206	0.329	0.999	0.863	-1.16	336	389	0.214	1	1.21	1.21	237	196	0.0231	0.279	1.42	1.42	336	237	6.98e-06	0.00148	1.99	1.99	389	196
ENSMUSG00000031613	ENSMUST00000034026	Hpgd	Hpgd-201	0.769	0.999	0.963	-1.04	194	201	0.342	1	0.89	-1.12	313	352	0.000136	0.0128	0.619	-1.62	194	313	7.16e-06	0.00151	0.572	-1.75	201	352
ENSMUSG00000023034	ENSMUST00000231153	Nr4a1	Nr4a1-204	0.505	0.999	1.27	1.27	11.2	8.85	3.76e-05	0.0215	3.12	3.12	121	38.8	1.87e-14	2.45e-11	0.0929	-10.8	11.2	121	7.22e-06	0.00152	0.228	-4.39	8.85	38.8
ENSMUSG00000022504	ENSMUST00000023147	Ciita	Ciita-201	0.667	0.999	1.14	1.14	19.9	17.5	0.527	1	0.849	-1.18	52.3	61.6	0.000568	0.034	0.381	-2.62	19.9	52.3	7.41e-06	0.00155	0.285	-3.51	17.5	61.6
ENSMUSG00000015312	ENSMUST00000015456	Gadd45b	Gadd45b-201	0.000741	0.135	0.819	-1.22	2830	3450	0.0594	1	0.893	-1.12	2370	2650	0.00287	0.0913	1.19	1.19	2830	2370	7.67e-06	0.00159	1.3	1.3	3450	2650
ENSMUSG00000053063	ENSMUST00000065289	Clec12a	Clec12a-201	0.891	0.999	0.993	-1.01	7950	8010	0.872	1	1.01	1.01	6460	6400	3.02e-05	0.00423	1.23	1.23	7950	6460	7.66e-06	0.00159	1.25	1.25	8010	6400
ENSMUSG00000006281	ENSMUST00000006444	Tep1	Tep1-201	0.152	0.999	0.91	-1.1	710	781	0.153	1	0.912	-1.1	951	1040	9.1e-06	0.00177	0.746	-1.34	710	951	8.07e-06	0.00166	0.748	-1.34	781	1040
ENSMUSG00000032053	ENSMUST00000034554	Pou2af1	Pou2af1-201	0.955	0.999	0.982	-1.02	198	202	0.788	1	0.917	-1.09	780	850	2.15e-05	0.00329	0.255	-3.93	198	780	8.12e-06	0.00167	0.238	-4.2	202	850
ENSMUSG00000062210	ENSMUST00000148159	Tnfaip8	Tnfaip8-207	0.275	0.999	1.05	1.05	4790	4550	0.993	1	1	-1	3690	3700	2.94e-08	1.61e-05	1.3	1.3	4790	3690	8.28e-06	0.00169	1.23	1.23	4550	3700
ENSMUSG00000030724	ENSMUST00000032968	Cd19	Cd19-201	0.176	0.999	0.475	-2.11	6.53	13.7	0.968	1	0.981	-1.02	129	131	2.04e-08	1.14e-05	0.0508	-19.7	6.53	129	8.33e-06	0.00169	0.105	-9.54	13.7	131
ENSMUSG00000038421	ENSMUST00000046322	Fcrla	Fcrla-201	0.491	0.999	1.25	1.25	68.8	55.2	0.761	1	1.1	1.1	246	224	4.82e-05	0.00615	0.28	-3.57	68.8	246	8.77e-06	0.00178	0.246	-4.06	55.2	224
ENSMUSG00000024778	ENSMUST00000025691	Fas	Fas-201	0.149	0.999	1.14	1.14	904	796	0.251	1	1.11	1.11	594	535	2.42e-06	0.000642	1.52	1.52	904	594	9.01e-06	0.00181	1.49	1.49	796	535
ENSMUSG00000059108	ENSMUST00000081924	Ifitm6	Ifitm6-201	0.312	0.999	1.1	1.1	34800	31700	0.151	1	1.14	1.14	23900	20900	5.97e-05	0.00715	1.46	1.46	34800	23900	9.04e-06	0.00181	1.52	1.52	31700	20900
ENSMUSG00000021687	ENSMUST00000022197	Scamp1	Scamp1-201	0.872	0.999	0.99	-1.01	1920	1940	0.384	1	1.06	1.06	1550	1470	0.000691	0.0387	1.24	1.24	1920	1550	9.18e-06	0.00183	1.32	1.32	1940	1470
ENSMUSG00000066682	ENSMUST00000197411	Pilrb2	Pilrb2-203	0.152	0.999	0.835	-1.2	177	212	0.168	1	1.2	1.2	143	119	0.106	0.528	1.23	1.23	177	143	9.22e-06	0.00183	1.78	1.78	212	119
ENSMUSG00000031504	ENSMUST00000033900	Rab20	Rab20-201	0.739	0.999	1.02	1.02	1700	1660	0.0302	0.887	1.17	1.17	1420	1210	0.00975	0.184	1.2	1.2	1700	1420	9.42e-06	0.00186	1.37	1.37	1660	1210
ENSMUSG00000032446	ENSMUST00000035020	Eomes	Eomes-201	0.124	0.999	1.65	1.65	20.8	12.6	0.767	1	0.92	-1.09	45.9	49.9	0.00761	0.162	0.452	-2.21	20.8	45.9	9.48e-06	0.00187	0.252	-3.97	12.6	49.9
ENSMUSG00000003032	ENSMUST00000107619	Klf4	Klf4-201	0.345	0.999	0.938	-1.07	6660	7090	0.785	1	1.02	1.02	9730	9550	1.69e-08	9.88e-06	0.684	-1.46	6660	9730	9.55e-06	0.00187	0.743	-1.35	7090	9550
ENSMUSG00000026271	ENSMUST00000186298	Gpr35	Gpr35-205	0.0251	0.737	1.14	1.14	1550	1350	0.147	1	1.09	1.09	1920	1760	0.000295	0.0221	0.805	-1.24	1550	1920	1e-05	0.00196	0.767	-1.3	1350	1760
ENSMUSG00000045502	ENSMUST00000057145	Hcar2	Hcar2-201	0.0128	0.57	1.24	1.24	15700	12700	0.0163	0.726	1.23	1.23	10600	8640	6.8e-06	0.0014	1.48	1.48	15700	10600	1.02e-05	0.00198	1.47	1.47	12700	8640
ENSMUSG00000052488	ENSMUST00000212991	Cherp	Cherp-207	0.00201	0.24	1.27	1.27	745	588	0.321	1	1.08	1.08	888	824	0.0212	0.268	0.839	-1.19	745	888	1.05e-05	0.00204	0.713	-1.4	588	824
ENSMUSG00000040811	ENSMUST00000120595	Eml2	Eml2-203	0.524	0.999	1.03	1.03	1350	1310	0.0664	1	1.1	1.1	1150	1040	0.00149	0.0631	1.18	1.18	1350	1150	1.06e-05	0.00204	1.25	1.25	1310	1040
ENSMUSG00000076937	ENSMUST00000103749	Iglc2	Iglc2-201	0.691	0.999	0.903	-1.11	195	216	0.611	1	0.879	-1.14	584	664	1.78e-05	0.00281	0.333	-3	195	584	1.06e-05	0.00204	0.325	-3.08	216	664
ENSMUSG00000003545	ENSMUST00000208505	Fosb	Fosb-207	0.68	0.999	1.04	1.04	262	251	4.18e-11	1.18e-07	2	2	316	158	0.0663	0.444	0.83	-1.2	262	316	1.09e-05	0.00208	1.59	1.59	251	158
ENSMUSG00000040111	ENSMUST00000045682	Gramd1b	Gramd1b-201	0.978	0.999	0.998	-1	2390	2400	0.509	1	1.04	1.04	1930	1860	0.000218	0.0175	1.24	1.24	2390	1930	1.09e-05	0.00208	1.29	1.29	2400	1860
ENSMUSG00000026821	ENSMUST00000028170	Ralgds	Ralgds-201	0.0923	0.999	1.24	1.24	2040	1640	0.0431	0.972	1.3	1.3	1210	929	5.14e-05	0.00643	1.69	1.69	2040	1210	1.12e-05	0.00212	1.77	1.77	1640	929
ENSMUSG00000022307	ENSMUST00000179393	Oxr1	Oxr1-207	0.32	0.999	1.7	1.7	6.64	3.9	0.136	1	0.526	-1.9	18.2	34.6	0.0333	0.333	0.365	-2.74	6.64	18.2	1.13e-05	0.00214	0.113	-8.87	3.9	34.6
ENSMUSG00000020400	ENSMUST00000018482	Tnip1	Tnip1-201	0.00712	0.443	1.53	1.53	331	216	0.000119	0.0493	1.89	1.89	199	105	0.00137	0.0595	1.67	1.67	331	199	1.2e-05	0.00225	2.06	2.06	216	105
ENSMUSG00000062070	ENSMUST00000135949	Pgk1	Pgk1-203	0.684	0.999	0.833	-1.2	41.6	50	0.686	1	0.838	-1.19	289	345	1.24e-05	0.00218	0.144	-6.95	41.6	289	1.22e-05	0.00228	0.145	-6.91	50	345
ENSMUSG00000021451	ENSMUST00000110039	Sema4d	Sema4d-202	0.0348	0.809	1.16	1.16	15900	13700	0.0498	1	1.15	1.15	11500	9990	6.22e-06	0.00131	1.38	1.38	15900	11500	1.24e-05	0.00228	1.37	1.37	13700	9990
ENSMUSG00000036362	ENSMUST00000040622	P2ry13	P2ry13-201	0.088	0.999	1.23	1.23	2640	2150	0.0952	1	1.23	1.23	1540	1260	1.06e-05	0.00197	1.71	1.71	2640	1540	1.23e-05	0.00228	1.71	1.71	2150	1260
ENSMUSG00000060216	ENSMUST00000102564	Arrb2	Arrb2-204	0.777	0.999	1.02	1.02	5660	5530	0.0863	1	1.15	1.15	4480	3900	0.0033	0.0991	1.26	1.26	5660	4480	1.23e-05	0.00228	1.42	1.42	5530	3900
ENSMUSG00000022307	ENSMUST00000230203	Oxr1	Oxr1-214	0.325	0.999	1.7	1.7	6.49	3.82	0.133	1	0.52	-1.92	17.8	34.2	0.035	0.341	0.365	-2.74	6.49	17.8	1.24e-05	0.00229	0.111	-8.97	3.82	34.2
ENSMUSG00000030602	ENSMUST00000108283	Pak4	Pak4-202	0.00495	0.376	1.41	1.41	244	174	0.00647	0.49	0.722	-1.38	212	294	0.242	0.711	1.15	1.15	244	212	1.26e-05	0.00231	0.592	-1.69	174	294
ENSMUSG00000026594	ENSMUST00000172057	Ralgps2	Ralgps2-204	0.789	0.999	0.948	-1.05	68.6	72.3	0.138	1	0.755	-1.32	127	168	0.00167	0.0668	0.54	-1.85	68.6	127	1.26e-05	0.00231	0.43	-2.32	72.3	168
ENSMUSG00000024222	ENSMUST00000079413	Fkbp5	Fkbp5-201	0.905	0.999	0.98	-1.02	2120	2160	0.854	1	1.03	1.03	4700	4560	3.1e-06	0.000754	0.451	-2.22	2120	4700	1.29e-05	0.00234	0.475	-2.1	2160	4560
ENSMUSG00000004098	ENSMUST00000004201	Col5a3	Col5a3-201	0.41	0.999	1.23	1.23	34.3	27.9	0.853	1	0.959	-1.04	76.3	79.6	0.000764	0.0415	0.45	-2.22	34.3	76.3	1.3e-05	0.00235	0.351	-2.85	27.9	79.6
ENSMUSG00000046311	ENSMUST00000180016	Zfp62	Zfp62-212	0.000153	0.0531	0.591	-1.69	159	270	0.112	1	0.793	-1.26	117	147	0.0311	0.322	1.37	1.37	159	117	1.32e-05	0.00236	1.83	1.83	270	147
ENSMUSG00000074863	ENSMUST00000220733	Platr25	Platr25-202	0.564	0.999	0.679	-1.47	12.9	19	0.0279	0.869	11.4	11.4	2.29	0.201	0.0237	0.282	5.64	5.64	12.9	2.29	1.32e-05	0.00236	94.8	94.8	19	0.201
ENSMUSG00000024772	ENSMUST00000025684	Ehd1	Ehd1-201	0.0498	0.902	1.13	1.13	25000	22100	0.0434	0.973	1.14	1.14	19100	16800	1.76e-05	0.00281	1.31	1.31	25000	19100	1.34e-05	0.00239	1.31	1.31	22100	16800
ENSMUSG00000020023	ENSMUST00000065060	Tmcc3	Tmcc3-201	0.865	0.999	1.03	1.03	98.3	95	0.455	1	0.87	-1.15	190	218	0.000598	0.035	0.518	-1.93	98.3	190	1.34e-05	0.00239	0.435	-2.3	95	218
ENSMUSG00000062070	ENSMUST00000081593	Pgk1	Pgk1-201	0.289	0.999	1.07	1.07	6180	5780	0.25	1	1.08	1.08	4710	4370	2.05e-05	0.00317	1.31	1.31	6180	4710	1.35e-05	0.00239	1.32	1.32	5780	4370
ENSMUSG00000020601	ENSMUST00000020922	Trib2	Trib2-201	0.404	0.999	0.78	-1.28	38.1	48.8	0.708	1	0.901	-1.11	153	169	1.71e-06	0.000489	0.25	-4.01	38.1	153	1.36e-05	0.00241	0.288	-3.47	48.8	169
ENSMUSG00000035513	ENSMUST00000102873	Ntng2	Ntng2-204	0.918	0.999	0.943	-1.06	38.3	40.6	0.000387	0.107	11.7	11.7	24	2.06	0.418	0.83	1.6	1.6	38.3	24	1.42e-05	0.0025	19.8	19.8	40.6	2.06
ENSMUSG00000006818	ENSMUST00000007012	Sod2	Sod2-201	0.617	0.999	1.05	1.05	2860	2730	0.675	1	1.04	1.04	1920	1850	1.02e-05	0.00192	1.49	1.49	2860	1920	1.44e-05	0.00252	1.48	1.48	2730	1850
ENSMUSG00000096768	ENSMUST00000238471	Gm47283	Gm47283-206	0.577	0.999	0.757	-1.32	85.9	113	0.939	1	1.04	1.04	12.4	11.9	0.000212	0.0173	6.93	6.93	85.9	12.4	1.45e-05	0.00253	9.54	9.54	113	11.9
ENSMUSG00000026096	ENSMUST00000151296	Osgepl1	Osgepl1-206	0.000152	0.0531	57.9	57.9	10.6	0.183	0.372	1	0.531	-1.88	9.82	18.5	0.916	0.986	1.08	1.08	10.6	9.82	1.47e-05	0.00256	0.00989	-101	0.183	18.5
ENSMUSG00000022214	ENSMUST00000152681	Dcaf11	Dcaf11-216	0.0881	0.999	0.61	-1.64	103	169	0.00257	0.311	2.46	2.46	115	46.8	0.704	0.938	0.895	-1.12	103	115	1.49e-05	0.00257	3.6	3.6	169	46.8
ENSMUSG00000019832	ENSMUST00000019974	Rab32	Rab32-201	0.279	0.999	1.06	1.06	5460	5160	0.325	1	1.05	1.05	4310	4090	9.88e-06	0.00188	1.27	1.27	5460	4310	1.51e-05	0.0026	1.26	1.26	5160	4090
ENSMUSG00000025485	ENSMUST00000210708	Ric8a	Ric8a-211	0.341	0.999	0.908	-1.1	767	844	0.2	1	1.14	1.14	620	543	0.0372	0.35	1.24	1.24	767	620	1.53e-05	0.00263	1.55	1.55	844	543
ENSMUSG00000017561	ENSMUST00000061283	Crlf3	Crlf3-201	0.615	0.999	1.02	1.02	2260	2210	0.244	1	1.05	1.05	1920	1820	0.000274	0.0209	1.18	1.18	2260	1920	1.53e-05	0.00263	1.21	1.21	2210	1820
ENSMUSG00000037434	ENSMUST00000044954	Slc30a1	Slc30a1-201	0.00503	0.377	0.9	-1.11	1430	1590	0.00774	0.525	0.906	-1.1	1680	1860	1.07e-05	0.00199	0.847	-1.18	1430	1680	1.6e-05	0.00272	0.852	-1.17	1590	1860
ENSMUSG00000001627	ENSMUST00000001672	Ifrd1	Ifrd1-201	0.178	0.999	0.892	-1.12	1540	1730	0.478	1	1.06	1.06	1270	1200	0.0242	0.285	1.21	1.21	1540	1270	1.6e-05	0.00272	1.45	1.45	1730	1200
ENSMUSG00000021109	ENSMUST00000021530	Hif1a	Hif1a-201	0.146	0.999	1.09	1.09	8800	8080	0.689	1	1.02	1.02	6410	6260	8.23e-08	3.86e-05	1.37	1.37	8800	6410	1.61e-05	0.00273	1.29	1.29	8080	6260
ENSMUSG00000043881	ENSMUST00000061222	Kbtbd7	Kbtbd7-201	0.3	0.999	1.09	1.09	5660	5190	0.987	1	0.999	-1	3600	3610	8.35e-08	3.88e-05	1.57	1.57	5660	3600	1.62e-05	0.00274	1.44	1.44	5190	3610
ENSMUSG00000059326	ENSMUST00000237386	Csf2ra	Csf2ra-207	0.519	0.999	1.06	1.06	572	539	0.111	1	1.17	1.17	418	359	0.000845	0.0445	1.37	1.37	572	418	1.65e-05	0.00277	1.5	1.5	539	359
ENSMUSG00000093896	ENSMUST00000197537	Ighv1-76	Ighv1-76-202	0.969	0.999	1.02	1.02	136	134	0.74	1	0.838	-1.19	1120	1330	8.25e-05	0.00898	0.122	-8.18	136	1120	1.65e-05	0.00277	0.1	-9.97	134	1330
ENSMUSG00000029438	ENSMUST00000031391	Bcl7a	Bcl7a-201	0.0844	0.999	1.69	1.69	101	59.7	0.392	1	0.776	-1.29	169	218	0.0828	0.481	0.596	-1.68	101	169	1.68e-05	0.00281	0.274	-3.65	59.7	218
ENSMUSG00000024610	ENSMUST00000097563	Cd74	Cd74-202	0.945	0.999	1.01	1.01	709	703	0.822	1	1.03	1.03	1200	1170	8.6e-06	0.0017	0.591	-1.69	709	1200	1.72e-05	0.00286	0.602	-1.66	703	1170
ENSMUSG00000005936	ENSMUST00000232874	Kctd20	Kctd20-211	0.203	0.999	0.906	-1.1	2280	2510	0.164	1	1.11	1.11	2010	1800	0.103	0.523	1.14	1.14	2280	2010	1.74e-05	0.00288	1.4	1.4	2510	1800
ENSMUSG00000043286	ENSMUST00000056866	Pnpla1	Pnpla1-201	0.0562	0.93	1.18	1.18	1380	1170	0.0018	0.262	1.31	1.31	1050	802	0.00222	0.0791	1.3	1.3	1380	1050	1.84e-05	0.00303	1.45	1.45	1170	802
ENSMUSG00000026981	ENSMUST00000114482	Il1rn	Il1rn-201	0.0115	0.549	1.23	1.23	12100	9840	0.0251	0.843	1.21	1.21	8310	6890	5e-06	0.0011	1.46	1.46	12100	8310	1.87e-05	0.00307	1.43	1.43	9840	6890
ENSMUSG00000036606	ENSMUST00000060808	Plxnb2	Plxnb2-201	0.149	0.999	0.81	-1.23	397	490	0.28	1	1.17	1.17	1060	909	1.14e-11	1.01e-08	0.374	-2.67	397	1060	1.87e-05	0.00307	0.539	-1.85	490	909
ENSMUSG00000040345	ENSMUST00000069548	Arhgap9	Arhgap9-201	0.773	0.999	1.03	1.03	1560	1520	0.519	1	1.06	1.06	1110	1050	9.24e-05	0.00968	1.41	1.41	1560	1110	1.91e-05	0.00311	1.45	1.45	1520	1050
ENSMUSG00000006782	ENSMUST00000103120	Cnp	Cnp-201	0.848	0.999	0.977	-1.02	748	765	0.723	1	0.959	-1.04	1220	1270	4.02e-05	0.00536	0.615	-1.63	748	1220	1.92e-05	0.00312	0.603	-1.66	765	1270
ENSMUSG00000020576	ENSMUST00000042953	Nbas	Nbas-201	0.0721	0.981	1.14	1.14	456	401	0.945	1	0.995	-1	540	542	0.0169	0.243	0.845	-1.18	456	540	1.94e-05	0.00314	0.739	-1.35	401	542
ENSMUSG00000029599	ENSMUST00000202672	Ddx54	Ddx54-204	0.118	0.999	1.13	1.13	554	490	0.303	1	0.923	-1.08	631	683	0.0956	0.507	0.878	-1.14	554	631	1.94e-05	0.00314	0.717	-1.4	490	683
ENSMUSG00000029622	ENSMUST00000144375	Arpc1b	Arpc1b-210	0.68	0.999	0.969	-1.03	637	657	0.0358	0.932	1.18	1.18	558	474	0.0818	0.48	1.14	1.14	637	558	1.97e-05	0.00316	1.39	1.39	657	474
ENSMUSG00000006699	ENSMUST00000030417	Cdc42	Cdc42-201	0.694	0.999	1.03	1.03	537	521	0.133	1	1.13	1.13	420	372	0.00179	0.0695	1.28	1.28	537	420	2.03e-05	0.00325	1.4	1.4	521	372
ENSMUSG00000042514	ENSMUST00000122333	Klhl14	Klhl14-202	0.976	0.999	1.04	1.04	0.229	0.219	0.305	1	0.441	-2.27	11.9	26.9	0.000514	0.0318	0.0193	-51.9	0.229	11.9	2.04e-05	0.00325	0.00814	-123	0.219	26.9
ENSMUSG00000024521	ENSMUST00000025399	Pmaip1	Pmaip1-201	0.52	0.999	0.938	-1.07	1160	1230	0.535	1	0.941	-1.06	1770	1880	1.9e-05	0.00297	0.654	-1.53	1160	1770	2.05e-05	0.00326	0.656	-1.52	1230	1880
ENSMUSG00000054263	ENSMUST00000171588	Lifr	Lifr-203	0.422	0.999	1.14	1.14	85.8	74.9	0.96	1	0.992	-1.01	149	150	0.00068	0.0382	0.575	-1.74	85.8	149	2.06e-05	0.00327	0.498	-2.01	74.9	150
ENSMUSG00000009555	ENSMUST00000120105	Cdk9	Cdk9-202	0.117	0.999	0.899	-1.11	1420	1580	0.0149	0.708	1.18	1.18	1400	1180	0.803	0.963	1.02	1.02	1420	1400	2.07e-05	0.00327	1.34	1.34	1580	1180
ENSMUSG00000028927	ENSMUST00000030765	Padi2	Padi2-201	0.891	0.999	0.988	-1.01	1530	1550	0.935	1	1.01	1.01	2250	2230	7.88e-06	0.00158	0.681	-1.47	1530	2250	2.09e-05	0.00328	0.694	-1.44	1550	2230
ENSMUSG00000054640	ENSMUST00000234131	Slc8a1	Slc8a1-204	0.0824	0.999	0.847	-1.18	210	248	0.0979	1	0.86	-1.16	316	367	1.75e-05	0.00281	0.665	-1.5	210	316	2.1e-05	0.00329	0.676	-1.48	248	367
ENSMUSG00000026012	ENSMUST00000027165	Cd28	Cd28-201	0.951	0.999	0.992	-1.01	145	146	0.294	1	0.885	-1.13	214	242	0.00119	0.055	0.676	-1.48	145	214	2.13e-05	0.00333	0.603	-1.66	146	242
ENSMUSG00000022637	ENSMUST00000227879	Cblb	Cblb-206	0.931	0.999	1.03	1.03	58.7	57.1	0.309	1	0.737	-1.36	154	210	0.00164	0.0662	0.38	-2.63	58.7	154	2.15e-05	0.00334	0.273	-3.67	57.1	210
ENSMUSG00000034634	ENSMUST00000040404	Ly6d	Ly6d-201	0.968	0.999	1.01	1.01	251	248	0.975	1	0.991	-1.01	811	818	3e-05	0.00423	0.31	-3.23	251	811	2.17e-05	0.00336	0.303	-3.29	248	818
ENSMUSG00000020986	ENSMUST00000165134	Sec23a	Sec23a-204	0.0361	0.818	1.29	1.29	233	181	0.374	1	0.902	-1.11	270	299	0.211	0.678	0.863	-1.16	233	270	2.24e-05	0.00346	0.605	-1.65	181	299
ENSMUSG00000023947	ENSMUST00000024742	Nfkbie	Nfkbie-201	0.388	0.999	1.06	1.06	4570	4300	0.438	1	1.06	1.06	3370	3190	1.55e-05	0.00257	1.36	1.36	4570	3370	2.25e-05	0.00346	1.35	1.35	4300	3190
ENSMUSG00000024610	ENSMUST00000050487	Cd74	Cd74-201	0.734	0.999	0.962	-1.04	3440	3580	0.735	1	1.04	1.04	5990	5760	9.19e-07	0.00029	0.575	-1.74	3440	5990	2.31e-05	0.00354	0.62	-1.61	3580	5760
ENSMUSG00000055980	ENSMUST00000069799	Irs1	Irs1-201	0.976	0.999	0.986	-1.01	5.9	5.98	0.415	1	0.74	-1.35	26	35.2	0.000482	0.0306	0.226	-4.42	5.9	26	2.3e-05	0.00354	0.17	-5.88	5.98	35.2
ENSMUSG00000022463	ENSMUST00000230105	Srebf2	Srebf2-205	0.418	0.999	1.06	1.06	955	902	0.672	1	1.03	1.03	689	668	4.49e-06	0.001	1.39	1.39	955	689	2.36e-05	0.00359	1.35	1.35	902	668
ENSMUSG00000025058	ENSMUST00000113976	Tasl	Tasl-201	0.953	0.999	0.996	-1	1080	1080	0.273	1	1.07	1.07	893	834	0.00228	0.0804	1.21	1.21	1080	893	2.36e-05	0.00359	1.3	1.3	1080	834
ENSMUSG00000032497	ENSMUST00000196981	Lrrfip2	Lrrfip2-205	0.575	0.999	0.974	-1.03	1930	1990	0.42	1	1.04	1.04	1690	1630	0.00466	0.122	1.14	1.14	1930	1690	2.51e-05	0.0038	1.22	1.22	1990	1630
ENSMUSG00000031488	ENSMUST00000054212	Rab11fip1	Rab11fip1-202	0.00447	0.358	1.23	1.23	11300	9200	0.00174	0.256	1.25	1.25	8520	6790	8.92e-05	0.00942	1.33	1.33	11300	8520	2.55e-05	0.00385	1.36	1.36	9200	6790
ENSMUSG00000052270	ENSMUST00000149944	Fpr2	Fpr2-202	0.205	0.999	1.13	1.13	7360	6520	0.134	1	1.15	1.15	5040	4360	7.01e-05	0.00796	1.46	1.46	7360	5040	2.56e-05	0.00386	1.5	1.5	6520	4360
ENSMUSG00000020167	ENSMUST00000105345	Tcf3	Tcf3-209	0.109	0.999	0.807	-1.24	105	130	0.741	1	0.959	-1.04	213	222	5.83e-08	2.92e-05	0.49	-2.04	105	213	2.59e-05	0.00389	0.583	-1.71	130	222
ENSMUSG00000001472	ENSMUST00000212569	Tcf25	Tcf25-207	0.676	0.999	0.912	-1.1	230	252	0.000103	0.0457	2.39	2.39	235	98.5	0.92	0.986	0.978	-1.02	230	235	2.61e-05	0.0039	2.56	2.56	252	98.5
ENSMUSG00000084817	ENSMUST00000153604	Gm5526	Gm5526-201	0.478	0.999	1.04	1.04	4020	3850	0.0926	1	1.11	1.11	3310	2990	0.00129	0.0577	1.22	1.22	4020	3310	2.7e-05	0.00403	1.29	1.29	3850	2990
ENSMUSG00000016024	ENSMUST00000016168	Lbp	Lbp-201	0.0418	0.85	1.12	1.12	2610	2330	0.0529	1	1.11	1.11	2050	1840	1.92e-05	0.003	1.27	1.27	2610	2050	2.76e-05	0.00409	1.26	1.26	2330	1840
ENSMUSG00000017478	ENSMUST00000176629	Zc3h18	Zc3h18-205	0.0304	0.778	0.597	-1.68	149	250	0.0504	1	1.61	1.61	147	91.2	0.941	0.99	1.02	1.02	149	147	2.8e-05	0.00414	2.75	2.75	250	91.2
ENSMUSG00000020451	ENSMUST00000134576	Limk2	Limk2-208	0.322	0.999	0.858	-1.17	109	127	0.00113	0.199	1.7	1.7	110	64.8	0.948	0.991	0.99	-1.01	109	110	2.81e-05	0.00414	1.96	1.96	127	64.8
ENSMUSG00000029415	ENSMUST00000201143	Sdad1	Sdad1-203	0.886	0.999	0.946	-1.06	10.6	11.2	0.649	1	0.863	-1.16	42.4	49.2	0.000109	0.0109	0.249	-4.01	10.6	42.4	2.82e-05	0.00414	0.227	-4.4	11.2	49.2
ENSMUSG00000036943	ENSMUST00000041139	Rab8b	Rab8b-201	0.0137	0.591	1.18	1.18	29400	24800	0.258	1	1.08	1.08	20200	18700	3.45e-08	1.87e-05	1.46	1.46	29400	20200	2.84e-05	0.00416	1.33	1.33	24800	18700
ENSMUSG00000062510	ENSMUST00000076952	Nsl1	Nsl1-201	0.000333	0.0792	34.3	34.3	11.5	0.335	0.155	1	0.441	-2.27	8.82	20	0.652	0.926	1.3	1.3	11.5	8.82	2.94e-05	0.00428	0.0167	-59.8	0.335	20
ENSMUSG00000033508	ENSMUST00000043400	Asprv1	Asprv1-201	0.201	0.999	1.15	1.15	9660	8400	0.162	1	1.17	1.17	6200	5320	4.93e-05	0.00621	1.56	1.56	9660	6200	2.93e-05	0.00428	1.58	1.58	8400	5320
ENSMUSG00000032508	ENSMUST00000035092	Myd88	Myd88-201	0.481	0.999	1.04	1.04	3110	3000	0.608	1	1.03	1.03	2480	2420	1.33e-05	0.00233	1.25	1.25	3110	2480	2.96e-05	0.00429	1.24	1.24	3000	2420
ENSMUSG00000015757	ENSMUST00000015901	Ppil4	Ppil4-201	0.221	0.999	0.949	-1.05	1890	1990	0.109	1	1.07	1.07	1780	1660	0.183	0.643	1.06	1.06	1890	1780	2.99e-05	0.00432	1.19	1.19	1990	1660
ENSMUSG00000033096	ENSMUST00000046399	Apmap	Apmap-201	0.503	0.999	0.976	-1.02	2620	2680	0.777	1	1.01	1.01	2330	2310	0.00139	0.0602	1.12	1.12	2620	2330	3.03e-05	0.00437	1.16	1.16	2680	2310
ENSMUSG00000032786	ENSMUST00000074082	Alas1	Alas1-201	0.766	0.999	1.03	1.03	2570	2500	0.831	1	0.981	-1.02	1700	1730	3.04e-06	0.000748	1.51	1.51	2570	1700	3.12e-05	0.00449	1.44	1.44	2500	1730
ENSMUSG00000074063	ENSMUST00000152420	Osgin1	Osgin1-206	0.00573	0.399	0.839	-1.19	1280	1520	0.00975	0.585	0.846	-1.18	988	1170	7.04e-05	0.00798	1.29	1.29	1280	988	3.16e-05	0.0045	1.3	1.3	1520	1170
ENSMUSG00000070427	ENSMUST00000209368	Il18bp	Il18bp-202	0.346	0.999	1.13	1.13	265	235	0.026	0.852	1.35	1.35	182	135	0.00429	0.116	1.45	1.45	265	182	3.15e-05	0.0045	1.74	1.74	235	135
ENSMUSG00000001027	ENSMUST00000021056	Scn4a	Scn4a-201	0.618	0.999	1.29	1.29	4.09	3.16	0.626	1	0.841	-1.19	17.5	20.8	0.000804	0.043	0.233	-4.28	4.09	17.5	3.15e-05	0.0045	0.152	-6.59	3.16	20.8
ENSMUSG00000087174	ENSMUST00000156974	5530601H04Rik	5530601H04Rik-216	0.15	0.999	0.823	-1.22	130	158	0.000798	0.167	1.61	1.61	142	88.4	0.519	0.877	0.915	-1.09	130	142	3.24e-05	0.0046	1.79	1.79	158	88.4
ENSMUSG00000046159	ENSMUST00000187510	Chrm3	Chrm3-202	0.289	0.999	1.13	1.13	712	632	0.141	1	1.18	1.18	466	393	0.000195	0.0163	1.53	1.53	712	466	3.27e-05	0.00462	1.61	1.61	632	393
ENSMUSG00000096020	ENSMUST00000103544	Ighv1-75	Ighv1-75-201	0.389	0.999	0.721	-1.39	43.6	60.5	0.885	1	0.948	-1.05	268	283	1.23e-06	0.000367	0.163	-6.15	43.6	268	3.29e-05	0.00464	0.214	-4.67	60.5	283
ENSMUSG00000022965	ENSMUST00000023687	Ifngr2	Ifngr2-201	0.543	0.999	0.965	-1.04	7510	7790	0.955	1	1	1	6120	6100	0.000494	0.0311	1.23	1.23	7510	6120	3.32e-05	0.00466	1.28	1.28	7790	6100
ENSMUSG00000025357	ENSMUST00000026414	Dgka	Dgka-201	0.728	0.999	0.981	-1.02	1020	1040	0.269	1	1.06	1.06	876	824	0.00764	0.162	1.16	1.16	1020	876	3.4e-05	0.00476	1.26	1.26	1040	824
ENSMUSG00000028195	ENSMUST00000029846	Ccn1	Ccn1-201	0.837	0.999	1.03	1.03	82.1	79.4	0.5	1	0.901	-1.11	138	154	0.00116	0.054	0.594	-1.68	82.1	138	3.43e-05	0.00478	0.517	-1.93	79.4	154
ENSMUSG00000027009	ENSMUST00000099972	Itga4	Itga4-201	0.544	0.999	1.05	1.05	6620	6300	0.471	1	0.943	-1.06	8320	8820	0.0049	0.127	0.796	-1.26	6620	8320	3.44e-05	0.00478	0.714	-1.4	6300	8820
ENSMUSG00000093973	ENSMUST00000159004	Mrgpra2a	Mrgpra2a-201	0.00913	0.495	1.31	1.31	1550	1180	0.0501	1	1.23	1.23	939	763	1.82e-06	0.000518	1.65	1.65	1550	939	3.53e-05	0.0049	1.55	1.55	1180	763
ENSMUSG00000022358	ENSMUST00000022986	Fbxo32	Fbxo32-201	0.525	0.999	0.913	-1.1	84.9	93	0.158	1	0.828	-1.21	135	163	0.000883	0.0456	0.627	-1.59	84.9	135	3.62e-05	0.00501	0.569	-1.76	93	163
ENSMUSG00000009092	ENSMUST00000009236	Derl3	Derl3-201	0.73	0.999	1.14	1.14	19.1	16.8	0.476	1	0.786	-1.27	57.3	72.9	0.002	0.0736	0.334	-3	19.1	57.3	3.69e-05	0.00506	0.231	-4.33	16.8	72.9
ENSMUSG00000078671	ENSMUST00000199809	Chd2	Chd2-212	0.74	0.999	0.971	-1.03	1300	1340	0.00447	0.413	1.29	1.29	1200	927	0.344	0.79	1.09	1.09	1300	1200	3.67e-05	0.00506	1.45	1.45	1340	927
ENSMUSG00000031902	ENSMUST00000109308	Nfatc3	Nfatc3-201	0.821	0.999	0.992	-1.01	3300	3330	0.742	1	0.989	-1.01	3780	3820	6.23e-05	0.00728	0.874	-1.14	3300	3780	3.68e-05	0.00506	0.871	-1.15	3330	3820
ENSMUSG00000024283	ENSMUST00000092112	Wac	Wac-202	0.00942	0.503	0.858	-1.17	615	717	0.362	1	1.06	1.06	593	562	0.546	0.888	1.04	1.04	615	593	3.72e-05	0.00508	1.28	1.28	717	562
ENSMUSG00000075269	ENSMUST00000099990	Bex6	Bex6-201	0.00598	0.407	11.2	11.2	10.3	0.912	0.553	1	0.679	-1.47	22.2	32.7	0.247	0.717	0.462	-2.17	10.3	22.2	3.74e-05	0.0051	0.0279	-35.8	0.912	32.7
ENSMUSG00000118346	ENSMUST00000235756	Tmem179b	Tmem179b-202	0.67	0.999	0.942	-1.06	113	120	0.000132	0.0524	1.76	1.76	115	65.6	0.878	0.979	0.979	-1.02	113	115	3.82e-05	0.00518	1.83	1.83	120	65.6
ENSMUSG00000110386	ENSMUST00000209823	Gm42031	Gm42031-201	0.721	0.999	0.952	-1.05	655	688	0.515	1	0.916	-1.09	1100	1200	0.000133	0.0126	0.595	-1.68	655	1100	3.83e-05	0.00518	0.572	-1.75	688	1200
ENSMUSG00000042121	ENSMUST00000159592	Ssh1	Ssh1-204	0.364	0.999	0.914	-1.09	171	187	0.62	1	0.955	-1.05	264	277	7.35e-06	0.0015	0.648	-1.54	171	264	3.87e-05	0.00523	0.677	-1.48	187	277
ENSMUSG00000024070	ENSMUST00000003191	Prkd3	Prkd3-201	0.22	0.999	1.11	1.11	4010	3600	0.202	1	1.12	1.12	2810	2510	4.92e-05	0.00621	1.43	1.43	4010	2810	3.92e-05	0.00528	1.43	1.43	3600	2510
ENSMUSG00000040809	ENSMUST00000063062	Chil3	Chil3-201	0.358	0.999	1.08	1.08	164000	151000	0.558	1	1.05	1.05	112000	106000	8.81e-06	0.00174	1.46	1.46	164000	112000	3.94e-05	0.00528	1.42	1.42	151000	106000
ENSMUSG00000091694	ENSMUST00000181467	Apol11b	Apol11b-204	0.689	0.999	1.14	1.14	34.2	29.9	0.933	1	1.03	1.03	117	114	0.000152	0.0137	0.293	-3.42	34.2	117	4.1e-05	0.00548	0.263	-3.81	29.9	114
ENSMUSG00000042474	ENSMUST00000038829	Fcmr	Fcmr-201	0.606	0.999	1.2	1.2	57.5	47.9	0.561	1	0.82	-1.22	163	198	0.00262	0.086	0.353	-2.83	57.5	163	4.17e-05	0.00556	0.241	-4.14	47.9	198
ENSMUSG00000039753	ENSMUST00000121736	Fbxl5	Fbxl5-205	0.876	0.999	1.03	1.03	2080	2030	0.294	1	1.18	1.18	1240	1050	0.00137	0.0595	1.67	1.67	2080	1240	4.19e-05	0.00557	1.93	1.93	2030	1050
ENSMUSG00000034987	ENSMUST00000038101	Hrh2	Hrh2-201	0.309	0.999	1.13	1.13	362	322	0.155	1	1.19	1.19	235	198	0.000254	0.0196	1.54	1.54	362	235	4.31e-05	0.0057	1.63	1.63	322	198
ENSMUSG00000034613	ENSMUST00000067918	Ppm1h	Ppm1h-201	0.614	0.999	1.03	1.03	1530	1490	0.856	1	0.99	-1.01	1840	1850	0.000698	0.0389	0.835	-1.2	1530	1840	4.33e-05	0.0057	0.805	-1.24	1490	1850
ENSMUSG00000040270	ENSMUST00000171600	Bach2	Bach2-207	0.838	0.999	0.94	-1.06	129	138	0.469	1	0.808	-1.24	375	465	0.000357	0.025	0.345	-2.9	129	375	4.31e-05	0.0057	0.296	-3.38	138	465
ENSMUSG00000059895	ENSMUST00000229339	Ptp4a3	Ptp4a3-205	0.886	0.999	0.978	-1.02	95.5	97.6	0.2	1	0.827	-1.21	150	181	0.00331	0.0992	0.637	-1.57	95.5	150	4.34e-05	0.0057	0.539	-1.86	97.6	181
ENSMUSG00000037465	ENSMUST00000074043	Klf10	Klf10-201	3.72e-06	0.00325	0.846	-1.18	4960	5860	0.107	1	0.943	-1.06	4770	5060	0.283	0.747	1.04	1.04	4960	4770	4.36e-05	0.00571	1.16	1.16	5860	5060
ENSMUSG00000034765	ENSMUST00000038287	Dusp5	Dusp5-201	8.13e-05	0.0329	1.35	1.35	1760	1300	0.000705	0.156	1.29	1.29	2300	1780	0.000416	0.0279	0.765	-1.31	1760	2300	4.43e-05	0.00578	0.732	-1.37	1300	1780
ENSMUSG00000054648	ENSMUST00000238753	Zfp869	Zfp869-213	0.0816	0.999	0.688	-1.45	150	218	0.000173	0.0646	2.27	2.27	204	90	0.154	0.608	0.736	-1.36	150	204	4.61e-05	0.00598	2.43	2.43	218	90
ENSMUSG00000035596	ENSMUST00000131688	Mboat7	Mboat7-205	0.368	0.999	1.06	1.06	930	876	0.287	1	1.08	1.08	716	665	0.000103	0.0105	1.3	1.3	930	716	4.6e-05	0.00598	1.32	1.32	876	665
ENSMUSG00000053541	ENSMUST00000183414	Gvin-ps6	Gvin-ps6-201	0.27	0.999	1.47	1.47	18.6	12.7	0.825	1	1.07	1.07	52.8	49.3	0.00125	0.0566	0.353	-2.83	18.6	52.8	4.72e-05	0.00611	0.257	-3.89	12.7	49.3
ENSMUSG00000029622	ENSMUST00000085679	Arpc1b	Arpc1b-201	0.169	0.999	0.908	-1.1	6060	6680	0.367	1	1.07	1.07	5350	5020	0.0748	0.464	1.13	1.13	6060	5350	4.9e-05	0.00632	1.33	1.33	6680	5020
ENSMUSG00000032745	ENSMUST00000047627	Gpbp1	Gpbp1-201	0.706	0.999	1.02	1.02	2080	2040	0.494	1	1.03	1.03	1760	1710	0.000196	0.0163	1.18	1.18	2080	1760	5.02e-05	0.00646	1.2	1.2	2040	1710
ENSMUSG00000019943	ENSMUST00000219624	Atp2b1	Atp2b1-208	0.0562	0.93	1.62	1.62	129	79.6	0.625	1	1.13	1.13	249	220	0.00845	0.171	0.52	-1.92	129	249	5.16e-05	0.00658	0.361	-2.77	79.6	220
ENSMUSG00000075254	ENSMUST00000152782	Heg1	Heg1-205	0.624	0.999	1.06	1.06	310	292	0.695	1	0.955	-1.05	451	473	0.00158	0.0654	0.686	-1.46	310	451	5.13e-05	0.00658	0.618	-1.62	292	473
ENSMUSG00000000131	ENSMUST00000167315	Xpo6	Xpo6-212	0.779	0.999	1.05	1.05	86.6	82.1	0.000816	0.169	1.99	1.99	71.9	36.2	0.332	0.783	1.21	1.21	86.6	71.9	5.14e-05	0.00658	2.27	2.27	82.1	36.2
ENSMUSG00000031337	ENSMUST00000033700	Mtm1	Mtm1-202	0.0312	0.788	0.683	-1.46	149	219	0.0324	0.91	1.47	1.47	156	106	0.806	0.963	0.957	-1.05	149	156	5.22e-05	0.00664	2.07	2.07	219	106
ENSMUSG00000028599	ENSMUST00000030336	Tnfrsf1b	Tnfrsf1b-201	0.00723	0.444	1.12	1.12	20100	17900	0.00724	0.513	1.12	1.12	16900	15000	5.32e-05	0.00656	1.19	1.19	20100	16900	5.25e-05	0.00666	1.19	1.19	17900	15000
ENSMUSG00000038527	ENSMUST00000049124	C1rl	C1rl-201	0.0556	0.93	1.16	1.16	1160	1010	0.589	1	1.04	1.04	770	738	7.01e-08	3.36e-05	1.51	1.51	1160	770	5.28e-05	0.00666	1.36	1.36	1010	738
ENSMUSG00000015950	ENSMUST00000016094	Ncf1	Ncf1-201	0.377	0.999	0.941	-1.06	4600	4890	0.963	1	0.997	-1	3690	3700	0.00136	0.0595	1.25	1.25	4600	3690	5.28e-05	0.00666	1.32	1.32	4890	3700
ENSMUSG00000051413	ENSMUST00000109795	Plagl2	Plagl2-202	0.0302	0.777	0.805	-1.24	494	614	5.75e-05	0.031	1.5	1.5	613	408	0.0312	0.323	0.805	-1.24	494	613	5.32e-05	0.00669	1.5	1.5	614	408
ENSMUSG00000042524	ENSMUST00000089311	Sun2	Sun2-202	0.781	0.999	1.03	1.03	4100	3990	0.558	1	1.06	1.06	2900	2750	0.000193	0.0162	1.41	1.41	4100	2900	5.36e-05	0.00672	1.45	1.45	3990	2750
ENSMUSG00000026981	ENSMUST00000143423	Il1rn	Il1rn-206	0.567	0.999	1.1	1.1	131	119	0.101	1	1.34	1.34	79.2	59.2	0.00317	0.0965	1.65	1.65	131	79.2	5.43e-05	0.00679	2.01	2.01	119	59.2
ENSMUSG00000116957	ENSMUST00000231549	Gm34680	Gm34680-201	0.512	0.999	1.04	1.04	565	541	0.0737	1	1.13	1.13	468	415	0.00425	0.116	1.21	1.21	565	468	5.58e-05	0.00694	1.31	1.31	541	415
ENSMUSG00000073421	ENSMUST00000040828	H2-Ab1	H2-Ab1-201	0.934	0.999	0.99	-1.01	949	959	0.922	1	1.01	1.01	1620	1600	2.58e-05	0.00379	0.585	-1.71	949	1620	5.58e-05	0.00694	0.599	-1.67	959	1600
ENSMUSG00000041779	ENSMUST00000037998	Tram2	Tram2-201	0.452	0.999	0.946	-1.06	647	684	0.0675	1	0.877	-1.14	802	915	0.00335	0.1	0.807	-1.24	647	802	5.61e-05	0.00695	0.747	-1.34	684	915
ENSMUSG00000075010	ENSMUST00000238097	AW112010	AW112010-202	8.2e-05	0.0329	10.5	10.5	33	3.15	0.612	1	0.769	-1.3	26.6	34.6	0.681	0.932	1.24	1.24	33	26.6	5.71e-05	0.00702	0.0909	-11	3.15	34.6
ENSMUSG00000031897	ENSMUST00000212595	Psmb10	Psmb10-204	0.000232	0.0644	0.0536	-18.7	1.7	31.7	0.00439	0.411	18.1	18.1	10.1	0.558	0.028	0.305	0.169	-5.93	1.7	10.1	5.7e-05	0.00702	56.9	56.9	31.7	0.558
ENSMUSG00000112148	ENSMUST00000218753	Lilrb4a	Lilrb4a-206	0.584	0.999	0.92	-1.09	2490	2710	0.351	1	1.15	1.15	1690	1470	0.011	0.194	1.47	1.47	2490	1690	5.73e-05	0.00702	1.84	1.84	2710	1470
ENSMUSG00000037972	ENSMUST00000089011	Snn	Snn-201	0.975	0.999	1.01	1.01	160	158	0.943	1	0.979	-1.02	524	535	8.86e-05	0.00939	0.305	-3.28	160	524	5.72e-05	0.00702	0.296	-3.38	158	535
ENSMUSG00000045658	ENSMUST00000168574	Pid1	Pid1-201	0.493	0.999	0.941	-1.06	901	958	0.592	1	0.954	-1.05	1300	1370	3.14e-05	0.00438	0.691	-1.45	901	1300	5.75e-05	0.00703	0.7	-1.43	958	1370
ENSMUSG00000004446	ENSMUST00000004560	Bid	Bid-201	0.565	0.999	0.968	-1.03	1850	1910	0.425	1	1.05	1.05	1590	1520	0.00833	0.17	1.16	1.16	1850	1590	5.77e-05	0.00703	1.25	1.25	1910	1520
ENSMUSG00000021754	ENSMUST00000109267	Map3k1	Map3k1-201	0.767	0.999	0.988	-1.01	5300	5360	0.745	1	0.987	-1.01	6250	6330	6.78e-05	0.00779	0.848	-1.18	5300	6250	5.8e-05	0.00705	0.847	-1.18	5360	6330
ENSMUSG00000027852	ENSMUST00000200457	Nras	Nras-209	0.000714	0.133	9.58	9.58	16.2	1.69	0.182	1	0.492	-2.03	12	24.3	0.571	0.897	1.36	1.36	16.2	12	5.83e-05	0.00707	0.0696	-14.4	1.69	24.3
ENSMUSG00000022587	ENSMUST00000191127	Ly6e	Ly6e-213	0.146	0.999	1.22	1.22	496	407	0.14	1	0.82	-1.22	574	700	0.279	0.743	0.864	-1.16	496	574	5.98e-05	0.00722	0.582	-1.72	407	700
ENSMUSG00000029471	ENSMUST00000111668	Camkk2	Camkk2-201	0.195	0.999	0.935	-1.07	1670	1780	0.129	1	0.925	-1.08	2030	2190	0.00016	0.0143	0.823	-1.22	1670	2030	5.97e-05	0.00722	0.814	-1.23	1780	2190
ENSMUSG00000020183	ENSMUST00000141991	Cpm	Cpm-204	0.883	0.999	0.955	-1.05	18.9	19.7	0.831	1	0.944	-1.06	59.3	62.8	8.93e-05	0.00942	0.318	-3.14	18.9	59.3	6.26e-05	0.00754	0.314	-3.18	19.7	62.8
ENSMUSG00000020476	ENSMUST00000102928	Dbnl	Dbnl-202	0.976	0.999	0.999	-1	3070	3070	0.0232	0.818	1.12	1.12	2830	2540	0.0907	0.498	1.08	1.08	3070	2830	6.29e-05	0.00755	1.21	1.21	3070	2540
ENSMUSG00000095565	ENSMUST00000180013	Ighv2-9-1	Ighv2-9-1-201	0.844	0.999	0.907	-1.1	26.3	29.1	0.608	1	1.28	1.28	261	204	2.67e-06	0.00069	0.101	-9.89	26.3	261	6.31e-05	0.00755	0.142	-7.02	29.1	204
ENSMUSG00000041324	ENSMUST00000042603	Inhba	Inhba-201	0.0238	0.723	1.22	1.22	4230	3470	0.119	1	1.15	1.15	2800	2440	2.72e-06	0.000694	1.51	1.51	4230	2800	6.5e-05	0.00772	1.42	1.42	3470	2440
ENSMUSG00000022157	ENSMUST00000225107	Mcpt8	Mcpt8-202	0.419	0.999	0.927	-1.08	629	679	0.737	1	1.03	1.03	1010	983	2.98e-07	0.000114	0.621	-1.61	629	1010	6.48e-05	0.00772	0.691	-1.45	679	983
ENSMUSG00000041481	ENSMUST00000043315	Serpina3g	Serpina3g-201	0.724	0.999	0.928	-1.08	47.1	50.7	0.907	1	0.977	-1.02	111	114	2.63e-05	0.00382	0.423	-2.37	47.1	111	6.49e-05	0.00772	0.445	-2.25	50.7	114
ENSMUSG00000001785	ENSMUST00000001836	Pwp1	Pwp1-201	0.0236	0.721	1.09	1.09	1620	1480	0.387	1	1.03	1.03	1310	1270	9.67e-08	4.4e-05	1.23	1.23	1620	1310	6.52e-05	0.00773	1.17	1.17	1480	1270
ENSMUSG00000014601	ENSMUST00000200049	Strip1	Strip1-205	0.0291	0.773	0.583	-1.72	33.2	56.9	0.00261	0.312	2.21	2.21	44.8	20.3	0.233	0.702	0.741	-1.35	33.2	44.8	6.72e-05	0.00794	2.81	2.81	56.9	20.3
ENSMUSG00000030741	ENSMUST00000119846	Spns1	Spns1-203	0.0176	0.649	10.7	10.7	4.5	0.42	0.44	1	1.51	1.51	30.5	20.1	0.00109	0.0519	0.148	-6.77	4.5	30.5	6.76e-05	0.00796	0.0209	-47.9	0.42	20.1
ENSMUSG00000020589	ENSMUST00000069066	Cyria	Cyria-202	0.932	0.999	1.01	1.01	353	350	0.406	1	0.905	-1.1	511	564	0.00226	0.0801	0.691	-1.45	353	511	6.95e-05	0.00816	0.619	-1.61	350	564
ENSMUSG00000020399	ENSMUST00000020668	Havcr2	Havcr2-201	0.993	0.999	0.999	-1	141	142	0.736	1	1.04	1.04	237	228	1.74e-05	0.0028	0.597	-1.67	141	237	6.97e-05	0.00817	0.622	-1.61	142	228
ENSMUSG00000045087	ENSMUST00000122088	S1pr5	S1pr5-201	0.262	0.999	0.446	-2.24	1.28	2.86	0.499	1	0.744	-1.34	17.5	23.6	6.08e-05	0.00718	0.0727	-13.7	1.28	17.5	6.99e-05	0.00817	0.121	-8.24	2.86	23.6
ENSMUSG00000032336	ENSMUST00000176896	Nptn	Nptn-207	0.367	0.999	0.719	-1.39	16	22.3	0.000865	0.172	4.47	4.47	17.2	3.84	0.855	0.975	0.934	-1.07	16	17.2	7.05e-05	0.00821	5.81	5.81	22.3	3.84
ENSMUSG00000017264	ENSMUST00000097781	Exosc10	Exosc10-203	0.365	0.999	0.861	-1.16	116	135	0.00123	0.208	1.75	1.75	120	68.5	0.864	0.977	0.972	-1.03	116	120	7.1e-05	0.00826	1.97	1.97	135	68.5
ENSMUSG00000027502	ENSMUST00000029005	Rtf2	Rtf2-201	0.365	0.999	1.04	1.04	5120	4920	0.108	1	1.07	1.07	4430	4120	0.00111	0.0527	1.16	1.16	5120	4430	7.18e-05	0.00832	1.19	1.19	4920	4120
ENSMUSG00000037416	ENSMUST00000180611	Dmxl1	Dmxl1-202	0.0994	0.999	1.09	1.09	1010	925	0.279	1	0.947	-1.06	1070	1130	0.221	0.689	0.94	-1.06	1010	1070	7.24e-05	0.00838	0.82	-1.22	925	1130
ENSMUSG00000026672	ENSMUST00000114996	Optn	Optn-202	0.749	0.999	0.976	-1.03	1330	1370	0.343	1	1.08	1.08	1080	1000	0.0072	0.158	1.23	1.23	1330	1080	7.34e-05	0.00847	1.36	1.36	1370	1000
ENSMUSG00000044199	ENSMUST00000053646	S1pr4	S1pr4-201	0.866	0.999	1.01	1.01	4280	4230	0.936	1	1.01	1.01	3120	3100	5.27e-05	0.00656	1.37	1.37	4280	3120	7.53e-05	0.00866	1.36	1.36	4230	3100
ENSMUSG00000112023	ENSMUST00000219151	Lilr4b	Lilr4b-207	0.306	0.999	0.871	-1.15	2320	2660	0.349	1	1.14	1.14	1770	1560	0.046	0.383	1.31	1.31	2320	1770	7.59e-05	0.00872	1.71	1.71	2660	1560
ENSMUSG00000066682	ENSMUST00000164886	Pilrb2	Pilrb2-201	0.0958	0.999	0.807	-1.24	681	844	0.95	1	1.01	1.01	510	506	0.0262	0.297	1.34	1.34	681	510	7.65e-05	0.00872	1.67	1.67	844	506
ENSMUSG00000032860	ENSMUST00000037540	P2ry2	P2ry2-201	0.375	0.999	1.08	1.08	748	690	0.706	1	1.04	1.04	497	479	8.9e-06	0.00175	1.51	1.51	748	497	7.66e-05	0.00872	1.44	1.44	690	479
ENSMUSG00000033059	ENSMUST00000045441	Pygb	Pygb-201	0.601	0.999	1.03	1.03	596	577	0.767	1	0.982	-1.02	724	737	0.00185	0.071	0.823	-1.21	596	724	7.63e-05	0.00872	0.782	-1.28	577	737
ENSMUSG00000001700	ENSMUST00000070166	Gramd3	Gramd3-201	0.458	0.999	0.877	-1.14	130	148	0.718	1	0.94	-1.06	275	293	1.58e-05	0.00261	0.471	-2.12	130	275	7.76e-05	0.00882	0.505	-1.98	148	293
ENSMUSG00000040482	ENSMUST00000046244	Dxo	Dxo-201	0.34	0.999	1.31	1.31	58.4	44.5	0.36	1	0.779	-1.28	104	134	0.037	0.349	0.56	-1.79	58.4	104	8e-05	0.00904	0.332	-3.01	44.5	134
ENSMUSG00000062939	ENSMUST00000168302	Stat4	Stat4-202	0.866	0.999	0.984	-1.02	938	953	0.183	1	1.14	1.14	741	650	0.0148	0.228	1.27	1.27	938	741	7.99e-05	0.00904	1.47	1.47	953	650
ENSMUSG00000041797	ENSMUST00000044850	Abca9	Abca9-201	0.988	0.999	0.998	-1	553	554	0.363	1	0.911	-1.1	758	833	0.00237	0.0821	0.729	-1.37	553	758	8.06e-05	0.00909	0.665	-1.5	554	833
ENSMUSG00000001156	ENSMUST00000001184	Mxd1	Mxd1-201	0.39	0.999	1.08	1.08	90300	83400	0.32	1	1.1	1.1	63500	57900	0.000141	0.0132	1.42	1.42	90300	63500	8.11e-05	0.00912	1.44	1.44	83400	57900
ENSMUSG00000049866	ENSMUST00000159814	Arl4c	Arl4c-202	0.362	0.999	1.04	1.04	4320	4170	0.0427	0.969	1.08	1.08	5240	4850	4.52e-07	0.000165	0.825	-1.21	4320	5240	8.14e-05	0.00913	0.861	-1.16	4170	4850
ENSMUSG00000050966	ENSMUST00000051674	Lin28a	Lin28a-201	0.86	0.999	1.02	1.02	2020	1990	0.71	1	0.966	-1.04	1330	1380	7.51e-06	0.00152	1.51	1.51	2020	1330	8.21e-05	0.00919	1.44	1.44	1990	1380
ENSMUSG00000044770	ENSMUST00000063063	Scml4	Scml4-201	0.00367	0.327	5.17	5.17	14.6	2.82	0.915	1	1.05	1.05	26.5	25.3	0.203	0.667	0.549	-1.82	14.6	26.5	8.29e-05	0.00924	0.112	-8.97	2.82	25.3
ENSMUSG00000060601	ENSMUST00000167197	Nr1h2	Nr1h2-213	0.0583	0.934	0.747	-1.34	196	262	0.102	1	1.3	1.3	184	142	0.686	0.934	1.07	1.07	196	184	8.3e-05	0.00924	1.85	1.85	262	142
ENSMUSG00000030830	ENSMUST00000118405	Itgal	Itgal-203	0.0863	0.999	0.845	-1.18	1810	2150	0.00461	0.421	1.32	1.32	1930	1460	0.538	0.885	0.941	-1.06	1810	1930	8.37e-05	0.00929	1.47	1.47	2150	1460
ENSMUSG00000005610	ENSMUST00000161051	Eif4g2	Eif4g2-206	0.252	0.999	1.03	1.03	20700	20100	0.0693	1	1.05	1.05	19100	18200	0.00114	0.0535	1.08	1.08	20700	19100	8.41e-05	0.00932	1.1	1.1	20100	18200
ENSMUSG00000026875	ENSMUST00000129131	Traf1	Traf1-203	0.0347	0.808	1.28	1.28	220	172	0.0198	0.774	1.34	1.34	142	105	0.000247	0.0192	1.56	1.56	220	142	8.5e-05	0.00939	1.63	1.63	172	105
ENSMUSG00000033502	ENSMUST00000090464	Cdc14a	Cdc14a-201	0.828	0.999	0.982	-1.02	1160	1180	0.663	1	1.04	1.04	877	845	0.0011	0.0524	1.32	1.32	1160	877	8.63e-05	0.00951	1.39	1.39	1180	845
ENSMUSG00000035513	ENSMUST00000147274	Ntng2	Ntng2-207	0.359	0.999	1.15	1.15	146	126	0.0132	0.672	1.5	1.5	101	67.2	0.0193	0.257	1.44	1.44	146	101	8.72e-05	0.00959	1.88	1.88	126	67.2
ENSMUSG00000030729	ENSMUST00000084935	Pgm2l1	Pgm2l1-202	0.0303	0.777	0.787	-1.27	274	348	0.186	1	0.868	-1.15	461	532	2.14e-06	0.000584	0.593	-1.69	274	461	8.87e-05	0.00973	0.655	-1.53	348	532
ENSMUSG00000030577	ENSMUST00000190646	Cd22	Cd22-214	0.0184	0.657	3.89	3.89	33.1	8.5	0.0202	0.78	0.277	-3.61	22.1	79.7	0.469	0.854	1.5	1.5	33.1	22.1	8.99e-05	0.00983	0.107	-9.37	8.5	79.7
ENSMUSG00000032561	ENSMUST00000112590	Acpp	Acpp-202	0.313	0.999	1.08	1.08	3170	2930	0.0669	1	1.16	1.16	2490	2160	0.00204	0.0745	1.27	1.27	3170	2490	9.07e-05	0.00983	1.36	1.36	2930	2160
ENSMUSG00000070427	ENSMUST00000094134	Il18bp	Il18bp-201	0.36	0.999	0.865	-1.16	338	391	0.324	1	1.17	1.17	245	209	0.0444	0.377	1.38	1.38	338	245	9.03e-05	0.00983	1.87	1.87	391	209
ENSMUSG00000022534	ENSMUST00000023180	Mefv	Mefv-201	0.446	0.999	0.936	-1.07	2600	2780	0.883	1	1.01	1.01	2010	1980	0.00268	0.0874	1.3	1.3	2600	2010	9.05e-05	0.00983	1.4	1.4	2780	1980
ENSMUSG00000030126	ENSMUST00000173140	Tmcc1	Tmcc1-208	0.695	0.999	1.1	1.1	142	129	0.844	1	1.05	1.05	48.7	46.1	4.43e-05	0.00577	2.92	2.92	142	48.7	9.07e-05	0.00983	2.79	2.79	129	46.1
ENSMUSG00000112023	ENSMUST00000219960	Lilr4b	Lilr4b-213	0.868	0.999	0.954	-1.05	213	223	0.496	1	1.22	1.22	88.3	72.4	0.00218	0.0785	2.41	2.41	213	88.3	9.14e-05	0.00988	3.07	3.07	223	72.4
ENSMUSG00000048234	ENSMUST00000062525	Rnf149	Rnf149-201	0.0748	0.986	1.17	1.17	7610	6510	0.144	1	1.14	1.14	5250	4620	2.36e-05	0.00356	1.45	1.45	7610	5250	9.3e-05	0.01	1.41	1.41	6510	4620
ENSMUSG00000021957	ENSMUST00000225039	Tkt	Tkt-208	0.883	0.999	1.01	1.01	5130	5090	0.123	1	1.08	1.08	4510	4170	0.0123	0.207	1.14	1.14	5130	4510	9.39e-05	0.0101	1.22	1.22	5090	4170
ENSMUSG00000036594	ENSMUST00000040655	H2-Aa	H2-Aa-201	0.763	0.999	0.962	-1.04	1220	1270	0.931	1	0.989	-1.01	2080	2100	3.86e-05	0.00521	0.589	-1.7	1220	2080	9.46e-05	0.0102	0.606	-1.65	1270	2100
ENSMUSG00000025743	ENSMUST00000070478	Sdc3	Sdc3-201	0.825	0.999	0.975	-1.03	716	734	0.939	1	0.991	-1.01	1150	1160	5.34e-05	0.00656	0.625	-1.6	716	1150	9.56e-05	0.0102	0.636	-1.57	734	1160
ENSMUSG00000019961	ENSMUST00000215801	Tmpo	Tmpo-210	0.231	0.999	0.577	-1.73	8.7	15.1	1.34e-06	0.0015	37	37	29.6	0.801	0.00644	0.148	0.294	-3.4	8.7	29.6	9.62e-05	0.0103	18.8	18.8	15.1	0.801
ENSMUSG00000023032	ENSMUST00000162049	Slc4a8	Slc4a8-204	0.153	0.999	1.77	1.77	9.76	5.53	0.464	1	0.792	-1.26	18.8	23.7	0.0598	0.427	0.521	-1.92	9.76	18.8	9.68e-05	0.0103	0.234	-4.28	5.53	23.7
ENSMUSG00000024910	ENSMUST00000025844	Ctsw	Ctsw-201	0.139	0.999	1.7	1.7	14	8.2	0.638	1	0.867	-1.15	26.9	31.1	0.0419	0.367	0.518	-1.93	14	26.9	9.76e-05	0.0104	0.264	-3.79	8.2	31.1
ENSMUSG00000022508	ENSMUST00000023151	Bcl6	Bcl6-201	0.424	0.999	1.06	1.06	7060	6690	0.634	1	1.03	1.03	5310	5140	2.5e-05	0.0037	1.33	1.33	7060	5310	9.8e-05	0.0104	1.3	1.3	6690	5140
ENSMUSG00000094694	ENSMUST00000193893	Ighv1-9	Ighv1-9-202	0.815	0.999	0.926	-1.08	149	161	0.911	1	0.965	-1.04	551	571	6.03e-05	0.00716	0.271	-3.69	149	551	9.94e-05	0.0105	0.282	-3.55	161	571
ENSMUSG00000093894	ENSMUST00000103523	Ighv1-53	Ighv1-53-201	0.488	0.999	1.17	1.17	211	180	0.939	1	0.983	-1.02	427	434	0.00181	0.0699	0.494	-2.03	211	427	0.0001	0.0106	0.414	-2.41	180	434
ENSMUSG00000015950	ENSMUST00000111275	Ncf1	Ncf1-202	0.452	0.999	1.04	1.04	39400	37700	0.375	1	1.05	1.05	31700	30200	0.000176	0.0152	1.24	1.24	39400	31700	0.000101	0.0107	1.25	1.25	37700	30200
ENSMUSG00000026576	ENSMUST00000027863	Atp1b1	Atp1b1-201	0.793	0.999	0.941	-1.06	359	382	0.922	1	0.978	-1.02	915	936	5.3e-05	0.00656	0.393	-2.55	359	915	0.000104	0.011	0.408	-2.45	382	936
ENSMUSG00000000682	ENSMUST00000137445	Cd52	Cd52-202	0.657	0.999	0.948	-1.06	173	182	0.224	1	1.17	1.17	131	112	0.0284	0.307	1.32	1.32	173	131	0.000108	0.0113	1.63	1.63	182	112
ENSMUSG00000026102	ENSMUST00000027271	Inpp1	Inpp1-201	0.155	0.999	1.11	1.11	1690	1520	0.394	1	1.07	1.07	1220	1140	9.63e-06	0.00185	1.39	1.39	1690	1220	0.000109	0.0114	1.33	1.33	1520	1140
ENSMUSG00000023104	ENSMUST00000201674	Rfc2	Rfc2-205	0.609	0.999	0.968	-1.03	474	489	0.863	1	1.01	1.01	386	382	0.00164	0.0664	1.23	1.23	474	386	0.000109	0.0114	1.28	1.28	489	382
ENSMUSG00000090272	ENSMUST00000188804	Mndal	Mndal-203	0.0848	0.999	0.857	-1.17	640	746	0.339	1	0.919	-1.09	964	1050	3.93e-06	0.000907	0.663	-1.51	640	964	0.000111	0.0116	0.711	-1.41	746	1050
ENSMUSG00000030148	ENSMUST00000032248	Clec4a2	Clec4a2-201	0.527	0.999	1.05	1.05	2000	1900	0.0189	0.759	1.21	1.21	1690	1400	0.0322	0.328	1.18	1.18	2000	1690	0.000112	0.0116	1.36	1.36	1900	1400
ENSMUSG00000037071	ENSMUST00000041331	Scd1	Scd1-201	0.745	0.999	0.909	-1.1	205	226	0.75	1	0.912	-1.1	631	692	0.000109	0.0109	0.325	-3.07	205	631	0.000112	0.0116	0.326	-3.06	226	692
ENSMUSG00000031146	ENSMUST00000136155	Plp2	Plp2-202	0.894	0.999	0.985	-1.02	1150	1170	0.2	1	1.16	1.16	871	753	0.0145	0.226	1.32	1.32	1150	871	0.000112	0.0116	1.55	1.55	1170	753
ENSMUSG00000051510	ENSMUST00000106182	Mafg	Mafg-204	0.263	0.999	1.14	1.14	366	321	0.00644	0.489	1.38	1.38	282	203	0.0253	0.292	1.3	1.3	366	282	0.000113	0.0117	1.58	1.58	321	203
ENSMUSG00000008226	ENSMUST00000123621	Scrn3	Scrn3-203	4.68e-05	0.0217	79.2	79.2	14.8	0.187	0.807	1	0.838	-1.19	9.91	11.8	0.58	0.901	1.49	1.49	14.8	9.91	0.000116	0.0119	0.0158	-63.4	0.187	11.8
ENSMUSG00000030469	ENSMUST00000058104	Zfp719	Zfp719-201	0.234	0.999	1.11	1.11	1190	1070	0.906	1	1.01	1.01	778	770	9.25e-07	0.00029	1.53	1.53	1190	778	0.000116	0.0119	1.39	1.39	1070	770
ENSMUSG00000112063	ENSMUST00000218420	Gm32220	Gm32220-201	0.679	0.999	1.15	1.15	33.2	28.9	0.635	1	0.863	-1.16	86.1	99.8	0.00296	0.0934	0.385	-2.6	33.2	86.1	0.000118	0.012	0.289	-3.46	28.9	99.8
ENSMUSG00000036273	ENSMUST00000060642	Lrrk2	Lrrk2-201	0.464	0.999	1.1	1.1	7750	7020	0.773	1	1.04	1.04	4330	4160	1.78e-05	0.00281	1.79	1.79	7750	4330	0.000119	0.0121	1.69	1.69	7020	4160
ENSMUSG00000065947	ENSMUST00000084013	mt-Nd4l	mt-Nd4l-201	0.0219	0.707	1.18	1.18	2950	2510	0.479	1	0.951	-1.05	3140	3300	0.399	0.82	0.941	-1.06	2950	3140	0.00012	0.0122	0.76	-1.32	2510	3300
ENSMUSG00000026031	ENSMUST00000114313	Cflar	Cflar-205	0.963	0.999	1	1	3170	3160	0.488	1	0.956	-1.05	2350	2460	4.73e-06	0.00104	1.35	1.35	3170	2350	0.000121	0.0123	1.28	1.28	3160	2460
ENSMUSG00000036402	ENSMUST00000204511	Gng12	Gng12-208	0.0503	0.903	0.797	-1.25	268	337	0.148	1	1.19	1.19	255	215	0.664	0.927	1.05	1.05	268	255	0.000122	0.0124	1.57	1.57	337	215
ENSMUSG00000060791	ENSMUST00000138741	Gmfg	Gmfg-205	0.853	0.999	1.01	1.01	818	808	0.398	1	1.06	1.06	662	625	0.0016	0.0658	1.24	1.24	818	662	0.000123	0.0125	1.29	1.29	808	625
ENSMUSG00000032228	ENSMUST00000034755	Tcf12	Tcf12-201	0.132	0.999	1.24	1.24	335	271	0.645	1	0.937	-1.07	437	466	0.0617	0.432	0.768	-1.3	335	437	0.000124	0.0125	0.581	-1.72	271	466
ENSMUSG00000062753	ENSMUST00000080190	AI413582	AI413582-201	0.199	0.999	0.505	-1.98	19.5	38.6	0.00489	0.439	5.32	5.32	21.6	4.05	0.85	0.974	0.903	-1.11	19.5	21.6	0.000124	0.0125	9.52	9.52	38.6	4.05
ENSMUSG00000033192	ENSMUST00000210099	Lpcat2	Lpcat2-205	0.828	0.999	1.03	1.03	805	778	0.251	1	1.2	1.2	509	424	0.0037	0.106	1.58	1.58	805	509	0.000125	0.0126	1.83	1.83	778	424
ENSMUSG00000081665	ENSMUST00000118068	Gm15922	Gm15922-201	0.308	0.999	0.904	-1.11	1860	2050	0.874	1	1.02	1.02	1430	1410	0.00798	0.166	1.3	1.3	1860	1430	0.000126	0.0126	1.46	1.46	2050	1410
ENSMUSG00000026034	ENSMUST00000034868	Clk1	Clk1-201	0.313	0.999	1.09	1.09	4090	3770	0.156	1	1.12	1.12	3090	2740	0.000637	0.0367	1.33	1.33	4090	3090	0.000128	0.0128	1.37	1.37	3770	2740
ENSMUSG00000021880	ENSMUST00000095923	Rnase6	Rnase6-201	0.46	0.999	0.924	-1.08	326	353	0.874	1	0.984	-1.02	520	529	1.11e-05	0.00205	0.626	-1.6	326	520	0.000128	0.0128	0.667	-1.5	353	529
ENSMUSG00000026305	ENSMUST00000188094	Lrrfip1	Lrrfip1-209	0.702	0.999	1.03	1.03	3970	3860	0.0104	0.609	1.2	1.2	3520	2920	0.0995	0.515	1.13	1.13	3970	3520	0.000128	0.0128	1.32	1.32	3860	2920
ENSMUSG00000034663	ENSMUST00000035635	Bmp2k	Bmp2k-201	0.236	0.999	1.07	1.07	1080	1000	0.596	1	0.969	-1.03	1220	1260	0.0358	0.344	0.88	-1.14	1080	1220	0.000131	0.0129	0.793	-1.26	1000	1260
ENSMUSG00000021892	ENSMUST00000100730	Sh3bp5	Sh3bp5-202	0.387	0.999	0.807	-1.24	110	136	0.012	0.638	1.91	1.91	98	51.4	0.651	0.925	1.12	1.12	110	98	0.00013	0.0129	2.65	2.65	136	51.4
ENSMUSG00000030313	ENSMUST00000111557	Dennd5b	Dennd5b-201	0.454	0.999	1.19	1.19	66.6	56.1	0.576	1	0.884	-1.13	117	133	0.0117	0.201	0.567	-1.76	66.6	117	0.00013	0.0129	0.422	-2.37	56.1	133
ENSMUSG00000024462	ENSMUST00000172792	Gabbr1	Gabbr1-203	0.484	0.999	0.886	-1.13	265	299	0.571	1	1.11	1.11	169	153	0.0107	0.191	1.57	1.57	265	169	0.00013	0.0129	1.96	1.96	299	153
ENSMUSG00000028467	ENSMUST00000148426	Gba2	Gba2-206	0.0138	0.591	0.237	-4.22	11.5	48.5	0.184	1	0.36	-2.78	1.64	4.56	0.00867	0.173	6.99	6.99	11.5	1.64	0.000135	0.0133	10.6	10.6	48.5	4.56
ENSMUSG00000001627	ENSMUST00000165027	Ifrd1	Ifrd1-204	0.26	0.999	0.946	-1.06	2880	3040	0.0874	1	0.919	-1.09	2320	2520	1.15e-05	0.00207	1.24	1.24	2880	2320	0.000136	0.0134	1.21	1.21	3040	2520
ENSMUSG00000022514	ENSMUST00000023156	Il1rap	Il1rap-201	0.0187	0.657	1.14	1.14	1750	1530	0.241	1	1.07	1.07	1320	1230	6.83e-07	0.000232	1.33	1.33	1750	1320	0.000137	0.0134	1.24	1.24	1530	1230
ENSMUSG00000033540	ENSMUST00000119212	Idua	Idua-203	0.251	0.999	1.2	1.2	200	167	0.0517	1	1.38	1.38	124	89.4	0.0028	0.0896	1.62	1.62	200	124	0.00014	0.0137	1.86	1.86	167	89.4
ENSMUSG00000033083	ENSMUST00000161304	Tbc1d4	Tbc1d4-208	0.00893	0.493	1.34	1.34	1220	916	0.28	1	1.13	1.13	676	599	1.01e-07	4.44e-05	1.81	1.81	1220	676	0.000141	0.0138	1.53	1.53	916	599
ENSMUSG00000068227	ENSMUST00000089398	Il2rb	Il2rb-201	0.622	0.999	1.12	1.12	172	154	0.843	1	1.04	1.04	376	360	0.000452	0.0293	0.459	-2.18	172	376	0.000142	0.0138	0.429	-2.33	154	360
ENSMUSG00000064289	ENSMUST00000112495	Tank	Tank-203	0.23	0.999	1.1	1.1	872	796	0.0202	0.78	1.2	1.2	712	594	0.00779	0.163	1.23	1.23	872	712	0.000142	0.0138	1.34	1.34	796	594
ENSMUSG00000036057	ENSMUST00000040021	Ptpn23	Ptpn23-201	0.712	0.999	1.03	1.03	2760	2680	0.574	1	1.05	1.05	2070	1970	0.000314	0.0229	1.34	1.34	2760	2070	0.000143	0.0139	1.36	1.36	2680	1970
ENSMUSG00000071226	ENSMUST00000143563	Cecr2	Cecr2-206	0.161	0.999	2.2	2.2	8.55	3.88	0.368	1	0.651	-1.54	19.6	30.1	0.0998	0.516	0.437	-2.29	8.55	19.6	0.000144	0.0139	0.129	-7.75	3.88	30.1
ENSMUSG00000031189	ENSMUST00000033532	Aff2	Aff2-201	0.485	0.999	0.925	-1.08	189	204	0.915	1	1.01	1.01	134	132	0.003	0.0939	1.41	1.41	189	134	0.000144	0.0139	1.55	1.55	204	132
ENSMUSG00000000244	ENSMUST00000141186	Tspan32	Tspan32-207	2.9e-05	0.0156	0.379	-2.64	23.5	61.8	0.0275	0.863	1.68	1.68	43.6	26	0.00923	0.179	0.538	-1.86	23.5	43.6	0.000148	0.0142	2.38	2.38	61.8	26
ENSMUSG00000004040	ENSMUST00000127638	Stat3	Stat3-203	0.223	0.999	1.08	1.08	11000	10200	0.235	1	1.08	1.08	8710	8090	0.000131	0.0125	1.27	1.27	11000	8710	0.000148	0.0142	1.26	1.26	10200	8090
ENSMUSG00000036054	ENSMUST00000164403	Sugp2	Sugp2-214	0.843	0.999	1.1	1.1	11.7	10.6	0.00425	0.405	0.262	-3.81	17	64.9	0.447	0.844	0.688	-1.45	11.7	17	0.00015	0.0144	0.163	-6.12	10.6	64.9
ENSMUSG00000035671	ENSMUST00000039480	Zswim4	Zswim4-201	0.0669	0.967	1.13	1.13	7940	7030	0.0244	0.834	1.16	1.16	6350	5470	0.000776	0.042	1.25	1.25	7940	6350	0.000155	0.0148	1.29	1.29	7030	5470
ENSMUSG00000089809	ENSMUST00000168092	Rasgef1b	Rasgef1b-209	0.653	0.999	1.04	1.04	764	734	0.77	1	0.974	-1.03	1000	1030	0.00243	0.0831	0.762	-1.31	764	1000	0.000156	0.0149	0.713	-1.4	734	1030
ENSMUSG00000004266	ENSMUST00000004377	Ptpn6	Ptpn6-201	0.332	0.999	0.937	-1.07	2070	2210	9.66e-06	0.00717	1.35	1.35	2310	1710	0.105	0.526	0.896	-1.12	2070	2310	0.000159	0.0152	1.29	1.29	2210	1710
ENSMUSG00000059108	ENSMUST00000209328	Ifitm6	Ifitm6-202	0.0714	0.978	1.25	1.25	2390	1910	0.0133	0.677	1.36	1.36	1620	1190	0.00193	0.0726	1.47	1.47	2390	1620	0.000159	0.0152	1.6	1.6	1910	1190
ENSMUSG00000050965	ENSMUST00000059595	Prkca	Prkca-201	0.729	0.999	0.92	-1.09	78.8	85.7	0.623	1	0.892	-1.12	186	209	0.000293	0.022	0.423	-2.36	78.8	186	0.00016	0.0152	0.41	-2.44	85.7	209
ENSMUSG00000000531	ENSMUST00000000543	Tamalin	Tamalin-201	0.255	0.999	0.859	-1.16	185	215	0.991	1	1	1	352	351	9.78e-07	0.0003	0.524	-1.91	185	352	0.000162	0.0154	0.611	-1.64	215	351
ENSMUSG00000028565	ENSMUST00000052018	Nfia	Nfia-201	0.498	0.999	0.842	-1.19	40.3	47.8	4.34e-05	0.0245	3.06	3.06	52.2	17.1	0.305	0.763	0.771	-1.3	40.3	52.2	0.000165	0.0156	2.8	2.8	47.8	17.1
ENSMUSG00000026822	ENSMUST00000144569	Lcn2	Lcn2-203	0.329	0.999	1.1	1.1	18600	17000	0.0834	1	1.18	1.18	14100	12000	0.00264	0.0865	1.32	1.32	18600	14100	0.000169	0.0159	1.42	1.42	17000	12000
ENSMUSG00000022237	ENSMUST00000110410	Ankrd33b	Ankrd33b-203	0.373	0.999	3.25	3.25	0.683	0.21	0.115	1	3.56	3.56	54.9	15.4	2.7e-05	0.00391	0.0124	-80.4	0.683	54.9	0.000171	0.0161	0.0136	-73.5	0.21	15.4
ENSMUSG00000004730	ENSMUST00000086763	Adgre1	Adgre1-202	0.481	0.999	1.07	1.07	1100	1030	0.736	1	1.03	1.03	1500	1460	0.000721	0.04	0.732	-1.37	1100	1500	0.000173	0.0163	0.707	-1.41	1030	1460
ENSMUSG00000073678	ENSMUST00000097739	Pgap1	Pgap1-201	0.685	0.999	0.97	-1.03	262	270	0.48	1	0.951	-1.05	337	354	0.000645	0.037	0.778	-1.29	262	337	0.000174	0.0163	0.762	-1.31	270	354
ENSMUSG00000036890	ENSMUST00000112810	Gtdc1	Gtdc1-203	0.000565	0.111	2.15	2.15	196	91.2	0.0253	0.844	0.611	-1.64	128	210	0.0534	0.408	1.53	1.53	196	128	0.000175	0.0164	0.435	-2.3	91.2	210
ENSMUSG00000070031	ENSMUST00000080204	Sp140	Sp140-201	0.578	0.999	1.04	1.04	5260	5040	0.438	1	1.06	1.06	4010	3770	0.000418	0.0279	1.31	1.31	5260	4010	0.000177	0.0165	1.34	1.34	5040	3770
ENSMUSG00000039753	ENSMUST00000141902	Fbxl5	Fbxl5-209	0.997	1	0.999	-1	513	514	0.0397	0.948	1.58	1.58	353	223	0.0912	0.499	1.45	1.45	513	353	0.000176	0.0165	2.3	2.3	514	223
ENSMUSG00000061981	ENSMUST00000148162	Flot2	Flot2-205	0.531	0.999	1.08	1.08	247	230	0.00166	0.252	1.48	1.48	214	144	0.227	0.695	1.16	1.16	247	214	0.000178	0.0166	1.59	1.59	230	144
ENSMUSG00000031214	ENSMUST00000033560	Ophn1	Ophn1-201	0.114	0.999	1.52	1.52	24.7	16.2	0.0475	0.99	0.62	-1.61	26	42	0.832	0.97	0.948	-1.06	24.7	26	0.000179	0.0166	0.387	-2.59	16.2	42
ENSMUSG00000041135	ENSMUST00000037035	Ripk2	Ripk2-201	0.417	0.999	0.93	-1.08	909	977	0.901	1	1.01	1.01	1380	1360	2.96e-06	0.000736	0.659	-1.52	909	1380	0.000179	0.0166	0.717	-1.4	977	1360
ENSMUSG00000076576	ENSMUST00000103377	Igkv6-32	Igkv6-32-201	0.96	0.999	0.972	-1.03	124	128	0.894	1	0.929	-1.08	941	1010	0.000253	0.0196	0.132	-7.57	124	941	0.000182	0.0168	0.126	-7.93	128	1010
ENSMUSG00000054823	ENSMUST00000139966	Nsd3	Nsd3-203	0.000307	0.0775	7.18	7.18	42.2	5.88	0.746	1	0.849	-1.18	38.5	45.3	0.854	0.975	1.1	1.1	42.2	38.5	0.000183	0.0168	0.13	-7.7	5.88	45.3
ENSMUSG00000024673	ENSMUST00000169159	Ms4a1	Ms4a1-201	0.637	0.999	0.854	-1.17	89.8	105	0.83	1	0.932	-1.07	338	363	6.57e-05	0.00762	0.266	-3.76	89.8	338	0.000185	0.017	0.29	-3.45	105	363
ENSMUSG00000039997	ENSMUST00000129829	Ifi203	Ifi203-205	0.344	0.999	1.12	1.12	267	238	0.565	1	0.933	-1.07	350	375	0.0273	0.302	0.763	-1.31	267	350	0.000188	0.0172	0.633	-1.58	238	375
ENSMUSG00000006818	ENSMUST00000233897	Sod2	Sod2-207	0.592	0.999	1.06	1.06	1360	1290	0.144	1	1.17	1.17	1020	871	0.00508	0.13	1.34	1.34	1360	1020	0.00019	0.0174	1.48	1.48	1290	871
ENSMUSG00000054364	ENSMUST00000067384	Rhob	Rhob-201	0.00322	0.302	1.24	1.24	6530	5270	0.0145	0.703	1.2	1.2	4800	4010	2.37e-05	0.00356	1.36	1.36	6530	4800	0.000192	0.0175	1.31	1.31	5270	4010
ENSMUSG00000016262	ENSMUST00000155579	Sertad4	Sertad4-204	0.0197	0.672	18.5	18.5	5.03	0.272	0.271	1	0.355	-2.81	9.51	26.8	0.511	0.874	0.53	-1.89	5.03	9.51	0.000191	0.0175	0.0102	-98.3	0.272	26.8
ENSMUSG00000033530	ENSMUST00000221975	Ttc7b	Ttc7b-204	0.675	0.999	0.893	-1.12	22.4	25.1	0.0173	0.74	2.18	2.18	16.9	7.78	0.324	0.778	1.32	1.32	22.4	16.9	0.000194	0.0177	3.22	3.22	25.1	7.78
ENSMUSG00000020032	ENSMUST00000020220	Nuak1	Nuak1-201	0.791	0.999	1.07	1.07	77.7	72.8	0.67	1	0.903	-1.11	163	180	0.00245	0.0833	0.477	-2.1	77.7	163	0.000197	0.0179	0.403	-2.48	72.8	180
ENSMUSG00000074527	ENSMUST00000099007	Gm14296	Gm14296-201	0.00439	0.353	2.41	2.41	30.7	12.7	0.752	1	0.916	-1.09	36.2	39.6	0.557	0.892	0.847	-1.18	30.7	36.2	0.000198	0.018	0.322	-3.11	12.7	39.6
ENSMUSG00000056476	ENSMUST00000199659	Med12l	Med12l-206	0.000208	0.0638	0.0309	-32.4	0.624	20.2	0.00111	0.198	22.7	22.7	13.3	0.584	0.00118	0.055	0.047	-21.3	0.624	13.3	0.0002	0.0181	34.5	34.5	20.2	0.584
ENSMUSG00000026358	ENSMUST00000169409	Rgs1	Rgs1-204	0.0346	0.807	0.715	-1.4	68.3	95.6	0.11	1	0.79	-1.27	132	167	2.89e-05	0.0041	0.519	-1.93	68.3	132	0.000205	0.0185	0.573	-1.74	95.6	167
ENSMUSG00000022498	ENSMUST00000118362	Txndc11	Txndc11-202	1	1	1	-1	253	253	0.271	1	0.872	-1.15	351	403	0.00932	0.18	0.72	-1.39	253	351	0.000206	0.0186	0.627	-1.59	253	403
ENSMUSG00000061981	ENSMUST00000100784	Flot2	Flot2-203	0.483	0.999	1.09	1.09	291	268	0.00158	0.248	1.46	1.46	252	172	0.217	0.685	1.16	1.16	291	252	0.000207	0.0186	1.56	1.56	268	172
ENSMUSG00000003206	ENSMUST00000003274	Ebi3	Ebi3-201	0.131	0.999	1.13	1.13	2790	2470	0.213	1	1.1	1.1	2030	1840	7.37e-05	0.00831	1.37	1.37	2790	2030	0.00021	0.0188	1.34	1.34	2470	1840
ENSMUSG00000020385	ENSMUST00000093132	Clk4	Clk4-201	0.41	0.999	0.934	-1.07	911	975	0.569	1	0.953	-1.05	684	717	0.000582	0.0344	1.33	1.33	911	684	0.00021	0.0188	1.36	1.36	975	717
ENSMUSG00000037410	ENSMUST00000128874	Tbc1d2b	Tbc1d2b-202	0.233	0.999	1.11	1.11	342	306	0.27	1	1.11	1.11	241	216	0.000175	0.0152	1.42	1.42	342	241	0.000211	0.0189	1.42	1.42	306	216
ENSMUSG00000001739	ENSMUST00000001790	Cldn15	Cldn15-201	0.756	0.999	0.971	-1.03	657	677	0.733	1	0.967	-1.03	459	475	0.000199	0.0164	1.43	1.43	657	459	0.000212	0.0189	1.43	1.43	677	475
ENSMUSG00000036093	ENSMUST00000036541	Arl5a	Arl5a-201	0.369	0.999	0.948	-1.06	1320	1390	0.188	1	0.925	-1.08	1610	1730	0.00108	0.0517	0.823	-1.21	1320	1610	0.000213	0.019	0.803	-1.24	1390	1730
ENSMUSG00000022750	ENSMUST00000165790	Klhl22	Klhl22-207	0.0828	0.999	1.35	1.35	86.2	63.8	0.614	1	0.92	-1.09	110	120	0.143	0.592	0.781	-1.28	86.2	110	0.000214	0.019	0.532	-1.88	63.8	120
ENSMUSG00000109556	ENSMUST00000209189	Gm38843	Gm38843-201	0.0614	0.948	0.76	-1.32	92.5	122	0.154	1	1.25	1.25	87.1	69.8	0.691	0.935	1.06	1.06	92.5	87.1	0.000219	0.0194	1.74	1.74	122	69.8
ENSMUSG00000039168	ENSMUST00000044524	Dap	Dap-201	0.208	0.999	1.07	1.07	2580	2410	0.489	1	1.04	1.04	3040	2930	0.0018	0.0697	0.846	-1.18	2580	3040	0.000219	0.0194	0.821	-1.22	2410	2930
ENSMUSG00000035086	ENSMUST00000140286	Becn1	Becn1-211	0.648	0.999	1.04	1.04	291	279	0.000519	0.133	1.39	1.39	274	198	0.515	0.876	1.06	1.06	291	274	0.00022	0.0194	1.41	1.41	279	198
ENSMUSG00000026571	ENSMUST00000027856	Dcaf6	Dcaf6-201	0.641	0.999	1.03	1.03	665	648	0.665	1	1.03	1.03	539	526	0.000231	0.0184	1.23	1.23	665	539	0.000221	0.0195	1.23	1.23	648	526
ENSMUSG00000005583	ENSMUST00000198069	Mef2c	Mef2c-217	0.000118	0.0443	6.5	6.5	31.8	4.89	0.306	1	1.54	1.54	45.5	29.5	0.396	0.818	0.698	-1.43	31.8	45.5	0.000223	0.0196	0.166	-6.03	4.89	29.5
ENSMUSG00000037553	ENSMUST00000084238	Zdhhc18	Zdhhc18-201	0.582	0.999	1.05	1.05	4730	4510	0.499	1	1.06	1.06	3470	3270	0.000368	0.0254	1.36	1.36	4730	3470	0.000224	0.0197	1.38	1.38	4510	3270
ENSMUSG00000021866	ENSMUST00000133547	Anxa11	Anxa11-204	0.486	0.999	0.932	-1.07	2810	3020	0.0827	1	1.19	1.19	2480	2080	0.209	0.675	1.14	1.14	2810	2480	0.000225	0.0197	1.45	1.45	3020	2080
ENSMUSG00000038467	ENSMUST00000044277	Chmp4b	Chmp4b-201	0.203	0.999	0.95	-1.05	6990	7360	0.506	1	1.03	1.03	6510	6340	0.0811	0.478	1.07	1.07	6990	6510	0.000227	0.0199	1.16	1.16	7360	6340
ENSMUSG00000037410	ENSMUST00000041767	Tbc1d2b	Tbc1d2b-201	0.595	0.999	1.03	1.03	3480	3390	0.677	1	1.02	1.02	2890	2840	0.000152	0.0137	1.2	1.2	3480	2890	0.000229	0.02	1.2	1.2	3390	2840
ENSMUSG00000015950	ENSMUST00000146354	Ncf1	Ncf1-206	0.211	0.999	1.34	1.34	135	101	0.00852	0.547	1.91	1.91	78.7	41.2	0.0217	0.272	1.72	1.72	135	78.7	0.000231	0.0202	2.45	2.45	101	41.2
ENSMUSG00000033697	ENSMUST00000036176	Arhgap39	Arhgap39-201	0.0263	0.752	1.45	1.45	205	141	0.809	1	1.04	1.04	272	261	0.0889	0.494	0.755	-1.32	205	272	0.000233	0.0202	0.541	-1.85	141	261
ENSMUSG00000008035	ENSMUST00000008179	Mid1ip1	Mid1ip1-201	0.698	0.999	1.03	1.03	2920	2850	0.241	1	1.08	1.08	2420	2240	0.00387	0.109	1.21	1.21	2920	2420	0.000233	0.0202	1.27	1.27	2850	2240
ENSMUSG00000028461	ENSMUST00000107922	Ccdc107	Ccdc107-202	3.03e-05	0.016	48.6	48.6	18.6	0.382	0.831	1	0.901	-1.11	10.8	12	0.258	0.727	1.72	1.72	18.6	10.8	0.000234	0.0203	0.032	-31.3	0.382	12
ENSMUSG00000101316	ENSMUST00000118481	Gm12663	Gm12663-201	0.0897	0.999	1.18	1.18	285	242	0.0955	1	1.19	1.19	199	167	0.000251	0.0195	1.44	1.44	285	199	0.000234	0.0203	1.45	1.45	242	167
ENSMUSG00000042249	ENSMUST00000065167	Grk3	Grk3-201	0.83	0.999	1.02	1.02	553	542	0.573	1	0.946	-1.06	738	780	0.00387	0.109	0.75	-1.33	553	738	0.000237	0.0205	0.694	-1.44	542	780
ENSMUSG00000014453	ENSMUST00000014597	Blk	Blk-201	0.911	0.999	1.04	1.04	50.5	48.6	0.709	1	0.887	-1.13	143	161	0.00143	0.0614	0.353	-2.84	50.5	143	0.00024	0.0207	0.302	-3.32	48.6	161
ENSMUSG00000055994	ENSMUST00000109634	Nod2	Nod2-202	0.0509	0.907	0.734	-1.36	259	353	0.716	1	1.06	1.06	208	196	0.176	0.636	1.24	1.24	259	208	0.000242	0.0208	1.79	1.79	353	196
ENSMUSG00000032475	ENSMUST00000112874	Nck1	Nck1-201	0.194	0.999	1.07	1.07	977	910	0.84	1	1.01	1.01	752	743	2.28e-06	0.000611	1.3	1.3	977	752	0.000242	0.0208	1.22	1.22	910	743
ENSMUSG00000032193	ENSMUST00000034713	Ldlr	Ldlr-201	0.446	0.999	0.935	-1.07	3230	3450	0.904	1	1.01	1.01	2530	2500	0.0054	0.134	1.28	1.28	3230	2530	0.000244	0.0209	1.38	1.38	3450	2500
ENSMUSG00000026581	ENSMUST00000192047	Sell	Sell-203	0.675	0.999	1.03	1.03	15800	15400	0.311	1	1.07	1.07	12800	11900	0.00212	0.0767	1.24	1.24	15800	12800	0.000246	0.021	1.29	1.29	15400	11900
ENSMUSG00000026478	ENSMUST00000027752	Lamc1	Lamc1-201	0.23	0.999	1.21	1.21	148	122	0.917	1	0.984	-1.02	213	217	0.0186	0.252	0.694	-1.44	148	213	0.000249	0.0213	0.565	-1.77	122	217
ENSMUSG00000118140	ENSMUST00000235767	Gm4949	Gm4949-201	0.761	0.999	1.04	1.04	134	130	0.12	1	1.21	1.21	101	83.6	0.0177	0.247	1.32	1.32	134	101	0.000252	0.0214	1.55	1.55	130	83.6
ENSMUSG00000026177	ENSMUST00000147233	Slc11a1	Slc11a1-208	0.193	0.999	0.885	-1.13	577	652	0.2	1	1.13	1.13	521	461	0.285	0.747	1.11	1.11	577	521	0.000253	0.0215	1.41	1.41	652	461
ENSMUSG00000022307	ENSMUST00000090096	Oxr1	Oxr1-203	0.999	1	1	-1	5.52	5.52	0.392	1	0.672	-1.49	23.8	35.3	0.0045	0.12	0.232	-4.3	5.52	23.8	0.000253	0.0215	0.156	-6.4	5.52	35.3
ENSMUSG00000054855	ENSMUST00000003451	Rnd1	Rnd1-201	0.314	0.999	0.922	-1.08	527	571	0.0726	1	0.86	-1.16	364	424	9.84e-06	0.00188	1.45	1.45	527	364	0.000256	0.0216	1.35	1.35	571	424
ENSMUSG00000021987	ENSMUST00000022563	Mtmr6	Mtmr6-201	0.521	0.999	1.04	1.04	4940	4760	0.747	1	1.02	1.02	3900	3830	7.2e-05	0.00813	1.27	1.27	4940	3900	0.000256	0.0216	1.24	1.24	4760	3830
ENSMUSG00000013236	ENSMUST00000067538	Ptprs	Ptprs-201	0.104	0.999	1.41	1.41	215	152	0.947	1	0.986	-1.01	325	330	0.0501	0.397	0.662	-1.51	215	325	0.000259	0.0219	0.462	-2.16	152	330
ENSMUSG00000048787	ENSMUST00000059851	Dcun1d3	Dcun1d3-201	0.842	0.999	0.971	-1.03	577	595	0.827	1	1.03	1.03	354	343	0.00125	0.0566	1.63	1.63	577	354	0.000261	0.0219	1.74	1.74	595	343
ENSMUSG00000035382	ENSMUST00000216672	Pcsk7	Pcsk7-209	0.121	0.999	0.852	-1.17	818	960	0.351	1	1.1	1.1	725	658	0.245	0.715	1.13	1.13	818	725	0.000263	0.0221	1.46	1.46	960	658
ENSMUSG00000039997	ENSMUST00000081216	Ifi203	Ifi203-202	0.145	0.999	1.18	1.18	813	690	0.588	1	0.941	-1.06	980	1040	0.0996	0.516	0.83	-1.2	813	980	0.000264	0.0222	0.662	-1.51	690	1040
ENSMUSG00000057098	ENSMUST00000081265	Ebf1	Ebf1-201	0.783	0.999	1.12	1.12	85.8	76.4	0.781	1	0.891	-1.12	312	350	0.00197	0.0728	0.275	-3.63	85.8	312	0.000265	0.0222	0.218	-4.58	76.4	350
ENSMUSG00000037089	ENSMUST00000223987	Slc35b2	Slc35b2-202	0.0218	0.707	0.671	-1.49	318	474	0.438	1	1.15	1.15	288	251	0.566	0.896	1.11	1.11	318	288	0.000271	0.0224	1.89	1.89	474	251
ENSMUSG00000025809	ENSMUST00000090006	Itgb1	Itgb1-201	0.0582	0.934	0.919	-1.09	3510	3820	0.231	1	0.948	-1.05	4260	4490	1.53e-05	0.00255	0.825	-1.21	3510	4260	0.000271	0.0224	0.851	-1.17	3820	4490
ENSMUSG00000097077	ENSMUST00000181962	Gm16712	Gm16712-201	0.327	0.999	0.859	-1.16	238	277	0.304	1	1.18	1.18	184	157	0.104	0.524	1.29	1.29	238	184	0.000271	0.0224	1.77	1.77	277	157
ENSMUSG00000043939	ENSMUST00000053612	A530064D06Rik	A530064D06Rik-202	0.395	0.999	1.1	1.1	3860	3510	0.265	1	1.13	1.13	2650	2340	0.000734	0.0403	1.46	1.46	3860	2650	0.000269	0.0224	1.5	1.5	3510	2340
ENSMUSG00000002963	ENSMUST00000098478	Pnkp	Pnkp-202	0.614	0.999	0.927	-1.08	1230	1320	0.0173	0.74	1.43	1.43	1090	765	0.45	0.845	1.12	1.12	1230	1090	0.000271	0.0224	1.73	1.73	1320	765
ENSMUSG00000040710	ENSMUST00000043336	St8sia4	St8sia4-201	0.97	0.999	0.997	-1	2830	2830	0.628	1	0.967	-1.03	3530	3650	0.00142	0.0608	0.801	-1.25	2830	3530	0.00027	0.0224	0.776	-1.29	2830	3650
ENSMUSG00000112515	ENSMUST00000219622	Gm4928	Gm4928-201	0.145	0.999	0.911	-1.1	404	443	0.561	1	1.04	1.04	364	351	0.114	0.544	1.11	1.11	404	364	0.000272	0.0224	1.27	1.27	443	351
ENSMUSG00000073490	ENSMUST00000042610	Ifi207	Ifi207-201	0.402	0.999	0.954	-1.05	1730	1810	0.111	1	0.916	-1.09	2030	2210	0.0041	0.114	0.853	-1.17	1730	2030	0.000272	0.0224	0.818	-1.22	1810	2210
ENSMUSG00000112023	ENSMUST00000219178	Lilr4b	Lilr4b-208	0.0939	0.999	0.751	-1.33	1860	2470	0.392	1	0.863	-1.16	1150	1330	0.00489	0.127	1.62	1.62	1860	1150	0.000279	0.0229	1.86	1.86	2470	1330
ENSMUSG00000032788	ENSMUST00000041616	Pdxk	Pdxk-201	0.593	0.999	0.959	-1.04	609	635	0.735	1	0.975	-1.03	817	839	0.000137	0.0129	0.745	-1.34	609	817	0.000278	0.0229	0.757	-1.32	635	839
ENSMUSG00000039007	ENSMUST00000042167	Cpq	Cpq-201	0.641	0.999	1.11	1.11	112	100	0.625	1	0.896	-1.12	206	230	0.0074	0.16	0.542	-1.85	112	206	0.000278	0.0229	0.435	-2.3	100	230
ENSMUSG00000055296	ENSMUST00000132816	Tmem245	Tmem245-204	0.00023	0.0644	10.9	10.9	16	1.46	0.18	1	0.511	-1.96	7.91	15.5	0.16	0.616	2.02	2.02	16	7.91	0.000279	0.0229	0.0944	-10.6	1.46	15.5
ENSMUSG00000003153	ENSMUST00000032476	Slc2a3	Slc2a3-201	0.227	0.999	1.15	1.15	33700	29300	0.341	1	1.12	1.12	21400	19100	0.000101	0.0103	1.58	1.58	33700	21400	0.000281	0.023	1.53	1.53	29300	19100
ENSMUSG00000016528	ENSMUST00000016672	Mapkapk2	Mapkapk2-201	0.0329	0.797	1.09	1.09	26900	24700	0.0229	0.814	1.1	1.1	23400	21300	0.000495	0.0311	1.15	1.15	26900	23400	0.000285	0.0232	1.16	1.16	24700	21300
ENSMUSG00000026581	ENSMUST00000195358	Sell	Sell-204	0.849	0.999	1.02	1.02	214	210	0.986	1	1	1	141	141	0.00017	0.015	1.52	1.52	214	141	0.000285	0.0232	1.49	1.49	210	141
ENSMUSG00000037523	ENSMUST00000110199	Mavs	Mavs-202	0.529	0.999	0.835	-1.2	46	55	0.347	1	0.774	-1.29	116	150	0.000943	0.0475	0.395	-2.53	46	116	0.000288	0.0234	0.366	-2.73	55	150
ENSMUSG00000024778	ENSMUST00000112472	Fas	Fas-202	0.44	0.999	1.11	1.11	103	92.9	0.1	1	1.29	1.29	69.9	54.3	0.00672	0.152	1.48	1.48	103	69.9	0.000292	0.0237	1.71	1.71	92.9	54.3
ENSMUSG00000020893	ENSMUST00000166748	Per1	Per1-206	0.211	0.999	0.821	-1.22	208	253	0.511	1	1.11	1.11	489	442	3.63e-08	1.93e-05	0.425	-2.35	208	489	0.000295	0.0239	0.572	-1.75	253	442
ENSMUSG00000090000	ENSMUST00000128679	Ier3ip1	Ier3ip1-202	0.939	0.999	0.975	-1.03	65.2	66.9	0.000175	0.0651	3.71	3.71	70.1	18.9	0.826	0.969	0.93	-1.08	65.2	70.1	0.000295	0.0239	3.54	3.54	66.9	18.9
ENSMUSG00000028926	ENSMUST00000030763	Cdk14	Cdk14-201	0.837	0.999	1.04	1.04	42.1	40.4	0.401	1	0.858	-1.17	68.8	80.2	0.0104	0.19	0.612	-1.63	42.1	68.8	0.000298	0.024	0.504	-1.98	40.4	80.2
ENSMUSG00000036246	ENSMUST00000123453	Gmip	Gmip-202	0.686	0.999	1.04	1.04	419	402	0.0158	0.72	1.29	1.29	355	276	0.112	0.54	1.18	1.18	419	355	0.000299	0.0241	1.46	1.46	402	276
ENSMUSG00000045362	ENSMUST00000055723	Tnfrsf26	Tnfrsf26-201	0.835	0.999	0.977	-1.02	601	615	0.179	1	1.16	1.16	478	411	0.0397	0.359	1.26	1.26	601	478	0.000299	0.0241	1.5	1.5	615	411
ENSMUSG00000028478	ENSMUST00000107847	Clta	Clta-203	0.000736	0.134	4.09	4.09	35.5	8.68	0.813	1	0.913	-1.09	35.6	39	0.99	0.998	0.995	-1	35.5	35.6	0.000301	0.0242	0.222	-4.5	8.68	39
ENSMUSG00000030069	ENSMUST00000101120	Prok2	Prok2-203	0.424	0.999	1.15	1.15	478	415	0.172	1	1.28	1.28	279	219	0.00237	0.082	1.71	1.71	478	279	0.000302	0.0242	1.9	1.9	415	219
ENSMUSG00000003882	ENSMUST00000227234	Il7r	Il7r-202	0.141	0.999	2.52	2.52	4.3	1.71	0.508	1	0.749	-1.33	10.6	14.1	0.0679	0.448	0.407	-2.46	4.3	10.6	0.000305	0.0243	0.121	-8.26	1.71	14.1
ENSMUSG00000017119	ENSMUST00000107218	Nbr1	Nbr1-207	0.857	0.999	0.936	-1.07	78.2	83.5	0.0126	0.656	2.6	2.6	55.1	21.2	0.343	0.79	1.42	1.42	78.2	55.1	0.000304	0.0243	3.95	3.95	83.5	21.2
ENSMUSG00000032549	ENSMUST00000035155	Rab6b	Rab6b-201	0.863	0.999	0.951	-1.05	11.8	12.4	0.511	1	1.16	1.16	37.3	32	1.41e-05	0.00241	0.316	-3.16	11.8	37.3	0.000305	0.0243	0.387	-2.58	12.4	32
ENSMUSG00000110498	ENSMUST00000212914	A630001O12Rik	A630001O12Rik-201	0.0612	0.947	1.28	1.28	174	136	0.00319	0.348	1.51	1.51	125	82.8	0.0126	0.21	1.39	1.39	174	125	0.000308	0.0245	1.64	1.64	136	82.8
ENSMUSG00000058388	ENSMUST00000063717	Phtf1	Phtf1-202	0.000245	0.0661	2.86	2.86	63	22	0.303	1	1.32	1.32	81.6	61.9	0.334	0.785	0.771	-1.3	63	81.6	0.000309	0.0245	0.355	-2.81	22	61.9
ENSMUSG00000116545	ENSMUST00000231929	Eif3s6-ps3	Eif3s6-ps3-201	0.324	0.999	0.788	-1.27	45.9	58.2	0.426	1	0.801	-1.25	18.7	23.3	0.000753	0.0411	2.46	2.46	45.9	18.7	0.000314	0.0249	2.5	2.5	58.2	23.3
ENSMUSG00000026200	ENSMUST00000155716	Glb1l	Glb1l-207	0.149	0.999	0.822	-1.22	91.8	112	0.191	1	1.21	1.21	81.4	67.3	0.398	0.82	1.13	1.13	91.8	81.4	0.000315	0.0249	1.66	1.66	112	67.3
ENSMUSG00000052749	ENSMUST00000171830	Trim30b	Trim30b-205	0.344	0.999	1.23	1.23	167	135	0.0254	0.844	1.68	1.68	99.4	59	0.0212	0.268	1.68	1.68	167	99.4	0.000316	0.0249	2.3	2.3	135	59
ENSMUSG00000052749	ENSMUST00000209729	Trim30b	Trim30b-206	0.344	0.999	1.23	1.23	167	135	0.0254	0.844	1.68	1.68	99.4	59	0.0212	0.268	1.68	1.68	167	99.4	0.000316	0.0249	2.3	2.3	135	59
ENSMUSG00000118669	ENSMUST00000239548	ARVCF	ARVCF-208	0.24	0.999	0.399	-2.5	1.4	3.51	0.00233	0.297	0.157	-6.37	5.26	33.5	0.0845	0.485	0.267	-3.75	1.4	5.26	0.000321	0.0252	0.105	-9.54	3.51	33.5
ENSMUSG00000050022	ENSMUST00000060918	Amz1	Amz1-201	0.602	0.999	0.931	-1.07	124	133	0.732	1	0.957	-1.05	204	214	0.000175	0.0152	0.605	-1.65	124	204	0.000321	0.0252	0.621	-1.61	133	214
ENSMUSG00000029455	ENSMUST00000196694	Aldh2	Aldh2-205	0.748	0.999	1.03	1.03	2200	2140	0.23	1	1.11	1.11	1740	1560	0.00664	0.151	1.27	1.27	2200	1740	0.000321	0.0252	1.37	1.37	2140	1560
ENSMUSG00000039981	ENSMUST00000039484	Zc3h12d	Zc3h12d-201	0.836	0.999	0.979	-1.02	182	185	0.532	1	0.941	-1.06	249	264	0.00164	0.0663	0.73	-1.37	182	249	0.000325	0.0254	0.702	-1.43	185	264
ENSMUSG00000040111	ENSMUST00000165104	Gramd1b	Gramd1b-212	0.782	0.999	0.96	-1.04	398	415	0.561	1	1.09	1.09	265	243	0.0064	0.148	1.5	1.5	398	265	0.000327	0.0256	1.71	1.71	415	243
ENSMUSG00000041936	ENSMUST00000180572	Agrn	Agrn-206	0.01	0.514	1.54	1.54	154	100	0.889	1	0.978	-1.02	178	182	0.381	0.81	0.866	-1.15	154	178	0.000331	0.0257	0.55	-1.82	100	182
ENSMUSG00000028849	ENSMUST00000125981	Map7d1	Map7d1-204	0.218	0.999	0.869	-1.15	561	646	0.13	1	1.19	1.19	509	428	0.4	0.82	1.1	1.1	561	509	0.000331	0.0257	1.51	1.51	646	428
ENSMUSG00000035673	ENSMUST00000219260	Sbno2	Sbno2-209	0.0277	0.762	0.879	-1.14	2600	2950	0.495	1	1.04	1.04	2490	2400	0.483	0.861	1.04	1.04	2600	2490	0.000331	0.0258	1.23	1.23	2950	2400
ENSMUSG00000021108	ENSMUST00000021527	Prkch	Prkch-201	0.969	0.999	1	1	245	244	0.58	1	0.948	-1.05	328	345	0.00293	0.0927	0.748	-1.34	245	328	0.000334	0.0259	0.707	-1.41	244	345
ENSMUSG00000037646	ENSMUST00000228338	Vps13b	Vps13b-206	0.658	0.999	1.13	1.13	24.6	21.8	0.173	1	0.715	-1.4	39.3	55.1	0.0731	0.46	0.626	-1.6	24.6	39.3	0.000337	0.0261	0.397	-2.52	21.8	55.1
ENSMUSG00000025059	ENSMUST00000156390	Gk	Gk-208	0.348	0.999	1.15	1.15	643	556	0.165	1	1.24	1.24	397	319	0.00177	0.0693	1.62	1.62	643	397	0.000339	0.0262	1.74	1.74	556	319
ENSMUSG00000003228	ENSMUST00000003313	Grk5	Grk5-201	0.749	0.999	1.02	1.02	1220	1190	0.961	1	0.997	-1	1510	1520	0.00137	0.0595	0.805	-1.24	1220	1510	0.000344	0.0265	0.785	-1.27	1190	1520
ENSMUSG00000003379	ENSMUST00000003469	Cd79a	Cd79a-201	0.917	0.999	1.04	1.04	340	326	0.88	1	0.943	-1.06	1250	1320	0.000885	0.0457	0.273	-3.67	340	1250	0.000343	0.0265	0.247	-4.05	326	1320
ENSMUSG00000041459	ENSMUST00000190696	Tardbp	Tardbp-228	0.87	0.999	1.01	1.01	549	541	0.204	1	0.904	-1.11	652	721	0.0332	0.333	0.842	-1.19	549	652	0.000349	0.0268	0.751	-1.33	541	721
ENSMUSG00000024474	ENSMUST00000235693	Ik	Ik-204	0.0474	0.89	0.714	-1.4	158	222	0.0659	1	1.38	1.38	165	120	0.803	0.963	0.958	-1.04	158	165	0.000353	0.027	1.84	1.84	222	120
ENSMUSG00000049878	ENSMUST00000168615	Rlf	Rlf-203	0.163	0.999	0.704	-1.42	92.6	132	0.771	1	1.08	1.08	56.7	52.5	0.0587	0.424	1.63	1.63	92.6	56.7	0.000353	0.027	2.51	2.51	132	52.5
ENSMUSG00000076431	ENSMUST00000067230	Sox4	Sox4-201	0.313	0.999	0.838	-1.19	350	418	0.561	1	0.904	-1.11	704	779	6.48e-05	0.00753	0.498	-2.01	350	704	0.000353	0.027	0.537	-1.86	418	779
ENSMUSG00000022307	ENSMUST00000110297	Oxr1	Oxr1-204	0.376	0.999	1.69	1.69	6.43	3.8	0.894	1	0.936	-1.07	26.4	28.2	0.00797	0.166	0.243	-4.11	6.43	26.4	0.000353	0.027	0.135	-7.43	3.8	28.2
ENSMUSG00000039065	ENSMUST00000042702	Atpsckmt	Atpsckmt-201	0.691	0.999	1.06	1.06	58.1	54.7	0.959	1	1.01	1.01	92.6	92	0.00136	0.0595	0.627	-1.59	58.1	92.6	0.000351	0.027	0.595	-1.68	54.7	92
ENSMUSG00000041769	ENSMUST00000041097	Ppp2r2d	Ppp2r2d-201	0.0184	0.657	0.705	-1.42	237	336	0.0972	1	1.28	1.28	253	197	0.655	0.926	0.935	-1.07	237	253	0.000358	0.0272	1.7	1.7	336	197
ENSMUSG00000006906	ENSMUST00000068054	Stambp	Stambp-201	0.0223	0.71	1.39	1.39	213	154	0.305	1	0.865	-1.16	221	255	0.798	0.962	0.964	-1.04	213	221	0.00036	0.0274	0.601	-1.66	154	255
ENSMUSG00000087113	ENSMUST00000136927	Gm11714	Gm11714-201	0.885	0.999	1.02	1.02	373	366	0.385	1	1.13	1.13	250	220	0.00463	0.122	1.5	1.5	373	250	0.000361	0.0274	1.66	1.66	366	220
ENSMUSG00000026712	ENSMUST00000028045	Mrc1	Mrc1-201	0.131	0.999	1.21	1.21	175	145	0.767	1	1.04	1.04	235	227	0.019	0.255	0.745	-1.34	175	235	0.000361	0.0274	0.637	-1.57	145	227
ENSMUSG00000089847	ENSMUST00000210350	Timm10b	Timm10b-211	0.154	0.999	1.89	1.89	24.2	12.8	0.000652	0.15	10.5	10.5	11.6	1.11	0.107	0.53	2.08	2.08	24.2	11.6	0.000363	0.0274	11.6	11.6	12.8	1.11
ENSMUSG00000112148	ENSMUST00000220402	Lilrb4a	Lilrb4a-214	0.899	0.999	1.02	1.02	3600	3540	0.232	1	1.18	1.18	2550	2160	0.0126	0.21	1.41	1.41	3600	2550	0.000364	0.0274	1.64	1.64	3540	2160
ENSMUSG00000028860	ENSMUST00000030674	Sytl1	Sytl1-201	0.784	0.999	1.03	1.03	398	388	0.662	1	1.04	1.04	289	277	0.000743	0.0407	1.38	1.38	398	289	0.000367	0.0276	1.4	1.4	388	277
ENSMUSG00000111514	ENSMUST00000215920	E230014E18Rik	E230014E18Rik-201	0.541	0.999	0.901	-1.11	82.8	91.9	0.956	1	1.01	1.01	49.3	48.8	0.00412	0.114	1.68	1.68	82.8	49.3	0.000371	0.0279	1.88	1.88	91.9	48.8
ENSMUSG00000021156	ENSMUST00000110634	Zmynd11	Zmynd11-203	0.57	0.999	1.06	1.06	782	738	0.00668	0.496	1.32	1.32	678	513	0.159	0.615	1.15	1.15	782	678	0.000371	0.0279	1.44	1.44	738	513
ENSMUSG00000020120	ENSMUST00000102881	Plek	Plek-202	0.0215	0.701	1.16	1.16	55000	47400	0.184	1	1.09	1.09	41000	37600	5.92e-06	0.00126	1.34	1.34	55000	41000	0.000374	0.028	1.26	1.26	47400	37600
ENSMUSG00000032413	ENSMUST00000034984	Rasa2	Rasa2-201	0.0361	0.818	1.16	1.16	6030	5200	0.0163	0.726	1.19	1.19	4790	4040	0.00117	0.0546	1.26	1.26	6030	4790	0.000374	0.028	1.29	1.29	5200	4040
ENSMUSG00000024213	ENSMUST00000114886	Nudt3	Nudt3-203	1.58e-05	0.00935	69	69	16.9	0.245	0.961	1	0.972	-1.03	8.06	8.3	0.203	0.666	2.1	2.1	16.9	8.06	0.000375	0.028	0.0296	-33.8	0.245	8.3
ENSMUSG00000032580	ENSMUST00000182371	Rbm5	Rbm5-210	0.0502	0.903	0.754	-1.33	645	856	0.000918	0.178	1.62	1.62	827	512	0.0857	0.488	0.78	-1.28	645	827	0.000377	0.028	1.67	1.67	856	512
ENSMUSG00000039747	ENSMUST00000041048	Orai2	Orai2-201	0.411	0.999	0.958	-1.04	2900	3030	0.317	1	1.05	1.05	2650	2510	0.0843	0.485	1.1	1.1	2900	2650	0.000377	0.028	1.21	1.21	3030	2510
ENSMUSG00000028266	ENSMUST00000120539	Lmo4	Lmo4-201	0.765	0.999	1.02	1.02	4060	3980	0.187	1	1.09	1.09	3420	3130	0.0114	0.197	1.19	1.19	4060	3420	0.000377	0.028	1.27	1.27	3980	3130
ENSMUSG00000041912	ENSMUST00000166032	Tdrkh	Tdrkh-202	0.268	0.999	1.7	1.7	5.9	3.48	0.909	1	1.04	1.04	17.3	16.6	0.00688	0.155	0.342	-2.93	5.9	17.3	0.000378	0.028	0.21	-4.77	3.48	16.6
ENSMUSG00000032217	ENSMUST00000113595	Rnf111	Rnf111-202	0.0152	0.61	1.26	1.26	597	476	0.0388	0.945	1.22	1.22	414	339	0.000103	0.0105	1.44	1.44	597	414	0.000385	0.0285	1.4	1.4	476	339
ENSMUSG00000022855	ENSMUST00000023561	Senp2	Senp2-201	0.0282	0.765	0.818	-1.22	554	677	0.155	1	1.14	1.14	557	488	0.945	0.991	0.994	-1.01	554	557	0.000384	0.0285	1.39	1.39	677	488
ENSMUSG00000036867	ENSMUST00000041029	Smad6	Smad6-201	0.359	0.999	0.868	-1.15	77.9	89.7	0.927	1	0.987	-1.01	149	151	1.46e-05	0.00247	0.522	-1.92	77.9	149	0.000386	0.0285	0.593	-1.69	89.7	151
ENSMUSG00000074419	ENSMUST00000108619	Gm15448	Gm15448-202	0.0111	0.541	0.314	-3.18	30.2	96.2	0.054	1	2.46	2.46	45.9	18.7	0.365	0.802	0.659	-1.52	30.2	45.9	0.000391	0.0288	5.16	5.16	96.2	18.7
ENSMUSG00000022263	ENSMUST00000090247	Trio	Trio-201	0.714	0.999	0.974	-1.03	576	591	0.866	1	0.988	-1.01	753	762	0.000199	0.0164	0.764	-1.31	576	753	0.000395	0.0291	0.776	-1.29	591	762
ENSMUSG00000113165	ENSMUST00000223391	Gm47863	Gm47863-201	0.189	0.999	1.14	1.14	216	189	0.115	1	1.19	1.19	154	130	0.00123	0.0561	1.4	1.4	216	154	0.0004	0.0294	1.46	1.46	189	130
ENSMUSG00000049550	ENSMUST00000137363	Clip1	Clip1-208	0.838	0.999	0.93	-1.08	70.5	75.9	0.168	1	1.69	1.69	34.4	20.4	0.049	0.394	2.05	2.05	70.5	34.4	0.000401	0.0294	3.73	3.73	75.9	20.4
ENSMUSG00000090231	ENSMUST00000154526	Cfb	Cfb-206	0.27	0.999	0.622	-1.61	16.1	25.9	0.000635	0.149	5.23	5.23	24.6	4.71	0.328	0.781	0.655	-1.53	16.1	24.6	0.000403	0.0295	5.51	5.51	25.9	4.71
ENSMUSG00000029484	ENSMUST00000197339	Anxa3	Anxa3-204	0.325	0.999	1.1	1.1	227	206	0.0123	0.648	1.31	1.31	185	142	0.0475	0.388	1.23	1.23	227	185	0.000403	0.0295	1.45	1.45	206	142
ENSMUSG00000021392	ENSMUST00000222197	Nol8	Nol8-205	0.281	0.999	1.37	1.37	83	60.5	0.659	1	0.882	-1.13	149	169	0.0431	0.372	0.558	-1.79	83	149	0.000404	0.0295	0.358	-2.79	60.5	169
ENSMUSG00000035891	ENSMUST00000150767	Cerk	Cerk-202	0.952	0.999	0.991	-1.01	404	407	0.145	1	0.797	-1.25	564	707	0.0327	0.331	0.716	-1.4	404	564	0.000406	0.0296	0.576	-1.73	407	707
ENSMUSG00000048497	ENSMUST00000155759	Mmgt2	Mmgt2-207	0.000793	0.14	30.7	30.7	9.35	0.304	0.912	1	1.07	1.07	11.9	11.1	0.704	0.938	0.785	-1.27	9.35	11.9	0.00041	0.0298	0.0274	-36.5	0.304	11.1
ENSMUSG00000022353	ENSMUST00000080371	Mtss1	Mtss1-201	0.804	0.999	0.967	-1.03	395	408	0.534	1	0.922	-1.09	600	651	0.00161	0.0658	0.658	-1.52	395	600	0.00041	0.0298	0.627	-1.59	408	651
ENSMUSG00000020962	ENSMUST00000063314	Gtf2a1	Gtf2a1-202	2.16e-05	0.0122	2.15	2.15	205	95.4	0.329	1	0.84	-1.19	152	181	0.09	0.496	1.35	1.35	205	152	0.000411	0.0298	0.527	-1.9	95.4	181
ENSMUSG00000027834	ENSMUST00000029423	Serpini1	Serpini1-201	0.136	0.999	1.39	1.39	28	20.2	0.485	1	0.872	-1.15	37.1	42.6	0.173	0.633	0.756	-1.32	28	37.1	0.000412	0.0298	0.474	-2.11	20.2	42.6
ENSMUSG00000028152	ENSMUST00000119993	Tspan5	Tspan5-202	0.724	0.999	1.03	1.03	281	272	5.43e-05	0.0298	1.45	1.45	286	198	0.855	0.975	0.984	-1.02	281	286	0.000413	0.0298	1.38	1.38	272	198
ENSMUSG00000023349	ENSMUST00000117130	Clec4n	Clec4n-203	0.0101	0.514	6.99	6.99	9.79	1.4	0.381	1	1.67	1.67	32.4	19.4	0.0454	0.381	0.303	-3.31	9.79	32.4	0.000415	0.0299	0.0722	-13.9	1.4	19.4
ENSMUSG00000013974	ENSMUST00000014118	Mcemp1	Mcemp1-201	0.905	0.999	0.989	-1.01	14400	14500	0.85	1	1.02	1.02	10600	10500	0.00127	0.0572	1.35	1.35	14400	10600	0.000415	0.0299	1.39	1.39	14500	10500
ENSMUSG00000009621	ENSMUST00000056176	Vav2	Vav2-201	0.998	1	1	-1	313	313	0.464	1	0.908	-1.1	456	502	0.00522	0.132	0.688	-1.45	313	456	0.000415	0.0299	0.624	-1.6	313	502
ENSMUSG00000096150	ENSMUST00000103552	Ighv1-85	Ighv1-85-201	0.475	0.999	0.687	-1.46	19.9	29	0.729	1	1.19	1.19	210	176	5.16e-06	0.00112	0.095	-10.5	19.9	210	0.000418	0.03	0.165	-6.08	29	176
ENSMUSG00000036006	ENSMUST00000110383	Ripor2	Ripor2-204	0.272	0.999	1.09	1.09	4800	4410	0.487	1	1.06	1.06	3530	3340	8.71e-05	0.00931	1.36	1.36	4800	3530	0.000422	0.0302	1.32	1.32	4410	3340
ENSMUSG00000037104	ENSMUST00000041369	Socs5	Socs5-201	0.94	0.999	1.01	1.01	134	133	0.219	1	0.88	-1.14	169	193	0.0283	0.307	0.79	-1.27	134	169	0.000422	0.0302	0.689	-1.45	133	193
ENSMUSG00000021298	ENSMUST00000021729	Gpr132	Gpr132-201	0.817	0.999	0.984	-1.02	3280	3330	0.473	1	1.05	1.05	2750	2620	0.0102	0.188	1.19	1.19	3280	2750	0.000429	0.0307	1.27	1.27	3330	2620
ENSMUSG00000079084	ENSMUST00000110583	Ccdc82	Ccdc82-201	0.0366	0.822	0.79	-1.27	559	707	0.139	1	1.18	1.18	562	475	0.96	0.993	0.994	-1.01	559	562	0.00043	0.0307	1.49	1.49	707	475
ENSMUSG00000046245	ENSMUST00000058897	Pilra	Pilra-201	0.264	0.999	1.12	1.12	5440	4870	0.195	1	1.14	1.14	3900	3430	0.000847	0.0446	1.39	1.39	5440	3900	0.000433	0.0308	1.42	1.42	4870	3430
ENSMUSG00000015745	ENSMUST00000123006	Plekho1	Plekho1-202	0.302	0.999	0.889	-1.12	392	441	0.682	1	1.05	1.05	686	655	7.61e-07	0.000253	0.572	-1.75	392	686	0.000432	0.0308	0.673	-1.48	441	655
ENSMUSG00000017707	ENSMUST00000017851	Serinc3	Serinc3-201	0.609	0.999	1.02	1.02	34100	33500	0.655	1	1.02	1.02	38500	37900	0.000557	0.0335	0.886	-1.13	34100	38500	0.000433	0.0308	0.884	-1.13	33500	37900
ENSMUSG00000115249	ENSMUST00000228937	Gm49085	Gm49085-201	0.0227	0.713	3.17	3.17	10	3.17	0.815	1	0.91	-1.1	16.2	17.9	0.253	0.722	0.617	-1.62	10	16.2	0.000436	0.0309	0.177	-5.64	3.17	17.9
ENSMUSG00000037012	ENSMUST00000130422	Hk1	Hk1-205	0.465	0.999	1.2	1.2	148	123	0.0027	0.319	0.478	-2.09	140	293	0.828	0.969	1.06	1.06	148	140	0.000436	0.0309	0.421	-2.38	123	293
ENSMUSG00000032855	ENSMUST00000035565	Pkd1	Pkd1-201	0.637	0.999	1.05	1.05	566	538	0.366	1	0.91	-1.1	707	777	0.033	0.332	0.8	-1.25	566	707	0.000439	0.0311	0.693	-1.44	538	777
ENSMUSG00000025451	ENSMUST00000173627	Paip1	Paip1-206	0.00571	0.399	13.9	13.9	13.8	0.992	0.0119	0.634	0.126	-7.93	3.47	27.5	0.0969	0.51	3.97	3.97	13.8	3.47	0.000441	0.0311	0.0361	-27.7	0.992	27.5
ENSMUSG00000032872	ENSMUST00000174724	Cyb5r4	Cyb5r4-205	0.772	0.999	0.971	-1.03	347	357	0.05	1	1.23	1.23	305	249	0.212	0.679	1.14	1.14	347	305	0.000445	0.0313	1.43	1.43	357	249
ENSMUSG00000049734	ENSMUST00000061973	Trex1	Trex1-201	0.00321	0.302	3.19	3.19	58.8	18.4	0.224	1	0.63	-1.59	46	73.1	0.521	0.878	1.28	1.28	58.8	46	0.000448	0.0314	0.252	-3.97	18.4	73.1
ENSMUSG00000059326	ENSMUST00000076046	Csf2ra	Csf2ra-201	0.451	0.999	1.05	1.05	5710	5440	0.271	1	1.08	1.08	4630	4310	0.00157	0.0654	1.23	1.23	5710	4630	0.000447	0.0314	1.26	1.26	5440	4310
ENSMUSG00000025145	ENSMUST00000026139	Lrrc45	Lrrc45-201	0.488	0.999	1.07	1.07	159	148	0.919	1	0.99	-1.01	206	208	0.00716	0.158	0.77	-1.3	159	206	0.000447	0.0314	0.712	-1.41	148	208
ENSMUSG00000017843	ENSMUST00000222276	Ppp2r5c	Ppp2r5c-206	0.136	0.999	1.13	1.13	482	428	0.0387	0.945	1.19	1.19	382	322	0.00374	0.107	1.26	1.26	482	382	0.000452	0.0317	1.33	1.33	428	322
ENSMUSG00000024339	ENSMUST00000127543	Tap2	Tap2-202	0.398	0.999	1.06	1.06	2380	2240	0.0449	0.98	1.16	1.16	2010	1740	0.0194	0.257	1.18	1.18	2380	2010	0.000454	0.0317	1.29	1.29	2240	1740
ENSMUSG00000060470	ENSMUST00000051259	Adgrg3	Adgrg3-201	0.41	0.999	1.07	1.07	3980	3730	0.642	1	1.04	1.04	2940	2830	0.000113	0.0112	1.35	1.35	3980	2940	0.000454	0.0317	1.32	1.32	3730	2830
ENSMUSG00000048787	ENSMUST00000207233	Dcun1d3	Dcun1d3-206	0.359	0.999	1.07	1.07	516	481	0.778	1	1.02	1.02	376	368	4.08e-05	0.00543	1.37	1.37	516	376	0.000455	0.0317	1.31	1.31	481	368
ENSMUSG00000022973	ENSMUST00000231524	Synj1	Synj1-212	0.84	0.999	1.02	1.02	215	210	0.00039	0.107	1.47	1.47	212	144	0.894	0.982	1.01	1.01	215	212	0.000458	0.0319	1.46	1.46	210	144
ENSMUSG00000003518	ENSMUST00000003612	Dusp3	Dusp3-201	0.0633	0.955	0.867	-1.15	1120	1290	0.58	1	0.959	-1.04	1620	1690	1.65e-06	0.000477	0.692	-1.44	1120	1620	0.000462	0.0321	0.765	-1.31	1290	1690
ENSMUSG00000047867	ENSMUST00000119315	Gimap6	Gimap6-202	0.371	0.999	1.29	1.29	28.5	22	0.544	1	0.852	-1.17	49.6	58.3	0.044	0.376	0.575	-1.74	28.5	49.6	0.000463	0.0321	0.378	-2.64	22	58.3
ENSMUSG00000039164	ENSMUST00000048431	Naif1	Naif1-201	0.0441	0.866	1.15	1.15	466	406	0.512	1	0.957	-1.05	492	515	0.413	0.827	0.946	-1.06	466	492	0.000466	0.0322	0.789	-1.27	406	515
ENSMUSG00000020140	ENSMUST00000020350	Lgr5	Lgr5-201	0.505	0.999	0.756	-1.32	5.22	6.91	0.94	1	0.977	-1.02	23.8	24.3	7.52e-05	0.00846	0.22	-4.55	5.22	23.8	0.000466	0.0322	0.284	-3.52	6.91	24.3
ENSMUSG00000076569	ENSMUST00000197290	Igkv5-39	Igkv5-39-202	0.387	0.999	0.763	-1.31	132	173	0.992	1	0.997	-1	510	512	1.38e-05	0.00237	0.259	-3.86	132	510	0.000467	0.0322	0.339	-2.95	173	512
ENSMUSG00000036002	ENSMUST00000107957	Fam214b	Fam214b-203	0.228	0.999	0.755	-1.33	87.1	115	0.0902	1	1.51	1.51	75.5	50	0.547	0.888	1.15	1.15	87.1	75.5	0.00047	0.0324	2.31	2.31	115	50
ENSMUSG00000026972	ENSMUST00000102935	Arrdc1	Arrdc1-202	0.833	0.999	1.07	1.07	55.7	52.2	6.35e-09	1.35e-05	6.62	6.62	109	16.5	0.0272	0.302	0.511	-1.96	55.7	109	0.000471	0.0324	3.17	3.17	52.2	16.5
ENSMUSG00000033454	ENSMUST00000042779	Zbtb1	Zbtb1-201	0.015	0.607	0.853	-1.17	723	848	0.017	0.74	0.858	-1.17	910	1060	0.000441	0.0288	0.795	-1.26	723	910	0.000473	0.0325	0.799	-1.25	848	1060
ENSMUSG00000039826	ENSMUST00000048044	Trub2	Trub2-201	0.656	0.999	0.972	-1.03	1120	1150	0.142	1	1.1	1.1	1010	921	0.116	0.548	1.11	1.11	1120	1010	0.000474	0.0325	1.25	1.25	1150	921
ENSMUSG00000015950	ENSMUST00000144086	Ncf1	Ncf1-205	0.995	0.999	1	1	5850	5850	0.0947	1	1.15	1.15	5020	4360	0.0678	0.447	1.17	1.17	5850	5020	0.000477	0.0327	1.34	1.34	5850	4360
ENSMUSG00000003184	ENSMUST00000107834	Irf3	Irf3-202	0.944	0.999	1.05	1.05	6.01	5.74	0.228	1	0.494	-2.02	24.6	49.8	0.0239	0.283	0.245	-4.09	6.01	24.6	0.00048	0.0329	0.115	-8.67	5.74	49.8
ENSMUSG00000041375	ENSMUST00000041010	Ccdc9	Ccdc9-201	0.137	0.999	0.922	-1.08	657	713	0.00347	0.359	1.18	1.18	692	588	0.35	0.794	0.95	-1.05	657	692	0.000481	0.0329	1.21	1.21	713	588
ENSMUSG00000027544	ENSMUST00000074618	Nfatc2	Nfatc2-202	0.0199	0.677	2.38	2.38	44.9	18.9	0.805	1	0.917	-1.09	62.7	68.4	0.35	0.793	0.716	-1.4	44.9	62.7	0.000483	0.0329	0.276	-3.62	18.9	68.4
ENSMUSG00000029007	ENSMUST00000030865	Agtrap	Agtrap-201	0.179	0.999	1.07	1.07	3670	3450	0.17	1	1.07	1.07	3120	2920	0.00057	0.034	1.18	1.18	3670	3120	0.000487	0.0331	1.18	1.18	3450	2920
ENSMUSG00000027863	ENSMUST00000152321	Cd2	Cd2-202	0.554	0.999	0.764	-1.31	6.34	8.3	0.957	1	0.98	-1.02	33.5	34.2	8.06e-05	0.00884	0.189	-5.28	6.34	33.5	0.000486	0.0331	0.243	-4.12	8.3	34.2
ENSMUSG00000059305	ENSMUST00000075017	Vpreb1	Vpreb1-201	0.737	0.999	1.14	1.14	25.2	22.2	0.818	1	1.08	1.08	86.5	79.7	0.000723	0.0401	0.292	-3.43	25.2	86.5	0.000487	0.0331	0.279	-3.59	22.2	79.7
ENSMUSG00000024776	ENSMUST00000119603	Stambpl1	Stambpl1-202	0.212	0.999	0.73	-1.37	132	181	0.0296	0.885	1.75	1.75	130	74.1	0.948	0.991	1.02	1.02	132	130	0.000488	0.0331	2.44	2.44	181	74.1
ENSMUSG00000038587	ENSMUST00000215696	Akap12	Akap12-202	0.102	0.999	0.498	-2.01	8.44	17	0.742	1	0.885	-1.13	57.6	65.1	3.04e-06	0.000748	0.146	-6.83	8.44	57.6	0.000489	0.0331	0.26	-3.84	17	65.1
ENSMUSG00000027865	ENSMUST00000197797	Gdap2	Gdap2-204	0.418	0.999	0.819	-1.22	187	228	0.0325	0.911	1.71	1.71	164	95.6	0.59	0.904	1.14	1.14	187	164	0.000492	0.0333	2.39	2.39	228	95.6
ENSMUSG00000069020	ENSMUST00000147325	Urm1	Urm1-204	0.0212	0.698	1.95	1.95	39.5	20.3	0.762	1	1.08	1.08	59.3	54.7	0.134	0.579	0.665	-1.5	39.5	59.3	0.000495	0.0334	0.371	-2.7	20.3	54.7
ENSMUSG00000018476	ENSMUST00000094077	Kdm6b	Kdm6b-201	0.000312	0.0775	1.21	1.21	15500	12800	0.00282	0.325	1.17	1.17	12500	10700	4.24e-05	0.00558	1.24	1.24	15500	12500	0.000502	0.0336	1.2	1.2	12800	10700
ENSMUSG00000047804	ENSMUST00000058173	Akap10	Akap10-201	0.00414	0.343	2.45	2.45	33.4	13.6	0.0257	0.848	0.513	-1.95	20.5	40	0.108	0.533	1.63	1.63	33.4	20.5	0.0005	0.0336	0.341	-2.93	13.6	40
ENSMUSG00000028675	ENSMUST00000030436	Pnrc2	Pnrc2-201	0.302	0.999	0.952	-1.05	4290	4510	0.511	1	0.969	-1.03	3700	3820	0.00194	0.0726	1.16	1.16	4290	3700	0.000499	0.0336	1.18	1.18	4510	3820
ENSMUSG00000044726	ENSMUST00000060894	Erich5	Erich5-201	0.407	0.999	0.654	-1.53	11.1	17	0.107	1	2.94	2.94	5.5	1.87	0.204	0.669	2.02	2.02	11.1	5.5	0.000501	0.0336	9.11	9.11	17	1.87
ENSMUSG00000068105	ENSMUST00000089161	Tnfrsf13c	Tnfrsf13c-201	0.604	0.999	0.872	-1.15	65.2	74.8	0.56	1	1.16	1.16	213	184	5.04e-06	0.0011	0.305	-3.28	65.2	213	0.000499	0.0336	0.406	-2.46	74.8	184
ENSMUSG00000022528	ENSMUST00000023171	Hes1	Hes1-201	0.722	0.999	0.896	-1.12	25.6	28.6	0.587	1	0.857	-1.17	68.2	79.5	0.00104	0.0509	0.376	-2.66	25.6	68.2	0.000503	0.0336	0.36	-2.78	28.6	79.5
ENSMUSG00000030220	ENSMUST00000111892	Arhgdib	Arhgdib-203	0.737	0.999	1.02	1.02	13400	13100	0.492	1	1.05	1.05	10800	10300	0.00176	0.0691	1.24	1.24	13400	10800	0.000501	0.0336	1.26	1.26	13100	10300
ENSMUSG00000040592	ENSMUST00000167143	Cd79b	Cd79b-202	0.768	0.999	0.908	-1.1	287	315	0.93	1	1.03	1.03	1010	977	0.000113	0.0112	0.285	-3.51	287	1010	0.000503	0.0336	0.323	-3.1	315	977
ENSMUSG00000034312	ENSMUST00000101151	Iqsec1	Iqsec1-201	0.00358	0.322	1.26	1.26	20200	15900	0.0271	0.863	1.19	1.19	14400	12100	2.93e-05	0.00414	1.4	1.4	20200	14400	0.000505	0.0336	1.32	1.32	15900	12100
ENSMUSG00000026987	ENSMUST00000112550	Baz2b	Baz2b-202	0.0239	0.723	0.808	-1.24	1510	1870	0.76	1	0.971	-1.03	1310	1350	0.128	0.57	1.16	1.16	1510	1310	0.000506	0.0336	1.39	1.39	1870	1350
ENSMUSG00000022021	ENSMUST00000226492	Diaph3	Diaph3-205	0.128	0.999	3.95	3.95	6.3	1.6	0.0618	1	0.23	-4.35	7.78	33.9	0.795	0.961	0.81	-1.24	6.3	7.78	0.000508	0.0337	0.0471	-21.2	1.6	33.9
ENSMUSG00000004865	ENSMUST00000233353	Srpk1	Srpk1-211	0.0966	0.999	1.23	1.23	109	88	0.352	1	0.893	-1.12	121	136	0.383	0.811	0.897	-1.11	109	121	0.00051	0.0338	0.649	-1.54	88	136
ENSMUSG00000118607	ENSMUST00000239236	Gm7592	Gm7592-202	0.217	0.999	1.17	1.17	278	237	0.327	1	1.14	1.14	171	150	0.000216	0.0174	1.62	1.62	278	171	0.000511	0.0338	1.58	1.58	237	150
ENSMUSG00000106609	ENSMUST00000197001	Gm43181	Gm43181-201	0.852	0.999	1.04	1.04	603	582	0.978	1	1.01	1.01	299	297	0.000288	0.0217	2.02	2.02	603	299	0.000515	0.034	1.96	1.96	582	297
ENSMUSG00000024381	ENSMUST00000234857	Bin1	Bin1-206	0.189	0.999	1.7	1.7	17.8	10.4	0.927	1	0.967	-1.03	39.4	40.8	0.0351	0.341	0.451	-2.22	17.8	39.4	0.000517	0.0341	0.256	-3.91	10.4	40.8
ENSMUSG00000024404	ENSMUST00000234563	Riok3	Riok3-207	0.676	0.999	0.946	-1.06	246	260	0.113	1	1.24	1.24	202	162	0.144	0.594	1.22	1.22	246	202	0.000517	0.0341	1.6	1.6	260	162
ENSMUSG00000030123	ENSMUST00000015511	Plxnd1	Plxnd1-201	0.628	0.999	0.969	-1.03	2380	2450	0.837	1	0.987	-1.01	3030	3070	0.000182	0.0156	0.786	-1.27	2380	3030	0.000521	0.0342	0.8	-1.25	2450	3070
ENSMUSG00000000157	ENSMUST00000131567	Itgb2l	Itgb2l-203	0.611	0.999	1.06	1.06	3310	3130	0.921	1	1.01	1.01	2160	2140	0.000108	0.0109	1.53	1.53	3310	2160	0.000528	0.0347	1.46	1.46	3130	2140
ENSMUSG00000049327	ENSMUST00000147969	Kmt5a	Kmt5a-209	0.271	0.999	0.568	-1.76	44.4	78.2	0.293	1	1.77	1.77	22	12.4	0.181	0.642	2.02	2.02	44.4	22	0.000538	0.0352	6.29	6.29	78.2	12.4
ENSMUSG00000031776	ENSMUST00000034228	Arl2bp	Arl2bp-201	0.837	0.999	1.02	1.02	4610	4540	0.165	1	1.12	1.12	3860	3460	0.0229	0.278	1.2	1.2	4610	3860	0.000538	0.0352	1.31	1.31	4540	3460
ENSMUSG00000022089	ENSMUST00000022680	Bin3	Bin3-201	0.961	0.999	0.997	-1	2990	3000	0.165	1	1.08	1.08	2680	2480	0.0439	0.375	1.12	1.12	2990	2680	0.000537	0.0352	1.21	1.21	3000	2480
ENSMUSG00000025915	ENSMUST00000168907	Sgk3	Sgk3-203	0.0571	0.932	1.31	1.31	401	306	0.977	1	0.996	-1	497	499	0.127	0.569	0.807	-1.24	401	497	0.000545	0.0354	0.614	-1.63	306	499
ENSMUSG00000018381	ENSMUST00000059026	Abi3	Abi3-201	0.372	0.999	0.943	-1.06	334	355	0.434	1	0.952	-1.05	421	442	0.00043	0.0284	0.795	-1.26	334	421	0.000545	0.0354	0.802	-1.25	355	442
ENSMUSG00000110697	ENSMUST00000212406	Gm31718	Gm31718-201	0.638	0.999	0.927	-1.08	64.2	69.3	0.0293	0.885	1.47	1.47	56.3	38.4	0.427	0.834	1.14	1.14	64.2	56.3	0.000544	0.0354	1.8	1.8	69.3	38.4
ENSMUSG00000034220	ENSMUST00000045970	Gpc1	Gpc1-201	0.815	0.999	1.01	1.01	3820	3770	0.293	1	1.06	1.06	3310	3130	0.00846	0.171	1.15	1.15	3820	3310	0.000544	0.0354	1.2	1.2	3770	3130
ENSMUSG00000025986	ENSMUST00000027131	Slc39a10	Slc39a10-201	0.921	0.999	0.989	-1.01	197	199	0.0345	0.926	0.789	-1.27	231	293	0.154	0.608	0.85	-1.18	197	231	0.000543	0.0354	0.679	-1.47	199	293
ENSMUSG00000038587	ENSMUST00000216139	Akap12	Akap12-203	0.111	0.999	0.499	-2.01	7.23	14.5	0.742	1	0.885	-1.13	49.3	55.7	4.59e-06	0.00102	0.147	-6.82	7.23	49.3	0.000547	0.0355	0.26	-3.84	14.5	55.7
ENSMUSG00000064145	ENSMUST00000013338	Arih2	Arih2-201	0.709	0.999	1.02	1.02	2550	2500	0.277	1	1.06	1.06	2220	2100	0.00635	0.147	1.15	1.15	2550	2220	0.000549	0.0355	1.19	1.19	2500	2100
ENSMUSG00000068036	ENSMUST00000137531	Afdn	Afdn-208	0.00411	0.343	7.54	7.54	11.2	1.49	0.783	1	0.86	-1.16	14.2	16.6	0.668	0.929	0.788	-1.27	11.2	14.2	0.00055	0.0355	0.0899	-11.1	1.49	16.6
ENSMUSG00000035673	ENSMUST00000217876	Sbno2	Sbno2-203	0.354	0.999	1.13	1.13	526	464	0.0916	1	1.26	1.26	365	288	0.00735	0.159	1.44	1.44	526	365	0.000561	0.0362	1.61	1.61	464	288
ENSMUSG00000019256	ENSMUST00000116436	Ahr	Ahr-202	0.425	0.999	0.923	-1.08	509	551	0.0769	1	0.838	-1.19	653	779	0.0136	0.219	0.779	-1.28	509	653	0.000561	0.0362	0.708	-1.41	551	779
ENSMUSG00000036820	ENSMUST00000234886	Amdhd2	Amdhd2-208	0.000974	0.153	0.545	-1.83	35	64.3	0.0257	0.848	1.53	1.53	51.9	34	0.0373	0.35	0.675	-1.48	35	51.9	0.000565	0.0364	1.89	1.89	64.3	34
ENSMUSG00000059070	ENSMUST00000210640	Rpl18	Rpl18-207	0.667	0.999	0.949	-1.05	231	243	0.0225	0.81	1.33	1.33	211	159	0.47	0.854	1.09	1.09	231	211	0.000567	0.0364	1.53	1.53	243	159
ENSMUSG00000026073	ENSMUST00000027243	Il1r2	Il1r2-201	0.121	0.999	1.12	1.12	38700	34400	0.0964	1	1.13	1.13	30100	26500	0.000856	0.0448	1.29	1.29	38700	30100	0.000571	0.0366	1.3	1.3	34400	26500
ENSMUSG00000115816	ENSMUST00000227348	Gm34589	Gm34589-202	0.825	0.999	1.03	1.03	267	258	0.166	1	1.24	1.24	189	152	0.0233	0.281	1.41	1.41	267	189	0.000572	0.0366	1.7	1.7	258	152
ENSMUSG00000046223	ENSMUST00000206935	Plaur	Plaur-206	0.131	0.999	1.15	1.15	688	598	0.000934	0.178	1.36	1.36	592	433	0.104	0.525	1.16	1.16	688	592	0.000574	0.0367	1.38	1.38	598	433
ENSMUSG00000076508	ENSMUST00000200586	Igkv17-127	Igkv17-127-202	0.404	0.999	0.643	-1.56	52.7	82	0.899	1	1.07	1.07	533	499	1.14e-05	0.00206	0.0989	-10.1	52.7	533	0.000584	0.0373	0.164	-6.08	82	499
ENSMUSG00000034595	ENSMUST00000122899	Ppp1r18	Ppp1r18-202	0.00966	0.508	1.51	1.51	441	292	0.0136	0.68	0.676	-1.48	341	504	0.105	0.526	1.29	1.29	441	341	0.000592	0.0377	0.58	-1.72	292	504
ENSMUSG00000015932	ENSMUST00000103172	Dstn	Dstn-201	0.308	0.999	1.07	1.07	24700	23000	0.475	1	1.05	1.05	19000	18000	0.000185	0.0158	1.3	1.3	24700	19000	0.000591	0.0377	1.27	1.27	23000	18000
ENSMUSG00000053846	ENSMUST00000066532	Lipg	Lipg-201	0.567	0.999	1.1	1.1	206	187	0.528	1	0.891	-1.12	90.3	101	4.24e-06	0.000958	2.28	2.28	206	90.3	0.000592	0.0377	1.84	1.84	187	101
ENSMUSG00000030451	ENSMUST00000205303	Herc2	Herc2-203	7.35e-05	0.0309	2.75	2.75	392	142	0.521	1	0.85	-1.18	291	342	0.239	0.707	1.35	1.35	392	291	0.000602	0.0382	0.416	-2.4	142	342
ENSMUSG00000025355	ENSMUST00000026411	Mmp19	Mmp19-201	0.357	0.999	0.892	-1.12	563	632	0.69	1	1.05	1.05	433	411	0.0353	0.342	1.3	1.3	563	433	0.000602	0.0382	1.54	1.54	632	411
ENSMUSG00000024130	ENSMUST00000079594	Abca3	Abca3-202	0.974	0.999	1	1	487	485	0.662	1	0.939	-1.07	750	799	0.0031	0.0955	0.65	-1.54	487	750	0.000601	0.0382	0.607	-1.65	485	799
ENSMUSG00000043017	ENSMUST00000144408	Ptgir	Ptgir-202	0.483	0.999	0.944	-1.06	1860	1980	0.752	1	0.974	-1.03	1450	1490	0.00238	0.0822	1.29	1.29	1860	1450	0.000607	0.0384	1.33	1.33	1980	1490
ENSMUSG00000031604	ENSMUST00000145216	Msmo1	Msmo1-206	0.672	0.999	0.915	-1.09	194	212	0.0296	0.885	1.59	1.59	163	102	0.408	0.826	1.19	1.19	194	163	0.000609	0.0385	2.07	2.07	212	102
ENSMUSG00000034333	ENSMUST00000041297	Zbed4	Zbed4-201	0.771	0.999	1.02	1.02	1280	1260	0.501	1	0.951	-1.05	1540	1620	0.014	0.222	0.832	-1.2	1280	1540	0.000612	0.0386	0.775	-1.29	1260	1620
ENSMUSG00000052270	ENSMUST00000064068	Fpr2	Fpr2-201	0.0622	0.954	1.21	1.21	8000	6600	0.0622	1	1.21	1.21	5620	4630	0.000618	0.036	1.42	1.42	8000	5620	0.000615	0.0387	1.42	1.42	6600	4630
ENSMUSG00000078606	ENSMUST00000106766	Gvin2	Gvin2-201	0.492	0.999	1.09	1.09	749	687	0.605	1	0.937	-1.07	993	1060	0.0265	0.298	0.755	-1.33	749	993	0.000614	0.0387	0.648	-1.54	687	1060
ENSMUSG00000001228	ENSMUST00000113035	Uhrf1	Uhrf1-202	0.0192	0.665	0.649	-1.54	118	182	0.00868	0.552	1.64	1.64	157	96.3	0.123	0.56	0.75	-1.33	118	157	0.000617	0.0387	1.89	1.89	182	96.3
ENSMUSG00000092418	ENSMUST00000173993	Gm20406	Gm20406-201	0.304	0.999	1.16	1.16	193	167	0.118	1	1.27	1.27	127	100	0.00419	0.115	1.52	1.52	193	127	0.000617	0.0387	1.66	1.66	167	100
ENSMUSG00000036845	ENSMUST00000108164	Lin37	Lin37-202	0.642	0.999	1.13	1.13	43	38.2	0.4	1	0.818	-1.22	72.5	88.6	0.0342	0.337	0.593	-1.69	43	72.5	0.000618	0.0387	0.431	-2.32	38.2	88.6
ENSMUSG00000064367	ENSMUST00000082418	mt-Nd5	mt-Nd5-201	0.00163	0.216	1.22	1.22	27600	22600	0.175	1	1.09	1.09	30700	28100	0.104	0.525	0.901	-1.11	27600	30700	0.000622	0.0389	0.803	-1.25	22600	28100
ENSMUSG00000023031	ENSMUST00000023775	Cela1	Cela1-201	0.00196	0.238	0.144	-6.95	1.28	8.88	0.614	1	0.834	-1.2	28.2	33.8	3.56e-07	0.000133	0.0453	-22.1	1.28	28.2	0.000626	0.0391	0.263	-3.81	8.88	33.8
ENSMUSG00000010362	ENSMUST00000010506	Rdm1	Rdm1-201	0.356	0.999	1.09	1.09	192	176	0.341	1	0.918	-1.09	221	241	0.128	0.571	0.87	-1.15	192	221	0.000626	0.0391	0.733	-1.36	176	241
ENSMUSG00000036067	ENSMUST00000045702	Slc2a6	Slc2a6-201	0.101	0.999	1.15	1.15	2850	2480	0.13	1	1.14	1.14	2110	1860	0.000401	0.0272	1.35	1.35	2850	2110	0.000628	0.0391	1.34	1.34	2480	1860
ENSMUSG00000020453	ENSMUST00000057089	Patz1	Patz1-201	0.123	0.999	1.38	1.38	178	129	0.0532	1	0.672	-1.49	176	262	0.954	0.993	1.01	1.01	178	176	0.000629	0.0391	0.493	-2.03	129	262
ENSMUSG00000094797	ENSMUST00000103393	Igkv6-15	Igkv6-15-201	0.452	0.999	1.16	1.16	414	356	0.909	1	1.02	1.02	723	707	0.00548	0.134	0.573	-1.75	414	723	0.000635	0.0394	0.504	-1.99	356	707
ENSMUSG00000089872	ENSMUST00000159823	Rps6kc1	Rps6kc1-205	0.46	0.999	0.912	-1.1	224	245	0.405	1	1.11	1.11	177	159	0.0669	0.445	1.26	1.26	224	177	0.000635	0.0394	1.54	1.54	245	159
ENSMUSG00000027469	ENSMUST00000109816	Tpx2	Tpx2-202	0.782	0.999	0.976	-1.02	995	1020	0.47	1	0.939	-1.07	1290	1380	0.00304	0.0943	0.77	-1.3	995	1290	0.000635	0.0394	0.74	-1.35	1020	1380
ENSMUSG00000005465	ENSMUST00000005601	Il27ra	Il27ra-201	0.251	0.999	1.63	1.63	18.5	11.4	0.28	1	0.655	-1.53	30.3	46.2	0.22	0.689	0.609	-1.64	18.5	30.3	0.000637	0.0394	0.246	-4.07	11.4	46.2
ENSMUSG00000045136	ENSMUST00000075774	Tubb2b	Tubb2b-201	0.7	0.999	1.16	1.16	29.8	25.7	0.583	1	0.819	-1.22	75.5	92.3	0.0129	0.213	0.394	-2.54	29.8	75.5	0.000642	0.0397	0.278	-3.6	25.7	92.3
ENSMUSG00000055745	ENSMUST00000069476	Rtl6	Rtl6-201	0.782	0.999	0.957	-1.05	72	75.2	0.637	1	0.932	-1.07	118	127	0.00141	0.0606	0.609	-1.64	72	118	0.000643	0.0397	0.593	-1.69	75.2	127
ENSMUSG00000020400	ENSMUST00000102730	Tnip1	Tnip1-202	0.278	0.999	0.856	-1.17	1240	1450	0.407	1	1.13	1.13	1000	889	0.135	0.581	1.24	1.24	1240	1000	0.000652	0.0401	1.63	1.63	1450	889
ENSMUSG00000001794	ENSMUST00000108196	Capns1	Capns1-202	0.588	0.999	1.06	1.06	2070	1950	0.145	1	1.17	1.17	1590	1360	0.0128	0.212	1.3	1.3	2070	1590	0.000653	0.0401	1.44	1.44	1950	1360
ENSMUSG00000026766	ENSMUST00000147345	Mmadhc	Mmadhc-206	0.00647	0.423	0.543	-1.84	58.2	107	0.00803	0.532	1.83	1.83	90.8	49.6	0.0494	0.395	0.641	-1.56	58.2	90.8	0.000654	0.0401	2.16	2.16	107	49.6
ENSMUSG00000060475	ENSMUST00000007007	Wtap	Wtap-201	0.0558	0.93	0.924	-1.08	1350	1470	0.694	1	0.983	-1.02	1250	1270	0.0608	0.429	1.08	1.08	1350	1250	0.000654	0.0401	1.15	1.15	1470	1270
ENSMUSG00000015027	ENSMUST00000212319	Galns	Galns-203	0.0865	0.999	0.664	-1.51	136	204	0.437	1	1.21	1.21	109	89.9	0.359	0.799	1.25	1.25	136	109	0.000657	0.0402	2.27	2.27	204	89.9
ENSMUSG00000093954	ENSMUST00000184816	Gm16867	Gm16867-207	0.369	0.999	0.794	-1.26	127	160	0.189	1	1.42	1.42	92.8	65.6	0.231	0.7	1.37	1.37	127	92.8	0.000658	0.0402	2.44	2.44	160	65.6
ENSMUSG00000107881	ENSMUST00000203092	Gm44250	Gm44250-201	0.374	0.999	1.18	1.18	43.7	37	0.0574	1	0.716	-1.4	48.9	68.3	0.542	0.887	0.894	-1.12	43.7	48.9	0.000659	0.0402	0.542	-1.84	37	68.3
ENSMUSG00000051256	ENSMUST00000101070	Jagn1	Jagn1-201	0.597	0.999	0.941	-1.06	208	221	0.745	1	0.965	-1.04	312	324	0.000332	0.0239	0.666	-1.5	208	312	0.000658	0.0402	0.683	-1.46	221	324
ENSMUSG00000066684	ENSMUST00000197403	Pilrb1	Pilrb1-203	0.524	0.999	0.892	-1.12	133	149	0.467	1	1.15	1.15	91.2	79.5	0.0421	0.368	1.46	1.46	133	91.2	0.000661	0.0403	1.87	1.87	149	79.5
ENSMUSG00000039753	ENSMUST00000087465	Fbxl5	Fbxl5-202	0.836	0.999	0.962	-1.04	2250	2340	0.651	1	0.918	-1.09	1130	1230	0.000265	0.0204	1.99	1.99	2250	1130	0.000667	0.0406	1.9	1.9	2340	1230
ENSMUSG00000032946	ENSMUST00000138555	Rasgrp2	Rasgrp2-215	0.00904	0.495	3.5	3.5	59	16.8	0.747	1	1.16	1.16	99.6	85.8	0.26	0.728	0.593	-1.69	59	99.6	0.00067	0.0406	0.196	-5.09	16.8	85.8
ENSMUSG00000021895	ENSMUST00000049206	Arhgef3	Arhgef3-201	0.35	0.999	1.1	1.1	6480	5870	0.685	1	0.958	-1.04	3910	4090	2.14e-06	0.000584	1.66	1.66	6480	3910	0.000671	0.0406	1.44	1.44	5870	4090
ENSMUSG00000025823	ENSMUST00000077290	Pdia4	Pdia4-201	0.515	0.999	0.944	-1.06	1550	1640	0.798	1	0.978	-1.02	2160	2210	0.000149	0.0136	0.716	-1.4	1550	2160	0.000669	0.0406	0.741	-1.35	1640	2210
ENSMUSG00000085148	ENSMUST00000149940	Mir22hg	Mir22hg-202	0.518	0.999	1.07	1.07	2550	2400	0.187	1	1.14	1.14	1950	1710	0.00643	0.148	1.31	1.31	2550	1950	0.000672	0.0406	1.4	1.4	2400	1710
ENSMUSG00000002107	ENSMUST00000182879	Celf2	Celf2-224	0.985	0.999	1.01	1.01	10.6	10.5	0.00298	0.337	0.301	-3.32	12.7	42.1	0.684	0.933	0.839	-1.19	10.6	12.7	0.000672	0.0406	0.25	-3.99	10.5	42.1
ENSMUSG00000059498	ENSMUST00000168817	Fcgr3	Fcgr3-203	0.953	0.999	0.993	-1.01	2470	2490	0.0145	0.702	1.36	1.36	2210	1620	0.372	0.806	1.12	1.12	2470	2210	0.000677	0.0408	1.53	1.53	2490	1620
ENSMUSG00000076540	ENSMUST00000103341	Igkv4-80	Igkv4-80-201	0.0938	0.999	2.86	2.86	29.8	10.4	0.726	1	1.23	1.23	106	85.9	0.036	0.345	0.281	-3.55	29.8	106	0.000687	0.0414	0.121	-8.24	10.4	85.9
ENSMUSG00000035620	ENSMUST00000217175	Ric8b	Ric8b-205	0.0204	0.686	2.28	2.28	40.8	17.9	0.261	1	0.683	-1.46	40.4	59.1	0.975	0.996	1.01	1.01	40.8	40.4	0.000688	0.0414	0.302	-3.31	17.9	59.1
ENSMUSG00000008540	ENSMUST00000120230	Mgst1	Mgst1-203	0.438	0.999	0.873	-1.15	103	118	0.0397	0.948	1.46	1.46	93.3	64	0.578	0.9	1.1	1.1	103	93.3	0.000692	0.0416	1.85	1.85	118	64
ENSMUSG00000031387	ENSMUST00000114379	Renbp	Renbp-201	0.0981	0.999	6.31	6.31	2.89	0.457	0.108	1	0.304	-3.29	5.26	17.3	0.453	0.847	0.548	-1.82	2.89	5.26	0.000694	0.0417	0.0264	-37.9	0.457	17.3
ENSMUSG00000032369	ENSMUST00000186364	Plscr1	Plscr1-202	0.0341	0.803	1.19	1.19	2250	1890	0.527	1	1.05	1.05	1510	1430	1.15e-06	0.000342	1.49	1.49	2250	1510	0.000701	0.0419	1.32	1.32	1890	1430
ENSMUSG00000005907	ENSMUST00000006061	Pex1	Pex1-201	0.201	0.999	4.61	4.61	1.38	0.3	0.154	1	0.319	-3.14	4.06	12.8	0.242	0.711	0.34	-2.94	1.38	4.06	0.000699	0.0419	0.0235	-42.6	0.3	12.8
ENSMUSG00000026770	ENSMUST00000028111	Il2ra	Il2ra-201	0.404	0.999	0.783	-1.28	34.4	44	0.742	1	1.09	1.09	125	114	6.26e-06	0.00131	0.275	-3.64	34.4	125	0.0007	0.0419	0.384	-2.6	44	114
ENSMUSG00000022270	ENSMUST00000227275	Retreg1	Retreg1-205	0.0276	0.762	1.21	1.21	1580	1310	0.124	1	1.14	1.14	1110	975	5.33e-05	0.00656	1.42	1.42	1580	1110	0.000708	0.0423	1.34	1.34	1310	975
ENSMUSG00000039463	ENSMUST00000131956	Slc9a8	Slc9a8-206	0.927	0.999	0.962	-1.04	77.7	80.7	0.0112	0.62	3.06	3.06	56.1	18.3	0.444	0.842	1.39	1.39	77.7	56.1	0.000709	0.0423	4.4	4.4	80.7	18.3
ENSMUSG00000046841	ENSMUST00000053871	Ckap4	Ckap4-201	0.643	0.999	1.05	1.05	23600	22500	0.417	1	1.09	1.09	17300	15900	0.00239	0.0822	1.36	1.36	23600	17300	0.000712	0.0424	1.41	1.41	22500	15900
ENSMUSG00000093930	ENSMUST00000224188	Hmgcs1	Hmgcs1-202	0.256	0.999	0.8	-1.25	260	325	0.257	1	1.25	1.25	209	166	0.266	0.733	1.25	1.25	260	209	0.000715	0.0425	1.95	1.95	325	166
ENSMUSG00000062825	ENSMUST00000156343	Actg1	Actg1-209	1.07e-17	4.76e-14	2.63	2.63	507	193	1.27e-19	9.41e-16	2.91	2.91	373	128	0.00507	0.13	1.36	1.36	507	373	0.00072	0.0427	1.5	1.5	193	128
ENSMUSG00000061981	ENSMUST00000072289	Flot2	Flot2-201	0.242	0.999	1.08	1.08	7600	7010	0.377	1	1.06	1.06	5910	5560	0.000245	0.0191	1.29	1.29	7600	5910	0.000721	0.0427	1.26	1.26	7010	5560
ENSMUSG00000024978	ENSMUST00000235957	Gpam	Gpam-202	0.492	0.999	0.819	-1.22	129	157	0.428	1	0.797	-1.25	332	416	0.00107	0.0513	0.388	-2.58	129	332	0.000721	0.0427	0.378	-2.65	157	416
ENSMUSG00000029287	ENSMUST00000031224	Tgfbr3	Tgfbr3-201	0.555	0.999	0.9	-1.11	43.5	48.3	0.485	1	0.892	-1.12	76.4	85.6	0.00121	0.0554	0.57	-1.76	43.5	76.4	0.000722	0.0427	0.565	-1.77	48.3	85.6
ENSMUSG00000022876	ENSMUST00000150248	Samsn1	Samsn1-204	0.036	0.817	1.26	1.26	329	262	0.0412	0.956	1.26	1.26	226	179	0.000671	0.038	1.46	1.46	329	226	0.000724	0.0427	1.46	1.46	262	179
ENSMUSG00000030096	ENSMUST00000206835	Slc6a6	Slc6a6-210	0.892	0.999	0.974	-1.03	185	190	0.575	1	1.12	1.12	109	97.5	0.00749	0.161	1.7	1.7	185	109	0.000723	0.0427	1.95	1.95	190	97.5
ENSMUSG00000010025	ENSMUST00000108715	Aldh3a2	Aldh3a2-203	0.352	0.999	0.847	-1.18	63.6	75.1	0.204	1	1.28	1.28	51.2	40	0.242	0.711	1.24	1.24	63.6	51.2	0.000731	0.043	1.88	1.88	75.1	40
ENSMUSG00000085611	ENSMUST00000117113	Ap3s1-ps1	Ap3s1-ps1-201	0.558	0.999	1.04	1.04	976	937	0.285	1	1.08	1.08	798	740	0.00402	0.113	1.22	1.22	976	798	0.00073	0.043	1.27	1.27	937	740
ENSMUSG00000074903	ENSMUST00000178791	Gm2058	Gm2058-201	0.262	0.999	1.08	1.08	686	635	0.145	1	1.11	1.11	556	501	0.0026	0.0859	1.23	1.23	686	556	0.000735	0.0431	1.27	1.27	635	501
ENSMUSG00000024399	ENSMUST00000025262	Ltb	Ltb-201	0.605	0.999	0.948	-1.06	2850	3010	0.94	1	0.992	-1.01	2100	2120	0.00337	0.1	1.36	1.36	2850	2100	0.000734	0.0431	1.42	1.42	3010	2120
ENSMUSG00000026956	ENSMUST00000131025	Uap1l1	Uap1l1-202	0.00269	0.28	23.6	23.6	11.3	0.478	0.356	1	1.88	1.88	31	16.5	0.143	0.592	0.364	-2.75	11.3	31	0.000738	0.0432	0.0289	-34.6	0.478	16.5
ENSMUSG00000038736	ENSMUST00000038719	Nudcd1	Nudcd1-201	0.0209	0.694	1.63	1.63	79.7	49	0.149	1	0.745	-1.34	73.8	99.1	0.709	0.939	1.08	1.08	79.7	73.8	0.000739	0.0432	0.495	-2.02	49	99.1
ENSMUSG00000059714	ENSMUST00000001569	Flot1	Flot1-201	0.282	0.999	1.1	1.1	4910	4450	0.351	1	1.09	1.09	3550	3260	0.000439	0.0287	1.38	1.38	4910	3550	0.000739	0.0432	1.36	1.36	4450	3260
ENSMUSG00000054520	ENSMUST00000067638	Sh3bp2	Sh3bp2-201	0.969	0.999	0.995	-1	649	652	0.0328	0.913	1.31	1.31	557	424	0.232	0.701	1.16	1.16	649	557	0.000741	0.0433	1.54	1.54	652	424
ENSMUSG00000043740	ENSMUST00000049614	B430306N03Rik	B430306N03Rik-201	0.975	0.999	0.997	-1	6600	6620	0.703	1	0.969	-1.03	4830	4990	0.000199	0.0164	1.36	1.36	6600	4830	0.000745	0.0434	1.33	1.33	6620	4990
ENSMUSG00000015776	ENSMUST00000102899	Med22	Med22-202	0.0106	0.527	0.897	-1.11	1430	1590	0.389	1	0.963	-1.04	1330	1380	0.0957	0.507	1.07	1.07	1430	1330	0.000755	0.0439	1.15	1.15	1590	1380
ENSMUSG00000035024	ENSMUST00000214432	Ncapd3	Ncapd3-204	0.114	0.999	0.519	-1.93	35.2	67.8	0.335	1	0.641	-1.56	10.3	16	0.00617	0.144	3.43	3.43	35.2	10.3	0.000754	0.0439	4.24	4.24	67.8	16
ENSMUSG00000008318	ENSMUST00000008462	Relt	Relt-201	0.92	0.999	0.994	-1.01	944	950	0.17	1	1.09	1.09	835	762	0.0601	0.428	1.13	1.13	944	835	0.000757	0.044	1.25	1.25	950	762
ENSMUSG00000024260	ENSMUST00000178164	Sap130	Sap130-202	0.535	0.999	0.871	-1.15	92	106	0.000943	0.178	2.14	2.14	105	48.9	0.568	0.896	0.881	-1.14	92	105	0.000764	0.0443	2.16	2.16	106	48.9
ENSMUSG00000032737	ENSMUST00000165052	Inppl1	Inppl1-202	0.0662	0.964	0.765	-1.31	98.9	129	0.4	1	0.89	-1.12	184	207	1.55e-05	0.00257	0.537	-1.86	98.9	184	0.000768	0.0445	0.625	-1.6	129	207
ENSMUSG00000056529	ENSMUST00000070690	Ptafr	Ptafr-201	0.384	0.999	1.06	1.06	16500	15600	0.663	1	1.03	1.03	12800	12400	0.000146	0.0134	1.29	1.29	16500	12800	0.000769	0.0445	1.25	1.25	15600	12400
ENSMUSG00000022651	ENSMUST00000065666	Retnlg	Retnlg-201	0.506	0.999	1.08	1.08	199000	183000	0.31	1	1.13	1.13	138000	122000	0.00259	0.0858	1.44	1.44	199000	138000	0.000772	0.0446	1.5	1.5	183000	122000
ENSMUSG00000095677	ENSMUST00000179554	Dynlt1f	Dynlt1f-201	0.678	0.999	1.02	1.02	830	811	0.0541	1	1.12	1.12	746	665	0.0679	0.448	1.11	1.11	830	746	0.000773	0.0446	1.22	1.22	811	665
ENSMUSG00000052271	ENSMUST00000060747	Bhlha15	Bhlha15-201	0.306	0.999	1.27	1.27	35	27.6	0.457	1	0.853	-1.17	50	58.6	0.11	0.536	0.701	-1.43	35	50	0.000776	0.0447	0.471	-2.12	27.6	58.6
ENSMUSG00000030067	ENSMUST00000177229	Foxp1	Foxp1-225	0.725	0.999	1.16	1.16	52.3	45.1	0.0462	0.989	0.442	-2.26	79.9	181	0.307	0.765	0.654	-1.53	52.3	79.9	0.000777	0.0447	0.249	-4.01	45.1	181
ENSMUSG00000020592	ENSMUST00000171158	Sdc1	Sdc1-205	0.428	0.999	1.24	1.24	81.2	65.3	0.832	1	0.945	-1.06	153	162	0.0186	0.252	0.529	-1.89	81.2	153	0.000788	0.0453	0.402	-2.49	65.3	162
ENSMUSG00000038301	ENSMUST00000179365	Snx10	Snx10-207	0.508	0.999	1.06	1.06	2350	2210	0.672	1	1.04	1.04	1670	1610	0.00033	0.0238	1.4	1.4	2350	1670	0.000791	0.0454	1.37	1.37	2210	1610
ENSMUSG00000053158	ENSMUST00000206744	Fes	Fes-210	0.472	0.999	1.07	1.07	1280	1200	0.0407	0.954	1.2	1.2	1070	889	0.0435	0.374	1.2	1.2	1280	1070	0.000795	0.0455	1.35	1.35	1200	889
ENSMUSG00000058013	ENSMUST00000074733	Septin11	Septin11-201	0.348	0.999	0.926	-1.08	1380	1490	0.884	1	0.988	-1.01	1930	1960	3.49e-05	0.00482	0.712	-1.4	1380	1930	0.000798	0.0456	0.76	-1.32	1490	1960
ENSMUSG00000047766	ENSMUST00000166168	Lrrc49	Lrrc49-210	0.364	0.999	0.358	-2.79	8.43	23.5	0.00667	0.496	43.3	43.3	9.91	0.229	0.887	0.981	0.85	-1.18	8.43	9.91	0.000797	0.0456	103	103	23.5	0.229
ENSMUSG00000021670	ENSMUST00000022176	Hmgcr	Hmgcr-201	0.668	0.999	1.02	1.02	4860	4750	0.457	1	1.04	1.04	4140	3980	0.00243	0.0831	1.17	1.17	4860	4140	0.000798	0.0456	1.19	1.19	4750	3980
ENSMUSG00000024242	ENSMUST00000112389	Map4k3	Map4k3-202	0.0221	0.709	0.198	-5.05	3.49	17.6	0.299	1	2.57	2.57	2.69	1.05	0.738	0.947	1.3	1.3	3.49	2.69	0.000806	0.046	16.8	16.8	17.6	1.05
ENSMUSG00000026135	ENSMUST00000156613	Zfp142	Zfp142-208	0.419	0.999	0.722	-1.39	65.4	90.6	0.00776	0.525	3.03	3.03	68.5	22.6	0.909	0.985	0.955	-1.05	65.4	68.5	0.000809	0.046	4.01	4.01	90.6	22.6
ENSMUSG00000056071	ENSMUST00000069960	S100a9	S100a9-201	0.429	0.999	1.08	1.08	1270000	1180000	0.434	1	1.08	1.08	917000	850000	0.000786	0.0423	1.39	1.39	1270000	917000	0.000808	0.046	1.39	1.39	1180000	850000
ENSMUSG00000040565	ENSMUST00000099494	Btaf1	Btaf1-201	0.923	0.999	0.994	-1.01	1970	1980	0.813	1	0.986	-1.01	2380	2420	0.00137	0.0595	0.825	-1.21	1970	2380	0.000809	0.046	0.819	-1.22	1980	2420
ENSMUSG00000026981	ENSMUST00000114487	Il1rn	Il1rn-204	0.0569	0.932	1.2	1.2	1840	1530	0.0478	0.993	1.21	1.21	1340	1110	0.00109	0.0519	1.37	1.37	1840	1340	0.000813	0.0461	1.38	1.38	1530	1110
ENSMUSG00000003382	ENSMUST00000170036	Etv3	Etv3-205	0.325	0.999	0.94	-1.06	1260	1340	0.287	1	0.935	-1.07	1540	1650	0.00114	0.0535	0.814	-1.23	1260	1540	0.000815	0.0461	0.81	-1.23	1340	1650
ENSMUSG00000024927	ENSMUST00000025867	Rela	Rela-201	0.863	0.999	1.01	1.01	3990	3960	0.113	1	1.08	1.08	3640	3370	0.0536	0.409	1.1	1.1	3990	3640	0.000814	0.0461	1.17	1.17	3960	3370
ENSMUSG00000070691	ENSMUST00000056977	Runx3	Runx3-201	0.668	0.999	0.968	-1.03	1190	1230	0.963	1	0.997	-1	1580	1580	0.000199	0.0164	0.756	-1.32	1190	1580	0.000819	0.0463	0.778	-1.28	1230	1580
ENSMUSG00000039713	ENSMUST00000239025	Plekhg5	Plekhg5-208	0.0985	0.999	0.301	-3.33	5.08	16.9	0.000329	0.0945	33.4	33.4	21.4	0.641	0.0474	0.388	0.237	-4.22	5.08	21.4	0.000825	0.0465	26.3	26.3	16.9	0.641
ENSMUSG00000033684	ENSMUST00000194632	Qsox1	Qsox1-207	0.234	0.999	1.12	1.12	2180	1950	0.519	1	1.06	1.06	1520	1440	0.000104	0.0105	1.43	1.43	2180	1520	0.000827	0.0466	1.36	1.36	1950	1440
ENSMUSG00000024603	ENSMUST00000223590	Dctn4	Dctn4-202	0.754	0.999	0.973	-1.03	290	299	0.732	1	1.03	1.03	228	221	0.0078	0.163	1.28	1.28	290	228	0.000828	0.0466	1.35	1.35	299	221
ENSMUSG00000001156	ENSMUST00000203946	Mxd1	Mxd1-202	0.436	0.999	1.1	1.1	713	650	0.0725	1	1.24	1.24	542	437	0.0206	0.264	1.32	1.32	713	542	0.000836	0.047	1.49	1.49	650	437
ENSMUSG00000016559	ENSMUST00000106454	H3f3b	H3f3b-202	0.063	0.955	0.626	-1.6	51.6	82.5	0.563	1	1.17	1.17	40.7	34.9	0.364	0.801	1.27	1.27	51.6	40.7	0.000844	0.0474	2.36	2.36	82.5	34.9
ENSMUSG00000048490	ENSMUST00000054178	Nrip1	Nrip1-201	0.115	0.999	1.29	1.29	220	170	0.496	1	0.896	-1.12	262	292	0.28	0.744	0.839	-1.19	220	262	0.000847	0.0475	0.581	-1.72	170	292
ENSMUSG00000031662	ENSMUST00000034087	Snx20	Snx20-201	0.151	0.999	1.07	1.07	4850	4530	0.123	1	1.07	1.07	4170	3880	0.00128	0.0573	1.16	1.16	4850	4170	0.000851	0.0476	1.17	1.17	4530	3880
ENSMUSG00000047842	ENSMUST00000057442	Diras2	Diras2-201	0.475	0.999	1.21	1.21	22.3	18.4	0.868	1	1.04	1.04	45.2	43.5	0.00529	0.133	0.493	-2.03	22.3	45.2	0.000851	0.0476	0.422	-2.37	18.4	43.5
ENSMUSG00000031557	ENSMUST00000064883	Plekha2	Plekha2-201	0.871	0.999	1.02	1.02	731	718	0.489	1	0.927	-1.08	962	1040	0.0133	0.216	0.76	-1.32	731	962	0.00085	0.0476	0.692	-1.45	718	1040
ENSMUSG00000078671	ENSMUST00000169922	Chd2	Chd2-203	0.123	0.999	1.12	1.12	4480	3990	0.459	1	1.06	1.06	3280	3100	3.6e-05	0.00495	1.37	1.37	4480	3280	0.000853	0.0476	1.29	1.29	3990	3100
ENSMUSG00000032815	ENSMUST00000155488	Fanca	Fanca-210	0.315	0.999	1.24	1.24	43.1	34.7	0.00997	0.592	1.9	1.9	29.3	15.4	0.082	0.48	1.47	1.47	43.1	29.3	0.000855	0.0477	2.26	2.26	34.7	15.4
ENSMUSG00000047248	ENSMUST00000133464	C2cd3	C2cd3-205	0.0194	0.668	6.14	6.14	10.2	1.67	0.0539	1	0.271	-3.68	5.81	21.4	0.41	0.826	1.76	1.76	10.2	5.81	0.000858	0.0477	0.0779	-12.8	1.67	21.4
ENSMUSG00000002204	ENSMUST00000153124	Napsa	Napsa-202	0.116	0.999	1.19	1.19	297	250	0.0375	0.94	0.8	-1.25	286	358	0.744	0.949	1.04	1.04	297	286	0.000859	0.0477	0.699	-1.43	250	358
ENSMUSG00000009073	ENSMUST00000109910	Nf2	Nf2-205	0.655	0.999	1.03	1.03	1010	986	0.233	1	0.936	-1.07	1110	1190	0.0931	0.502	0.91	-1.1	1010	1110	0.000859	0.0477	0.83	-1.2	986	1190
ENSMUSG00000036067	ENSMUST00000145742	Slc2a6	Slc2a6-205	0.0116	0.55	0.732	-1.37	692	945	0.207	1	0.854	-1.17	535	626	0.0386	0.355	1.29	1.29	692	535	0.000863	0.0478	1.51	1.51	945	626
ENSMUSG00000024985	ENSMUST00000111662	Tcf7l2	Tcf7l2-213	0.267	0.999	3.33	3.33	1.87	0.563	0.262	1	0.448	-2.23	7.33	16.4	0.0942	0.504	0.256	-3.91	1.87	7.33	0.000868	0.0481	0.0344	-29.1	0.563	16.4
ENSMUSG00000024965	ENSMUST00000237888	Fermt3	Fermt3-203	0.00788	0.466	0.507	-1.97	105	206	0.00243	0.305	2.18	2.18	192	87.8	0.0183	0.25	0.546	-1.83	105	192	0.000872	0.0482	2.35	2.35	206	87.8
ENSMUSG00000023243	ENSMUST00000024011	Kcnk5	Kcnk5-201	0.408	0.999	1.29	1.29	18	13.9	0.57	1	0.855	-1.17	31.9	37.3	0.0503	0.398	0.564	-1.77	18	31.9	0.000874	0.0482	0.372	-2.69	13.9	37.3
ENSMUSG00000028776	ENSMUST00000105999	Tinagl1	Tinagl1-203	0.574	0.999	1.06	1.06	2200	2070	0.165	1	1.17	1.17	1670	1430	0.0124	0.208	1.32	1.32	2200	1670	0.000873	0.0482	1.45	1.45	2070	1430
ENSMUSG00000036529	ENSMUST00000147020	Sbf1	Sbf1-207	0.0439	0.865	1.73	1.73	27.7	16	0.745	1	1.08	1.08	41.9	38.7	0.0973	0.511	0.66	-1.51	27.7	41.9	0.000878	0.0484	0.413	-2.42	16	38.7
ENSMUSG00000032849	ENSMUST00000226703	Abcc4	Abcc4-203	0.0574	0.933	2.31	2.31	45.7	19.8	0.158	1	0.547	-1.83	46.3	84.6	0.977	0.996	0.987	-1.01	45.7	46.3	0.000881	0.0485	0.234	-4.28	19.8	84.6
ENSMUSG00000023169	ENSMUST00000088454	Slc38a1	Slc38a1-202	0.978	0.999	1	1	1220	1220	0.242	1	0.878	-1.14	1550	1760	0.0336	0.335	0.789	-1.27	1220	1550	0.000884	0.0486	0.691	-1.45	1220	1760
ENSMUSG00000018920	ENSMUST00000019064	Cxcl16	Cxcl16-201	0.987	0.999	1	1	363	362	0.903	1	1.02	1.02	215	211	0.00134	0.059	1.68	1.68	363	215	0.000891	0.0489	1.71	1.71	362	211
ENSMUSG00000006389	ENSMUST00000102671	Mpl	Mpl-202	0.11	0.999	3.46	3.46	8.65	2.5	0.824	1	1.16	1.16	36.2	31.1	0.0403	0.361	0.239	-4.18	8.65	36.2	0.000897	0.0492	0.0805	-12.4	2.5	31.1
ENSMUSG00000022876	ENSMUST00000114239	Samsn1	Samsn1-201	0.021	0.695	1.19	1.19	17600	14800	0.109	1	1.13	1.13	13000	11500	5.74e-05	0.00693	1.36	1.36	17600	13000	0.0009	0.0492	1.29	1.29	14800	11500
ENSMUSG00000010097	ENSMUST00000010241	Nxf1	Nxf1-201	0.504	0.999	1.03	1.03	925	896	0.539	1	0.972	-1.03	1020	1050	0.0439	0.375	0.91	-1.1	925	1020	0.000899	0.0492	0.857	-1.17	896	1050
ENSMUSG00000027072	ENSMUST00000028466	Prg3	Prg3-201	0.828	0.999	0.925	-1.08	167	181	0.944	1	0.975	-1.03	581	596	0.000531	0.0326	0.288	-3.47	167	581	0.000902	0.0493	0.304	-3.29	181	596
ENSMUSG00000026822	ENSMUST00000155830	Lcn2	Lcn2-205	0.296	0.999	1.11	1.11	11000	9880	0.245	1	1.12	1.12	7980	7110	0.00138	0.0598	1.37	1.37	11000	7980	0.000906	0.0495	1.39	1.39	9880	7110
ENSMUSG00000024774	ENSMUST00000025686	Ankrd22	Ankrd22-201	0.234	0.999	1.17	1.17	2090	1780	0.36	1	1.13	1.13	1290	1140	0.000333	0.0239	1.61	1.61	2090	1290	0.000909	0.0496	1.56	1.56	1780	1140
ENSMUSG00000012519	ENSMUST00000056157	Mlkl	Mlkl-201	0.00216	0.248	1.73	1.73	233	135	0.284	1	0.828	-1.21	201	243	0.409	0.826	1.16	1.16	233	201	0.000914	0.0497	0.554	-1.81	135	243
ENSMUSG00000062210	ENSMUST00000148989	Tnfaip8	Tnfaip8-208	0.0179	0.652	1.21	1.21	748	619	0.00193	0.271	1.29	1.29	609	472	0.0106	0.19	1.23	1.23	748	609	0.000913	0.0497	1.31	1.31	619	472
ENSMUSG00000026073	ENSMUST00000195770	Il1r2	Il1r2-204	0.533	0.999	1.07	1.07	2580	2420	0.0826	1	1.2	1.2	2040	1700	0.0279	0.305	1.26	1.26	2580	2040	0.000917	0.0498	1.43	1.43	2420	1700
ENSMUSG00000040621	ENSMUST00000087169	Gemin8	Gemin8-202	0.0563	0.93	7.87	7.87	6.46	0.822	0.111	1	0.241	-4.15	6.7	27.8	0.969	0.995	0.965	-1.04	6.46	6.7	0.000922	0.0499	0.0295	-33.8	0.822	27.8
ENSMUSG00000015889	ENSMUST00000016033	Lta4h	Lta4h-201	0.5	0.999	1.04	1.04	10800	10400	0.821	1	1.01	1.01	8750	8640	0.000171	0.015	1.23	1.23	10800	8750	0.000921	0.0499	1.2	1.2	10400	8640
ENSMUSG00000029364	ENSMUST00000031309	Wsb2	Wsb2-201	0.627	0.999	1.03	1.03	1510	1470	0.0952	1	1.11	1.11	1330	1200	0.0343	0.337	1.14	1.14	1510	1330	0.000925	0.0501	1.22	1.22	1470	1200
ENSMUSG00000022584	ENSMUST00000187864	Ly6c2	Ly6c2-202	0.705	0.999	0.986	-1.01	2140	2170	0.095	1	1.07	1.07	2040	1910	0.213	0.679	1.05	1.05	2140	2040	0.000926	0.0501	1.13	1.13	2170	1910
ENSMUSG00000037949	ENSMUST00000042546	Ano10	Ano10-201	0.373	0.999	1.09	1.09	3220	2950	0.68	1	1.04	1.04	2220	2130	0.000154	0.0138	1.45	1.45	3220	2220	0.000937	0.0505	1.39	1.39	2950	2130
ENSMUSG00000076940	ENSMUST00000197518	Iglv2	Iglv2-202	0.539	0.999	1.32	1.32	65.6	49.5	0.654	1	0.818	-1.22	182	222	0.0243	0.285	0.361	-2.77	65.6	182	0.000936	0.0505	0.223	-4.49	49.5	222
ENSMUSG00000109336	ENSMUST00000040531	Samd4b	Samd4b-201	0.988	0.999	1	1	1350	1350	0.0413	0.957	1.22	1.22	1190	982	0.201	0.664	1.13	1.13	1350	1190	0.000935	0.0505	1.37	1.37	1350	982
ENSMUSG00000022020	ENSMUST00000165337	Naa16	Naa16-203	0.0063	0.419	7.87	7.87	8.73	1.11	0.968	1	1.02	1.02	13.4	13.1	0.443	0.842	0.651	-1.54	8.73	13.4	0.000944	0.0506	0.0846	-11.8	1.11	13.1
ENSMUSG00000027940	ENSMUST00000118566	Tpm3	Tpm3-202	0.534	0.999	1.03	1.03	12300	11900	0.132	1	1.08	1.08	10800	9970	0.0154	0.233	1.14	1.14	12300	10800	0.000942	0.0506	1.19	1.19	11900	9970
ENSMUSG00000027646	ENSMUST00000109533	Src	Src-205	0.702	0.999	0.713	-1.4	1.06	1.49	0.842	1	0.893	-1.12	13.9	15.6	0.000869	0.0453	0.0764	-13.1	1.06	13.9	0.000944	0.0506	0.0957	-10.4	1.49	15.6
ENSMUSG00000024942	ENSMUST00000164843	Capn1	Capn1-202	0.725	0.999	1.03	1.03	2810	2720	0.514	1	1.06	1.06	2150	2020	0.00268	0.0874	1.31	1.31	2810	2150	0.000942	0.0506	1.34	1.34	2720	2020
ENSMUSG00000029449	ENSMUST00000031401	Rhof	Rhof-201	0.147	0.999	1.13	1.13	1760	1550	0.161	1	1.13	1.13	1310	1160	0.000824	0.0438	1.34	1.34	1760	1310	0.000948	0.0507	1.34	1.34	1550	1160
ENSMUSG00000020701	ENSMUST00000054245	Tmem132e	Tmem132e-201	0.831	0.999	0.731	-1.37	0.305	0.417	0.833	1	0.823	-1.22	19.8	24	0.000681	0.0382	0.0154	-64.9	0.305	19.8	0.000949	0.0507	0.0173	-57.6	0.417	24
ENSMUSG00000030509	ENSMUST00000131320	Asb7	Asb7-203	0.615	0.999	0.919	-1.09	995	1080	0.577	1	1.1	1.1	683	622	0.0251	0.292	1.46	1.46	995	683	0.000961	0.0513	1.74	1.74	1080	622
ENSMUSG00000058318	ENSMUST00000159366	Phf21a	Phf21a-213	0.9	0.999	1.06	1.06	10.3	9.7	6.16e-05	0.032	21	21	16.2	0.773	0.311	0.769	0.635	-1.58	10.3	16.2	0.000963	0.0514	12.6	12.6	9.7	0.773
ENSMUSG00000025195	ENSMUST00000212592	Dnmbp	Dnmbp-206	0.407	0.999	0.837	-1.19	92.3	110	0.0141	0.693	1.73	1.73	92.1	53.3	0.99	0.998	1	1	92.3	92.1	0.000968	0.0516	2.07	2.07	110	53.3
ENSMUSG00000021322	ENSMUST00000223364	Aoah	Aoah-204	0.0792	0.999	1.18	1.18	580	492	0.484	1	1.07	1.07	384	359	1.53e-05	0.00255	1.51	1.51	580	384	0.000975	0.0519	1.37	1.37	492	359
ENSMUSG00000023170	ENSMUST00000072581	Gps2	Gps2-202	0.000246	0.0661	56.4	56.4	12.6	0.223	0.79	1	0.813	-1.23	6.91	8.49	0.438	0.839	1.82	1.82	12.6	6.91	0.000985	0.0523	0.0262	-38.1	0.223	8.49
ENSMUSG00000092412	ENSMUST00000163245	Gm20507	Gm20507-201	0.0391	0.841	0.417	-2.4	10.3	24.7	0.455	1	1.44	1.44	8	5.56	0.579	0.9	1.29	1.29	10.3	8	0.000989	0.0525	4.45	4.45	24.7	5.56
ENSMUSG00000032114	ENSMUST00000215420	Slc37a4	Slc37a4-207	0.00174	0.223	2.56	2.56	97.8	38.3	0.975	1	0.991	-1.01	102	103	0.897	0.982	0.963	-1.04	97.8	102	0.000996	0.0525	0.373	-2.68	38.3	103
ENSMUSG00000026822	ENSMUST00000136509	Lcn2	Lcn2-202	0.0284	0.767	1.24	1.24	2690	2170	0.115	1	1.17	1.17	1840	1580	9.48e-05	0.00986	1.46	1.46	2690	1840	0.000996	0.0525	1.38	1.38	2170	1580
ENSMUSG00000035790	ENSMUST00000115168	Cep19	Cep19-202	0.545	0.999	0.937	-1.07	964	1030	0.315	1	1.12	1.12	804	720	0.0935	0.503	1.2	1.2	964	804	0.000996	0.0525	1.43	1.43	1030	720
ENSMUSG00000020844	ENSMUST00000021204	Nxn	Nxn-201	0.609	0.999	1.04	1.04	1380	1330	0.776	1	1.02	1.02	1080	1060	0.000456	0.0295	1.28	1.28	1380	1080	0.000997	0.0525	1.26	1.26	1330	1060
ENSMUSG00000049625	ENSMUST00000225063	Tifab	Tifab-202	0.712	0.999	0.964	-1.04	1560	1620	0.763	1	0.97	-1.03	2190	2250	0.000787	0.0423	0.715	-1.4	1560	2190	0.000993	0.0525	0.72	-1.39	1620	2250
ENSMUSG00000035674	ENSMUST00000108644	Ndufa3	Ndufa3-202	0.795	0.999	1.03	1.03	246	240	0.0856	1	1.2	1.2	204	170	0.0704	0.454	1.21	1.21	246	204	0.000991	0.0525	1.41	1.41	240	170
ENSMUSG00000067297	ENSMUST00000087357	Ifit1bl2	Ifit1bl2-201	0.0079	0.467	1.52	1.52	1040	685	0.00557	0.458	1.56	1.56	631	405	0.00155	0.0651	1.65	1.65	1040	631	0.00101	0.0532	1.69	1.69	685	405
ENSMUSG00000096499	ENSMUST00000191803	Ighv1-5	Ighv1-5-202	0.286	0.999	1.49	1.49	35.1	23.5	0.645	1	1.18	1.18	93.4	79.2	0.00715	0.158	0.376	-2.66	35.1	93.4	0.00101	0.0532	0.297	-3.37	23.5	79.2
ENSMUSG00000002210	ENSMUST00000002280	Smg9	Smg9-201	0.886	0.999	0.993	-1.01	1230	1240	0.85	1	1.01	1.01	1070	1060	0.00337	0.1	1.16	1.16	1230	1070	0.00101	0.0532	1.18	1.18	1240	1060
ENSMUSG00000039813	ENSMUST00000084621	Tbc1d2	Tbc1d2-201	0.868	0.999	1.02	1.02	2020	1980	0.638	1	1.05	1.05	1470	1400	0.0029	0.092	1.37	1.37	2020	1470	0.00102	0.0533	1.42	1.42	1980	1400
ENSMUSG00000032496	ENSMUST00000198233	Ltf	Ltf-208	0.643	0.999	1.05	1.05	3290	3130	0.143	1	1.18	1.18	2560	2180	0.0226	0.277	1.29	1.29	3290	2560	0.00102	0.0534	1.44	1.44	3130	2180
ENSMUSG00000021250	ENSMUST00000021674	Fos	Fos-201	2.95e-38	6.57e-34	2.87	2.87	7100	2470	1.52e-29	1.69e-25	2.5	2.5	8100	3240	0.102	0.522	0.876	-1.14	7100	8100	0.00102	0.0536	0.764	-1.31	2470	3240
ENSMUSG00000092035	ENSMUST00000176551	Peg10	Peg10-203	0.419	0.999	1.41	1.41	11.2	7.93	1	1	1	1	29.8	29.8	0.012	0.204	0.375	-2.67	11.2	29.8	0.00103	0.0537	0.266	-3.76	7.93	29.8
ENSMUSG00000078862	ENSMUST00000108930	Gm14326	Gm14326-202	0.488	0.999	1.19	1.19	64.8	54.4	0.81	1	0.943	-1.06	116	123	0.0189	0.254	0.56	-1.79	64.8	116	0.00103	0.0539	0.443	-2.26	54.4	123
ENSMUSG00000046223	ENSMUST00000205877	Plaur	Plaur-202	0.491	0.999	1.1	1.1	1150	1040	0.0572	1	1.3	1.3	864	664	0.0389	0.356	1.33	1.33	1150	864	0.00103	0.0539	1.57	1.57	1040	664
ENSMUSG00000031709	ENSMUST00000093393	Tbc1d9	Tbc1d9-202	0.711	0.999	0.965	-1.04	262	272	0.249	1	0.898	-1.11	333	370	0.0132	0.216	0.789	-1.27	262	333	0.00104	0.0541	0.734	-1.36	272	370
ENSMUSG00000022092	ENSMUST00000228265	Ppp3cc	Ppp3cc-202	0.649	0.999	0.812	-1.23	4.66	5.74	0.486	1	0.783	-1.28	16.5	21	0.00265	0.0866	0.283	-3.53	4.66	16.5	0.00104	0.0541	0.273	-3.66	5.74	21
ENSMUSG00000025173	ENSMUST00000026173	Wdr45b	Wdr45b-201	0.21	0.999	0.954	-1.05	2000	2100	0.876	1	1.01	1.01	1870	1860	0.0638	0.438	1.07	1.07	2000	1870	0.00105	0.0544	1.13	1.13	2100	1860
ENSMUSG00000000869	ENSMUST00000000889	Il4	Il4-201	0.831	0.999	0.875	-1.14	3.75	4.29	0.859	1	1.09	1.09	30	27.4	0.000311	0.0228	0.125	-8	3.75	30	0.00106	0.0548	0.157	-6.39	4.29	27.4
ENSMUSG00000093798	ENSMUST00000177767	Gm8355	Gm8355-201	0.442	0.999	0.932	-1.07	1430	1530	0.478	1	0.937	-1.07	1940	2070	0.00087	0.0453	0.737	-1.36	1430	1940	0.00106	0.055	0.741	-1.35	1530	2070
ENSMUSG00000060477	ENSMUST00000059286	Irak2	Irak2-201	0.555	0.999	1.04	1.04	5430	5230	0.0536	1	1.14	1.14	4790	4220	0.0536	0.409	1.13	1.13	5430	4790	0.00106	0.0551	1.24	1.24	5230	4220
ENSMUSG00000031824	ENSMUST00000108950	6430548M08Rik	6430548M08Rik-203	0.000469	0.0989	1.77	1.77	1750	993	0.000652	0.15	1.75	1.75	1020	582	0.000789	0.0423	1.73	1.73	1750	1020	0.00107	0.0552	1.71	1.71	993	582
ENSMUSG00000093861	ENSMUST00000103321	Igkv1-110	Igkv1-110-201	0.21	0.999	0.777	-1.29	925	1190	0.461	1	0.863	-1.16	1980	2290	0.000152	0.0137	0.467	-2.14	925	1980	0.00107	0.0552	0.519	-1.93	1190	2290
ENSMUSG00000094951	ENSMUST00000103446	Ighv5-6	Ighv5-6-201	0.438	0.999	1.29	1.29	134	104	0.971	1	1.01	1.01	306	302	0.0114	0.197	0.437	-2.29	134	306	0.00108	0.0556	0.343	-2.92	104	302
ENSMUSG00000027751	ENSMUST00000170552	Supt20	Supt20-202	0.00238	0.263	1.68	1.68	211	125	0.373	1	0.86	-1.16	189	219	0.509	0.873	1.12	1.12	211	189	0.00108	0.0556	0.572	-1.75	125	219
ENSMUSG00000055116	ENSMUST00000211770	Arntl	Arntl-206	0.00903	0.495	2.43	2.43	42	17.3	0.755	1	1.1	1.1	57.7	52.2	0.326	0.78	0.729	-1.37	42	57.7	0.00108	0.0556	0.331	-3.02	17.3	52.2
ENSMUSG00000037089	ENSMUST00000224905	Slc35b2	Slc35b2-205	0.0467	0.886	1.44	1.44	382	265	0.306	1	0.829	-1.21	401	483	0.798	0.962	0.954	-1.05	382	401	0.00108	0.0556	0.548	-1.82	265	483
ENSMUSG00000066735	ENSMUST00000201855	Vkorc1l1	Vkorc1l1-203	0.328	0.999	0.954	-1.05	861	902	0.0178	0.743	0.893	-1.12	941	1050	0.0655	0.442	0.914	-1.09	861	941	0.00108	0.0556	0.856	-1.17	902	1050
ENSMUSG00000094094	ENSMUST00000103366	Igkv5-45	Igkv5-45-201	0.718	0.999	0.777	-1.29	12.7	16.3	0.847	1	1.14	1.14	173	152	0.000142	0.0132	0.0734	-13.6	12.7	173	0.00108	0.0556	0.107	-9.31	16.3	152
ENSMUSG00000038141	ENSMUST00000231593	Tmem181a	Tmem181a-203	0.209	0.999	0.749	-1.33	62.3	83.1	0.505	1	1.18	1.18	45.2	38.4	0.178	0.639	1.38	1.38	62.3	45.2	0.00109	0.0558	2.17	2.17	83.1	38.4
ENSMUSG00000047721	ENSMUST00000052145	Bola2	Bola2-201	0.124	0.999	0.549	-1.82	21.8	39.7	0.11	1	1.96	1.96	20.5	10.5	0.873	0.978	1.07	1.07	21.8	20.5	0.00109	0.0558	3.8	3.8	39.7	10.5
ENSMUSG00000001911	ENSMUST00000109764	Nfix	Nfix-204	0.378	0.999	0.927	-1.08	435	469	0.847	1	0.984	-1.02	609	619	8.36e-05	0.00907	0.714	-1.4	435	609	0.00109	0.0558	0.758	-1.32	469	619
ENSMUSG00000026482	ENSMUST00000111859	Rgl1	Rgl1-203	0.00299	0.296	17.2	17.2	19.4	1.13	0.461	1	0.55	-1.82	14.1	25.6	0.691	0.935	1.38	1.38	19.4	14.1	0.0011	0.0562	0.0443	-22.6	1.13	25.6
ENSMUSG00000025324	ENSMUST00000168747	Atp10a	Atp10a-201	0.0848	0.999	0.878	-1.14	509	580	0.376	1	0.937	-1.07	692	738	4.56e-05	0.00587	0.736	-1.36	509	692	0.0011	0.0562	0.785	-1.27	580	738
ENSMUSG00000017664	ENSMUST00000132270	Slc35c2	Slc35c2-210	0.132	0.999	1.72	1.72	57.6	33.6	0.585	1	0.827	-1.21	88.5	107	0.222	0.69	0.651	-1.54	57.6	88.5	0.0011	0.0562	0.314	-3.19	33.6	107
ENSMUSG00000032786	ENSMUST00000214249	Alas1	Alas1-209	0.524	0.999	1.1	1.1	621	564	0.208	1	1.21	1.21	417	344	0.0084	0.17	1.49	1.49	621	417	0.0011	0.0562	1.64	1.64	564	344
ENSMUSG00000117763	ENSMUST00000236864	9830166K06Rik	9830166K06Rik-201	0.603	0.999	1.06	1.06	254	239	0.224	1	1.15	1.15	190	165	0.0111	0.195	1.33	1.33	254	190	0.00111	0.0566	1.45	1.45	239	165
ENSMUSG00000101859	ENSMUST00000190311	Gm29233	Gm29233-201	0.0496	0.902	1.21	1.21	935	771	0.0159	0.721	1.27	1.27	709	557	0.00513	0.13	1.32	1.32	935	709	0.00112	0.0566	1.38	1.38	771	557
ENSMUSG00000006782	ENSMUST00000150414	Cnp	Cnp-204	0.00544	0.392	12.9	12.9	8.65	0.669	0.188	1	0.422	-2.37	5.55	13.1	0.504	0.871	1.56	1.56	8.65	5.55	0.00112	0.0567	0.0509	-19.6	0.669	13.1
ENSMUSG00000035529	ENSMUST00000037646	Prdm4	Prdm4-201	0.0246	0.73	0.806	-1.24	700	868	0.273	1	1.11	1.11	706	634	0.929	0.988	0.991	-1.01	700	706	0.00112	0.0567	1.37	1.37	868	634
ENSMUSG00000111868	ENSMUST00000214570	Gm47398	Gm47398-201	0.0296	0.774	1.41	1.41	103	72.9	0.149	1	0.8	-1.25	97.3	122	0.717	0.941	1.06	1.06	103	97.3	0.00112	0.0567	0.6	-1.67	72.9	122
ENSMUSG00000032484	ENSMUST00000035061	Ngp	Ngp-201	0.136	0.999	1.14	1.14	813000	712000	0.145	1	1.14	1.14	607000	534000	0.000995	0.0493	1.34	1.34	813000	607000	0.00112	0.0567	1.34	1.34	712000	534000
ENSMUSG00000101249	ENSMUST00000187117	Gm29216	Gm29216-201	0.716	0.999	1.19	1.19	128	108	0.00224	0.292	4.34	4.34	98.6	22.7	0.572	0.897	1.3	1.3	128	98.6	0.00112	0.0567	4.77	4.77	108	22.7
ENSMUSG00000015947	ENSMUST00000029748	Fcgr1	Fcgr1-201	0.539	0.999	0.887	-1.13	81.8	92.1	0.685	1	0.927	-1.08	158	171	0.000562	0.0337	0.517	-1.93	81.8	158	0.00113	0.0568	0.54	-1.85	92.1	171
ENSMUSG00000038502	ENSMUST00000208765	Ptov1	Ptov1-210	0.0322	0.794	1.27	1.27	167	132	0.000182	0.0659	1.56	1.56	140	89.5	0.109	0.535	1.2	1.2	167	140	0.00113	0.0568	1.47	1.47	132	89.5
ENSMUSG00000021262	ENSMUST00000222048	Evl	Evl-205	0.0584	0.934	1.75	1.75	20.7	11.8	0.722	1	1.1	1.1	32.9	30.1	0.0809	0.478	0.628	-1.59	20.7	32.9	0.00114	0.0572	0.394	-2.54	11.8	30.1
ENSMUSG00000030108	ENSMUST00000064580	Slc6a13	Slc6a13-201	0.304	0.999	1.11	1.11	230	207	0.0125	0.654	1.31	1.31	192	146	0.0797	0.476	1.2	1.2	230	192	0.00114	0.0572	1.41	1.41	207	146
ENSMUSG00000000903	ENSMUST00000000926	Vpreb3	Vpreb3-201	0.835	0.999	0.919	-1.09	74.7	81.2	0.824	1	1.09	1.09	328	300	0.000233	0.0184	0.228	-4.39	74.7	328	0.00114	0.0572	0.271	-3.7	81.2	300
ENSMUSG00000046380	ENSMUST00000050234	Jrk	Jrk-201	0.838	0.999	1.05	1.05	36.4	34.8	0.803	1	0.95	-1.05	66.5	70.1	0.00533	0.133	0.547	-1.83	36.4	66.5	0.00114	0.0573	0.496	-2.01	34.8	70.1
ENSMUSG00000078908	ENSMUST00000035777	Mon1b	Mon1b-201	0.0482	0.896	1.12	1.12	1710	1530	0.349	1	1.05	1.05	1350	1280	1.97e-05	0.00305	1.27	1.27	1710	1350	0.00114	0.0573	1.2	1.2	1530	1280
ENSMUSG00000004609	ENSMUST00000004728	Cd33	Cd33-201	0.238	0.999	1.13	1.13	3020	2660	0.189	1	1.15	1.15	2160	1880	0.00184	0.0705	1.4	1.4	3020	2160	0.00115	0.0574	1.42	1.42	2660	1880
ENSMUSG00000093384	ENSMUST00000176033	Gm20689	Gm20689-201	0.0217	0.705	1.24	1.24	1410	1140	0.243	1	1.12	1.12	941	844	1.25e-05	0.0022	1.5	1.5	1410	941	0.00115	0.0574	1.35	1.35	1140	844
ENSMUSG00000040648	ENSMUST00000112845	Ppip5k2	Ppip5k2-202	0.000245	0.0661	2.34	2.34	132	56.4	0.282	1	1.27	1.27	153	120	0.513	0.875	0.863	-1.16	132	153	0.00115	0.0575	0.47	-2.13	56.4	120
ENSMUSG00000031333	ENSMUST00000033695	Abcb7	Abcb7-201	0.963	0.999	0.998	-1	1640	1640	0.334	1	0.955	-1.05	1830	1920	0.0206	0.264	0.894	-1.12	1640	1830	0.00116	0.0577	0.856	-1.17	1640	1920
ENSMUSG00000020048	ENSMUST00000129178	Hsp90b1	Hsp90b1-202	0.305	0.999	0.93	-1.07	915	984	0.274	1	0.927	-1.08	1140	1230	0.00156	0.0651	0.801	-1.25	915	1140	0.00117	0.0581	0.798	-1.25	984	1230
ENSMUSG00000021477	ENSMUST00000222971	Ctsl	Ctsl-206	0.657	0.999	0.62	-1.61	9.63	15.5	0.00233	0.297	60	60	12	0.2	0.841	0.972	0.804	-1.24	9.63	12	0.00117	0.0581	77.8	77.8	15.5	0.2
ENSMUSG00000097715	ENSMUST00000223404	Gpr137b-ps	Gpr137b-ps-208	0.66	0.999	0.874	-1.14	71.9	82.3	0.212	1	1.49	1.49	44.2	29.6	0.118	0.552	1.63	1.63	71.9	44.2	0.00117	0.0581	2.78	2.78	82.3	29.6
ENSMUSG00000030811	ENSMUST00000186207	Fbxl19	Fbxl19-203	0.00089	0.146	28.2	28.2	17.7	0.627	0.401	1	0.537	-1.86	8.78	16.4	0.345	0.79	2.01	2.01	17.7	8.78	0.00117	0.0583	0.0383	-26.1	0.627	16.4
ENSMUSG00000031732	ENSMUST00000179721	Phlpp2	Phlpp2-203	0.536	0.999	0.935	-1.07	415	443	0.54	1	0.937	-1.07	588	627	0.0012	0.0552	0.706	-1.42	415	588	0.00118	0.0583	0.707	-1.41	443	627
ENSMUSG00000020137	ENSMUST00000020346	Thap2	Thap2-201	0.0143	0.599	9.42	9.42	7.75	0.822	0.59	1	1.44	1.44	22.2	15.4	0.126	0.567	0.35	-2.86	7.75	22.2	0.00118	0.0584	0.0533	-18.8	0.822	15.4
ENSMUSG00000024659	ENSMUST00000025561	Anxa1	Anxa1-201	0.519	0.999	1.06	1.06	56200	53000	0.417	1	1.08	1.08	42400	39400	0.0021	0.0762	1.32	1.32	56200	42400	0.00118	0.0585	1.34	1.34	53000	39400
ENSMUSG00000058881	ENSMUST00000071233	Zfp516	Zfp516-201	0.0783	0.999	1.16	1.16	3670	3160	0.135	1	1.14	1.14	2720	2390	0.000463	0.0298	1.35	1.35	3670	2720	0.00119	0.0588	1.32	1.32	3160	2390
ENSMUSG00000023805	ENSMUST00000115789	Synj2	Synj2-208	0.00599	0.407	7.86	7.86	17.6	2.24	0.174	1	0.402	-2.49	10.1	25.1	0.411	0.827	1.74	1.74	17.6	10.1	0.0012	0.0589	0.0891	-11.2	2.24	25.1
ENSMUSG00000028224	ENSMUST00000029879	Nbn	Nbn-201	0.464	0.999	0.941	-1.06	421	448	0.168	1	0.893	-1.12	522	585	0.0101	0.187	0.807	-1.24	421	522	0.0012	0.0589	0.766	-1.31	448	585
ENSMUSG00000095442	ENSMUST00000103493	Ighv1-4	Ighv1-4-201	0.586	0.999	0.788	-1.27	30.7	39	0.268	1	0.626	-1.6	97.5	156	0.0075	0.161	0.315	-3.17	30.7	97.5	0.0012	0.0592	0.25	-3.99	39	156
ENSMUSG00000021282	ENSMUST00000222375	Eif5	Eif5-212	0.0448	0.871	0.835	-1.2	6030	7220	0.775	1	1.03	1.03	5540	5400	0.345	0.79	1.09	1.09	6030	5540	0.00121	0.0593	1.34	1.34	7220	5400
ENSMUSG00000046442	ENSMUST00000055438	Ppm1e	Ppm1e-201	0.722	0.999	0.91	-1.1	27.8	30.5	0.803	1	0.941	-1.06	64.9	69	0.000897	0.046	0.428	-2.34	27.8	64.9	0.00121	0.0593	0.443	-2.26	30.5	69
ENSMUSG00000041754	ENSMUST00000048065	Trem3	Trem3-201	0.291	0.999	1.09	1.09	7970	7300	0.156	1	1.12	1.12	6280	5590	0.00409	0.114	1.27	1.27	7970	6280	0.00121	0.0596	1.31	1.31	7300	5590
ENSMUSG00000026185	ENSMUST00000027377	Igfbp5	Igfbp5-201	0.226	0.999	1.17	1.17	265	226	0.939	1	0.99	-1.01	342	345	0.052	0.405	0.776	-1.29	265	342	0.00122	0.0596	0.654	-1.53	226	345
ENSMUSG00000021322	ENSMUST00000221982	Aoah	Aoah-202	0.394	0.999	0.894	-1.12	183	205	0.0736	1	1.28	1.28	170	133	0.56	0.893	1.08	1.08	183	170	0.00122	0.0598	1.54	1.54	205	133
ENSMUSG00000111167	ENSMUST00000217090	Gm39321	Gm39321-203	0.0973	0.999	1.29	1.29	110	85.8	0.949	1	1.01	1.01	51.4	50.8	2.26e-06	0.000609	2.15	2.15	110	51.4	0.00123	0.0603	1.69	1.69	85.8	50.8
ENSMUSG00000110841	ENSMUST00000217344	Gpx4-ps2	Gpx4-ps2-202	0.312	0.999	1.05	1.05	4640	4420	0.211	1	1.06	1.06	4020	3790	0.00287	0.0913	1.15	1.15	4640	4020	0.00124	0.0607	1.17	1.17	4420	3790
ENSMUSG00000042364	ENSMUST00000109241	Snx18	Snx18-201	0.376	0.999	1.07	1.07	13800	12900	0.299	1	1.08	1.08	10900	10100	0.00211	0.0764	1.26	1.26	13800	10900	0.00124	0.0607	1.28	1.28	12900	10100
ENSMUSG00000044229	ENSMUST00000217002	Nxpe4	Nxpe4-204	0.53	0.999	0.761	-1.31	8.16	10.7	0.919	1	0.963	-1.04	37.3	38.8	0.00022	0.0177	0.219	-4.57	8.16	37.3	0.00124	0.0607	0.277	-3.61	10.7	38.8
ENSMUSG00000032997	ENSMUST00000079205	Chpf	Chpf-201	0.313	0.999	1.31	1.31	38.4	29.4	0.669	1	0.899	-1.11	60.7	67.5	0.0723	0.458	0.632	-1.58	38.4	60.7	0.00125	0.0609	0.435	-2.3	29.4	67.5
ENSMUSG00000043671	ENSMUST00000051377	Dpy19l3	Dpy19l3-201	0.691	0.999	1.03	1.03	380	367	0.638	1	1.04	1.04	289	277	0.00178	0.0694	1.31	1.31	380	289	0.00125	0.0609	1.32	1.32	367	277
ENSMUSG00000038838	ENSMUST00000165787	Vars2	Vars2-206	0.0032	0.301	18.8	18.8	13.5	0.72	0.343	1	2.03	2.03	35.8	17.7	0.194	0.657	0.377	-2.65	13.5	35.8	0.00126	0.061	0.0408	-24.5	0.72	17.7
ENSMUSG00000020580	ENSMUST00000220688	Rock2	Rock2-203	0.156	0.999	1.32	1.32	292	221	0.49	1	0.874	-1.14	363	415	0.264	0.731	0.804	-1.24	292	363	0.00126	0.061	0.532	-1.88	221	415
ENSMUSG00000022122	ENSMUST00000022718	Ednrb	Ednrb-201	0.227	0.999	1.74	1.74	23.9	13.7	0.133	1	0.517	-1.93	30.5	58.9	0.588	0.904	0.785	-1.27	23.9	30.5	0.00126	0.061	0.233	-4.3	13.7	58.9
ENSMUSG00000089917	ENSMUST00000129469	Uckl1	Uckl1-203	0.169	0.999	0.542	-1.85	65.6	121	0.951	1	1.03	1.03	28.9	28.1	0.0725	0.459	2.27	2.27	65.6	28.9	0.00126	0.061	4.31	4.31	121	28.1
ENSMUSG00000034591	ENSMUST00000039956	Slc41a2	Slc41a2-201	0.904	0.999	1.04	1.04	14.4	13.9	0.224	1	0.737	-1.36	24.2	32.8	0.0582	0.423	0.594	-1.68	14.4	24.2	0.00126	0.0611	0.423	-2.36	13.9	32.8
ENSMUSG00000035529	ENSMUST00000219370	Prdm4	Prdm4-206	0.00197	0.238	1.56	1.56	315	202	0.205	1	0.834	-1.2	268	321	0.254	0.724	1.18	1.18	315	268	0.00127	0.0612	0.629	-1.59	202	321
ENSMUSG00000024982	ENSMUST00000223807	Zdhhc6	Zdhhc6-204	0.0163	0.628	3.37	3.37	13.9	4.11	0.0902	1	0.461	-2.17	9.44	20.5	0.409	0.826	1.47	1.47	13.9	9.44	0.00128	0.0616	0.201	-4.98	4.11	20.5
ENSMUSG00000015291	ENSMUST00000015435	Gdi1	Gdi1-201	0.141	0.999	1.14	1.14	1920	1680	0.0245	0.834	1.23	1.23	1540	1250	0.0148	0.228	1.25	1.25	1920	1540	0.00128	0.0616	1.34	1.34	1680	1250
ENSMUSG00000021957	ENSMUST00000162356	Tkt	Tkt-205	0.251	0.999	1.13	1.13	1910	1700	0.00771	0.525	1.32	1.32	1600	1210	0.0888	0.494	1.19	1.19	1910	1600	0.00128	0.0616	1.4	1.4	1700	1210
ENSMUSG00000002489	ENSMUST00000178095	Tiam1	Tiam1-215	0.497	0.999	1.53	1.53	6.8	4.44	0.000452	0.12	0.112	-8.96	3.41	30.5	0.291	0.752	1.99	1.99	6.8	3.41	0.00128	0.0616	0.145	-6.89	4.44	30.5
ENSMUSG00000040212	ENSMUST00000038876	Emp3	Emp3-201	0.602	0.999	0.984	-1.02	3720	3780	0.0837	1	1.06	1.06	3610	3420	0.339	0.788	1.03	1.03	3720	3610	0.00128	0.0616	1.11	1.11	3780	3420
ENSMUSG00000047867	ENSMUST00000053661	Gimap6	Gimap6-201	0.805	0.999	0.944	-1.06	209	222	0.745	1	0.928	-1.08	432	465	0.00169	0.0673	0.485	-2.06	209	432	0.00128	0.0616	0.477	-2.1	222	465
ENSMUSG00000038179	ENSMUST00000194531	Slamf7	Slamf7-204	0.848	0.999	0.951	-1.05	19.7	20.8	0.192	1	0.737	-1.36	33.5	45.5	0.036	0.345	0.589	-1.7	19.7	33.5	0.00128	0.0616	0.457	-2.19	20.8	45.5
ENSMUSG00000021125	ENSMUST00000021550	Arg2	Arg2-201	0.0644	0.959	1.19	1.19	4790	4020	0.232	1	1.12	1.12	3310	2950	0.00011	0.0109	1.45	1.45	4790	3310	0.0013	0.0622	1.36	1.36	4020	2950
ENSMUSG00000004508	ENSMUST00000004622	Gab2	Gab2-201	0.456	0.999	1.05	1.05	1680	1600	0.321	1	1.06	1.06	2090	1960	0.000546	0.0331	0.804	-1.24	1680	2090	0.0013	0.0622	0.816	-1.23	1600	1960
ENSMUSG00000037706	ENSMUST00000208278	Cd81	Cd81-206	0.382	0.999	1.14	1.14	158	138	0.568	1	1.1	1.1	91.7	83.7	0.000496	0.0311	1.72	1.72	158	91.7	0.00131	0.0624	1.65	1.65	138	83.7
ENSMUSG00000028459	ENSMUST00000107926	Cd72	Cd72-205	0.547	0.999	1.8	1.8	1.47	0.816	0.0249	0.841	0.205	-4.88	2.74	13.4	0.453	0.847	0.535	-1.87	1.47	2.74	0.00131	0.0626	0.061	-16.4	0.816	13.4
ENSMUSG00000026313	ENSMUST00000097644	Hdac4	Hdac4-202	0.247	0.999	1.12	1.12	5920	5300	0.22	1	1.13	1.13	4380	3890	0.00167	0.0668	1.35	1.35	5920	4380	0.00131	0.0627	1.36	1.36	5300	3890
ENSMUSG00000002985	ENSMUST00000167646	Apoe	Apoe-202	0.0051	0.378	0.679	-1.47	166	244	0.133	1	0.818	-1.22	307	376	7.43e-06	0.00151	0.539	-1.86	166	307	0.00133	0.0633	0.649	-1.54	244	376
ENSMUSG00000042323	ENSMUST00000090214	Pbrm1	Pbrm1-204	0.00986	0.512	2.62	2.62	73.2	27.9	0.647	1	1.18	1.18	109	92.2	0.274	0.74	0.673	-1.49	73.2	109	0.00133	0.0633	0.303	-3.3	27.9	92.2
ENSMUSG00000026821	ENSMUST00000113893	Ralgds	Ralgds-203	0.66	0.999	1.08	1.08	1380	1280	0.393	1	1.16	1.16	848	731	0.00523	0.132	1.63	1.63	1380	848	0.00133	0.0633	1.75	1.75	1280	731
ENSMUSG00000032657	ENSMUST00000119707	Fam189b	Fam189b-203	0.0427	0.852	0.193	-5.19	5.35	27.8	0.871	1	0.847	-1.18	1.33	1.57	0.145	0.595	4.02	4.02	5.35	1.33	0.00133	0.0634	17.7	17.7	27.8	1.57
ENSMUSG00000022967	ENSMUST00000023689	Ifnar1	Ifnar1-201	0.93	0.999	0.995	-1.01	3350	3360	0.707	1	1.02	1.02	2830	2770	0.00618	0.144	1.18	1.18	3350	2830	0.00134	0.0634	1.22	1.22	3360	2770
ENSMUSG00000021012	ENSMUST00000221576	Zc3h14	Zc3h14-208	0.00203	0.241	0.18	-5.55	4.87	27	2.7e-05	0.0169	10.3	10.3	46.3	4.49	4.45e-05	0.00577	0.105	-9.5	4.87	46.3	0.00134	0.0635	6.01	6.01	27	4.49
ENSMUSG00000027994	ENSMUST00000029624	Mcub	Mcub-201	0.126	0.999	0.898	-1.11	352	392	0.704	1	1.03	1.03	501	488	3.94e-07	0.000146	0.703	-1.42	352	501	0.00134	0.0636	0.803	-1.25	392	488
ENSMUSG00000006191	ENSMUST00000006353	Cdkal1	Cdkal1-201	0.464	0.999	1.11	1.11	122	109	0.318	1	0.87	-1.15	150	172	0.143	0.592	0.811	-1.23	122	150	0.00134	0.0636	0.635	-1.58	109	172
ENSMUSG00000031622	ENSMUST00000109950	Sin3b	Sin3b-202	0.807	0.999	1.01	1.01	1650	1630	0.103	1	1.09	1.09	1500	1370	0.0709	0.455	1.1	1.1	1650	1500	0.00134	0.0636	1.19	1.19	1630	1370
ENSMUSG00000027397	ENSMUST00000028880	Slc20a1	Slc20a1-201	0.159	0.999	1.11	1.11	1930	1730	0.00588	0.468	1.23	1.23	1680	1360	0.064	0.438	1.15	1.15	1930	1680	0.00135	0.0637	1.27	1.27	1730	1360
ENSMUSG00000003184	ENSMUST00000207555	Irf3	Irf3-207	0.0316	0.792	1.37	1.37	138	100	0.481	1	0.903	-1.11	145	160	0.73	0.944	0.951	-1.05	138	145	0.00136	0.0642	0.625	-1.6	100	160
ENSMUSG00000035673	ENSMUST00000218462	Sbno2	Sbno2-206	0.0582	0.934	0.734	-1.36	65.5	89.1	0.91	1	1.02	1.02	53.4	52.3	0.234	0.702	1.23	1.23	65.5	53.4	0.00136	0.0642	1.7	1.7	89.1	52.3
ENSMUSG00000018567	ENSMUST00000144443	Gabarap	Gabarap-204	0.216	0.999	1.11	1.11	4180	3770	0.0117	0.632	1.24	1.24	3550	2870	0.0555	0.415	1.18	1.18	4180	3550	0.00136	0.0642	1.31	1.31	3770	2870
ENSMUSG00000038214	ENSMUST00000167488	Bend3	Bend3-202	0.884	0.999	0.981	-1.02	269	275	0.476	1	0.91	-1.1	383	420	0.00863	0.173	0.704	-1.42	269	383	0.00137	0.0644	0.654	-1.53	275	420
ENSMUSG00000038642	ENSMUST00000015667	Ctss	Ctss-201	0.0112	0.542	1.4	1.4	852	610	0.0643	1	1.27	1.27	1180	929	0.012	0.203	0.72	-1.39	852	1180	0.00138	0.0644	0.657	-1.52	610	929
ENSMUSG00000036006	ENSMUST00000091694	Ripor2	Ripor2-203	0.0895	0.999	1.19	1.19	5970	5030	0.0791	1	1.19	1.19	4350	3640	0.00169	0.0673	1.37	1.37	5970	4350	0.00138	0.0644	1.38	1.38	5030	3640
ENSMUSG00000014496	ENSMUST00000227863	Ankrd28	Ankrd28-207	0.0942	0.999	0.894	-1.12	1270	1420	0.652	1	0.97	-1.03	1110	1140	0.0487	0.393	1.14	1.14	1270	1110	0.00138	0.0644	1.24	1.24	1420	1140
ENSMUSG00000042423	ENSMUST00000048896	Fbrs	Fbrs-201	0.308	0.999	0.849	-1.18	491	579	0.154	1	1.26	1.26	435	345	0.452	0.847	1.13	1.13	491	435	0.00138	0.0644	1.68	1.68	579	345
ENSMUSG00000030103	ENSMUST00000032194	Bhlhe40	Bhlhe40-201	0.637	0.999	0.975	-1.03	4430	4550	0.886	1	1.01	1.01	3870	3840	0.00988	0.184	1.15	1.15	4430	3870	0.00137	0.0644	1.18	1.18	4550	3840
ENSMUSG00000030595	ENSMUST00000032815	Nfkbib	Nfkbib-201	0.965	0.999	0.994	-1.01	209	211	0.264	1	1.18	1.18	157	134	0.0429	0.371	1.33	1.33	209	157	0.00137	0.0644	1.58	1.58	211	134
ENSMUSG00000021775	ENSMUST00000090543	Nr1d2	Nr1d2-201	0.309	0.999	0.909	-1.1	351	386	0.317	1	0.912	-1.1	473	519	0.0014	0.0604	0.742	-1.35	351	473	0.00138	0.0645	0.745	-1.34	386	519
ENSMUSG00000023132	ENSMUST00000023897	Gzma	Gzma-201	0.0786	0.999	0.562	-1.78	13.1	23.3	0.951	1	1.02	1.02	61.2	60.1	9.96e-07	0.000302	0.214	-4.68	13.1	61.2	0.00138	0.0646	0.387	-2.59	23.3	60.1
ENSMUSG00000075415	ENSMUST00000073879	Fnbp1	Fnbp1-201	0.0772	0.997	0.89	-1.12	2690	3020	0.837	1	1.01	1.01	2480	2440	0.222	0.69	1.08	1.08	2690	2480	0.00139	0.0646	1.23	1.23	3020	2440
ENSMUSG00000111133	ENSMUST00000216016	Gm5831	Gm5831-201	0.4	0.999	1.07	1.07	2220	2070	0.768	1	1.02	1.02	1640	1600	0.000188	0.016	1.35	1.35	2220	1640	0.0014	0.065	1.29	1.29	2070	1600
ENSMUSG00000028645	ENSMUST00000030398	Slc2a1	Slc2a1-201	0.548	0.999	1.05	1.05	1620	1540	0.989	1	0.999	-1	1180	1180	0.000146	0.0134	1.38	1.38	1620	1180	0.00141	0.0653	1.31	1.31	1540	1180
ENSMUSG00000044149	ENSMUST00000239259	Nkrf	Nkrf-202	0.308	0.999	1.18	1.18	91.5	77.2	0.431	1	1.13	1.13	147	130	0.00318	0.0966	0.622	-1.61	91.5	147	0.00141	0.0657	0.595	-1.68	77.2	130
ENSMUSG00000014075	ENSMUST00000014220	Dynlt2b	Dynlt2b-201	0.99	0.999	0.999	-1	346	347	0.96	1	1	1	269	268	0.00198	0.0731	1.29	1.29	346	269	0.00142	0.0658	1.29	1.29	347	268
ENSMUSG00000071172	ENSMUST00000130216	Srsf3	Srsf3-202	0.801	0.999	1.05	1.05	337	322	0.0616	1	0.711	-1.41	410	576	0.287	0.749	0.823	-1.22	337	410	0.00143	0.0663	0.559	-1.79	322	576
ENSMUSG00000031671	ENSMUST00000034096	Setd6	Setd6-201	0.228	0.999	1.2	1.2	73	60.7	0.0652	1	0.762	-1.31	74.3	97.5	0.901	0.983	0.981	-1.02	73	74.3	0.00144	0.0664	0.622	-1.61	60.7	97.5
ENSMUSG00000067614	ENSMUST00000088049	Krt86	Krt86-201	0.974	0.999	1	1	200	199	0.268	1	1.18	1.18	146	123	0.0359	0.344	1.37	1.37	200	146	0.00144	0.0664	1.61	1.61	199	123
ENSMUSG00000068735	ENSMUST00000147377	Trp53i11	Trp53i11-207	0.0388	0.839	6.55	6.55	4.58	0.699	0.919	1	1.06	1.06	12.5	11.7	0.115	0.545	0.367	-2.72	4.58	12.5	0.00145	0.0667	0.0596	-16.8	0.699	11.7
ENSMUSG00000040940	ENSMUST00000206508	Arhgef1	Arhgef1-218	0.633	0.999	1.05	1.05	286	271	0.00867	0.552	1.35	1.35	255	188	0.308	0.765	1.12	1.12	286	255	0.00145	0.0667	1.44	1.44	271	188
ENSMUSG00000022672	ENSMUST00000023352	Prkdc	Prkdc-201	0.76	0.999	1.03	1.03	357	346	0.465	1	0.929	-1.08	444	478	0.0326	0.331	0.804	-1.24	357	444	0.00145	0.0667	0.724	-1.38	346	478
ENSMUSG00000032940	ENSMUST00000114253	Rbm11	Rbm11-203	0.79	0.999	1.11	1.11	14.6	13.2	0.0206	0.783	3.27	3.27	8.87	2.71	0.222	0.69	1.65	1.65	14.6	8.87	0.00145	0.0667	4.86	4.86	13.2	2.71
ENSMUSG00000060992	ENSMUST00000100162	Copz1	Copz1-201	0.355	0.999	1.04	1.04	4710	4540	0.102	1	1.07	1.07	4280	4020	0.0138	0.221	1.1	1.1	4710	4280	0.00146	0.0671	1.13	1.13	4540	4020
ENSMUSG00000094345	ENSMUST00000103310	Igkv14-126	Igkv14-126-201	0.505	0.999	1.19	1.19	336	283	0.411	1	1.24	1.24	154	124	0.00252	0.0847	2.18	2.18	336	154	0.00146	0.0673	2.28	2.28	283	124
ENSMUSG00000019916	ENSMUST00000105466	P4ha1	P4ha1-203	0.441	0.999	1.12	1.12	292	262	0.121	1	0.805	-1.24	330	410	0.393	0.816	0.887	-1.13	292	330	0.00147	0.0673	0.64	-1.56	262	410
ENSMUSG00000040990	ENSMUST00000141354	Sh3kbp1	Sh3kbp1-211	0.191	0.999	0.52	-1.92	19.5	37.6	0.0767	1	2.59	2.59	18.2	7.01	0.887	0.981	1.08	1.08	19.5	18.2	0.00147	0.0674	5.36	5.36	37.6	7.01
ENSMUSG00000022686	ENSMUST00000121344	B3gnt5	B3gnt5-203	0.739	0.999	1.04	1.04	959	917	0.113	1	0.812	-1.23	1130	1390	0.208	0.674	0.847	-1.18	959	1130	0.00147	0.0674	0.658	-1.52	917	1390
ENSMUSG00000033111	ENSMUST00000223762	3830406C13Rik	3830406C13Rik-206	0.235	0.999	0.722	-1.39	78.3	109	0.0731	1	1.66	1.66	74.1	44.6	0.84	0.972	1.06	1.06	78.3	74.1	0.00149	0.0681	2.43	2.43	109	44.6
ENSMUSG00000028468	ENSMUST00000107886	Rgp1	Rgp1-202	0.345	0.999	1.06	1.06	2790	2630	0.922	1	0.994	-1.01	2160	2180	2.56e-05	0.00378	1.29	1.29	2790	2160	0.00149	0.0681	1.21	1.21	2630	2180
ENSMUSG00000009687	ENSMUST00000205301	Fxyd5	Fxyd5-214	0.81	0.999	0.977	-1.02	1420	1450	0.0043	0.406	1.32	1.32	1410	1070	0.94	0.99	1.01	1.01	1420	1410	0.0015	0.0685	1.36	1.36	1450	1070
ENSMUSG00000018931	ENSMUST00000019075	Natd1	Natd1-201	0.698	0.999	1.04	1.04	496	479	0.727	1	0.969	-1.03	617	637	0.0152	0.232	0.804	-1.24	496	617	0.00151	0.0687	0.752	-1.33	479	637
ENSMUSG00000025162	ENSMUST00000070575	Csnk1d	Csnk1d-202	0.379	0.999	1.04	1.04	3480	3350	0.00613	0.477	1.13	1.13	3290	2920	0.194	0.657	1.06	1.06	3480	3290	0.00151	0.0687	1.15	1.15	3350	2920
ENSMUSG00000035513	ENSMUST00000147897	Ntng2	Ntng2-208	0.569	0.999	0.88	-1.14	84.1	95.6	0.127	1	1.43	1.43	65.7	45.8	0.281	0.745	1.28	1.28	84.1	65.7	0.00151	0.0687	2.09	2.09	95.6	45.8
ENSMUSG00000002602	ENSMUST00000002677	Axl	Axl-201	0.752	0.999	0.96	-1.04	128	133	0.884	1	0.982	-1.02	195	199	0.000902	0.0461	0.654	-1.53	128	195	0.00151	0.0687	0.669	-1.49	133	199
ENSMUSG00000057367	ENSMUST00000190341	Birc2	Birc2-204	0.233	0.999	0.9	-1.11	969	1080	0.521	1	0.944	-1.06	768	813	0.00895	0.176	1.26	1.26	969	768	0.00152	0.0689	1.32	1.32	1080	813
ENSMUSG00000073771	ENSMUST00000097915	Btbd19	Btbd19-201	0.324	0.999	1.24	1.24	79	63.5	0.000111	0.0485	2.48	2.48	74.6	30	0.795	0.961	1.06	1.06	79	74.6	0.00152	0.0689	2.11	2.11	63.5	30
ENSMUSG00000000157	ENSMUST00000000161	Itgb2l	Itgb2l-201	0.139	0.999	1.14	1.14	17200	15000	0.184	1	1.13	1.13	12700	11300	0.000899	0.046	1.35	1.35	17200	12700	0.00152	0.0691	1.33	1.33	15000	11300
ENSMUSG00000030760	ENSMUST00000151258	Acer3	Acer3-204	0.559	0.999	1.04	1.04	425	409	0.0728	1	1.12	1.12	561	501	1.35e-05	0.00235	0.757	-1.32	425	561	0.00152	0.0691	0.816	-1.23	409	501
ENSMUSG00000042524	ENSMUST00000100439	Sun2	Sun2-203	0.661	0.999	0.969	-1.03	11200	11500	0.161	1	1.1	1.1	10200	9200	0.184	0.644	1.1	1.1	11200	10200	0.00153	0.0691	1.25	1.25	11500	9200
ENSMUSG00000097195	ENSMUST00000239365	Snhg5	Snhg5-224	0.187	0.999	0.472	-2.12	9.19	19.5	7.1e-06	0.00575	17.4	17.4	44.3	2.54	0.00515	0.13	0.208	-4.82	9.19	44.3	0.00154	0.0695	7.66	7.66	19.5	2.54
ENSMUSG00000056069	ENSMUST00000226145	Otulinl	Otulinl-202	0.0342	0.805	0.88	-1.14	532	604	0.285	1	0.939	-1.07	684	729	3.02e-05	0.00423	0.777	-1.29	532	684	0.00155	0.0699	0.829	-1.21	604	729
ENSMUSG00000037552	ENSMUST00000121085	Plekhg2	Plekhg2-203	0.254	0.999	1.79	1.79	22.3	12.5	0.276	1	0.59	-1.7	35.8	60.7	0.337	0.787	0.623	-1.61	22.3	35.8	0.00156	0.0702	0.205	-4.87	12.5	60.7
ENSMUSG00000003882	ENSMUST00000003981	Il7r	Il7r-201	0.476	0.999	0.83	-1.2	126	152	0.759	1	0.924	-1.08	319	345	0.000367	0.0254	0.396	-2.52	126	319	0.00156	0.0702	0.441	-2.27	152	345
ENSMUSG00000064109	ENSMUST00000207504	Hcst	Hcst-202	0.793	0.999	1.04	1.04	146	141	0.349	1	1.14	1.14	104	90.5	0.0138	0.22	1.41	1.41	146	104	0.00156	0.0702	1.55	1.55	141	90.5
ENSMUSG00000032320	ENSMUST00000114276	Rcn2	Rcn2-201	0.959	0.999	1	1	357	355	0.535	1	0.956	-1.05	429	449	0.0136	0.219	0.832	-1.2	357	429	0.00156	0.0702	0.792	-1.26	355	449
ENSMUSG00000071226	ENSMUST00000100993	Cecr2	Cecr2-201	0.849	0.999	0.916	-1.09	69.5	75.8	0.625	1	0.801	-1.25	257	321	0.0042	0.115	0.27	-3.7	69.5	257	0.00156	0.0703	0.236	-4.23	75.8	321
ENSMUSG00000093930	ENSMUST00000179869	Hmgcs1	Hmgcs1-201	0.713	0.999	1.03	1.03	1420	1370	0.809	1	1.02	1.02	1060	1030	0.00104	0.0508	1.34	1.34	1420	1060	0.00157	0.0705	1.33	1.33	1370	1030
ENSMUSG00000025231	ENSMUST00000039922	Sufu	Sufu-201	0.788	0.999	1.02	1.02	274	267	0.388	1	0.926	-1.08	328	355	0.0445	0.377	0.834	-1.2	274	328	0.00157	0.0705	0.754	-1.33	267	355
ENSMUSG00000006673	ENSMUST00000193258	Qrich1	Qrich1-206	0.00549	0.393	29.4	29.4	11.3	0.386	0.941	1	0.935	-1.07	16.7	17.8	0.673	0.93	0.68	-1.47	11.3	16.7	0.00158	0.0705	0.0216	-46.2	0.386	17.8
ENSMUSG00000003037	ENSMUST00000003121	Rab8a	Rab8a-201	0.0231	0.719	1.12	1.12	5330	4770	0.0659	1	1.09	1.09	4470	4080	0.000339	0.0243	1.19	1.19	5330	4470	0.00158	0.0705	1.17	1.17	4770	4080
ENSMUSG00000068823	ENSMUST00000199240	Csde1	Csde1-214	0.0446	0.871	0.71	-1.41	357	503	0.546	1	1.11	1.11	325	293	0.586	0.902	1.1	1.1	357	325	0.00158	0.0705	1.72	1.72	503	293
ENSMUSG00000002699	ENSMUST00000052413	Lcp2	Lcp2-201	0.0612	0.947	1.08	1.08	4670	4320	0.707	1	1.02	1.02	3840	3780	3.45e-06	0.000818	1.22	1.22	4670	3840	0.00158	0.0705	1.14	1.14	4320	3780
ENSMUSG00000030577	ENSMUST00000186154	Cd22	Cd22-203	0.516	0.999	1.96	1.96	2.51	1.28	0.872	1	0.872	-1.15	24.6	28.2	0.0128	0.212	0.102	-9.8	2.51	24.6	0.00157	0.0705	0.0454	-22	1.28	28.2
ENSMUSG00000024401	ENSMUST00000167924	Tnf	Tnf-202	0.614	0.999	0.843	-1.19	30.2	35.8	0.213	1	1.6	1.6	18.2	11.4	0.152	0.605	1.66	1.66	30.2	18.2	0.00158	0.0705	3.15	3.15	35.8	11.4
ENSMUSG00000022106	ENSMUST00000022702	Rcbtb2	Rcbtb2-201	0.78	0.999	1.1	1.1	25.6	23.3	0.456	1	0.796	-1.26	50.6	63.6	0.0324	0.33	0.506	-1.98	25.6	50.6	0.00158	0.0705	0.367	-2.72	23.3	63.6
ENSMUSG00000067851	ENSMUST00000088615	Arfgef1	Arfgef1-201	0.682	0.999	1.02	1.02	7260	7100	0.796	1	1.01	1.01	6060	5970	0.000949	0.0477	1.2	1.2	7260	6060	0.00159	0.0707	1.19	1.19	7100	5970
ENSMUSG00000027326	ENSMUST00000099542	Knl1	Knl1-203	0.0594	0.938	1.52	1.52	221	145	0.296	1	0.795	-1.26	232	292	0.821	0.967	0.951	-1.05	221	232	0.0016	0.0712	0.498	-2.01	145	292
ENSMUSG00000033295	ENSMUST00000049074	Ptprf	Ptprf-201	0.326	0.999	1.36	1.36	18	13.3	0.57	1	1.17	1.17	39.8	34.1	0.006	0.142	0.453	-2.21	18	39.8	0.0016	0.0712	0.389	-2.57	13.3	34.1
ENSMUSG00000022103	ENSMUST00000022699	Gfra2	Gfra2-201	0.76	0.999	1.2	1.2	9.13	7.58	0.75	1	0.838	-1.19	40.2	48	0.0107	0.191	0.227	-4.41	9.13	40.2	0.0016	0.0712	0.158	-6.34	7.58	48
ENSMUSG00000064302	ENSMUST00000189262	Clasp1	Clasp1-212	0.291	0.999	1.26	1.26	104	82.8	0.553	1	0.882	-1.13	144	163	0.132	0.577	0.724	-1.38	104	144	0.00161	0.0712	0.507	-1.97	82.8	163
ENSMUSG00000026014	ENSMUST00000140485	Raph1	Raph1-204	0.334	0.999	1.08	1.08	600	558	0.075	1	0.874	-1.14	619	708	0.692	0.935	0.97	-1.03	600	619	0.00162	0.0718	0.788	-1.27	558	708
ENSMUSG00000057666	ENSMUST00000147954	Gapdh	Gapdh-206	0.284	0.999	1.08	1.08	6560	6080	0.0104	0.609	1.2	1.2	5820	4840	0.0975	0.511	1.13	1.13	6560	5820	0.00163	0.0719	1.26	1.26	6080	4840
ENSMUSG00000024399	ENSMUST00000173510	Ltb	Ltb-202	0.88	0.999	1.02	1.02	1090	1070	0.668	1	1.05	1.05	785	747	0.00414	0.115	1.39	1.39	1090	785	0.00163	0.072	1.44	1.44	1070	747
ENSMUSG00000054733	ENSMUST00000210428	Msra	Msra-205	0.503	0.999	1.07	1.07	3060	2840	0.274	1	1.12	1.12	2280	2030	0.00647	0.148	1.34	1.34	3060	2280	0.00163	0.072	1.4	1.4	2840	2030
ENSMUSG00000037337	ENSMUST00000207185	Map4k1	Map4k1-202	0.0623	0.954	1.58	1.58	120	76	0.781	1	0.935	-1.07	154	164	0.313	0.771	0.783	-1.28	120	154	0.00164	0.0725	0.463	-2.16	76	164
ENSMUSG00000003810	ENSMUST00000003908	Mast2	Mast2-201	0.947	0.999	1.01	1.01	456	453	0.111	1	0.86	-1.16	525	611	0.14	0.587	0.868	-1.15	456	525	0.00166	0.0729	0.741	-1.35	453	611
ENSMUSG00000031712	ENSMUST00000209363	Il15	Il15-202	0.803	0.999	1.03	1.03	351	342	0.655	1	1.05	1.05	255	243	0.00341	0.101	1.38	1.38	351	255	0.00166	0.0729	1.41	1.41	342	243
ENSMUSG00000025804	ENSMUST00000026911	Ccr1	Ccr1-201	0.00371	0.328	1.28	1.28	21400	16700	0.021	0.792	1.22	1.22	15600	12800	0.000185	0.0158	1.37	1.37	21400	15600	0.00166	0.0729	1.31	1.31	16700	12800
ENSMUSG00000038393	ENSMUST00000049093	Txnip	Txnip-201	0.731	0.999	0.97	-1.03	21300	22000	0.864	1	0.985	-1.02	16300	16500	0.00298	0.0934	1.31	1.31	21300	16300	0.00167	0.0734	1.33	1.33	22000	16500
ENSMUSG00000032666	ENSMUST00000044581	1700025G04Rik	1700025G04Rik-201	0.512	0.999	0.945	-1.06	332	351	0.868	1	1.01	1.01	465	458	8.17e-05	0.00892	0.714	-1.4	332	465	0.00168	0.0735	0.766	-1.31	351	458
ENSMUSG00000029484	ENSMUST00000031447	Anxa3	Anxa3-201	0.513	0.999	1.05	1.05	3640	3450	0.721	1	1.03	1.03	2770	2690	0.000597	0.035	1.31	1.31	3640	2770	0.00169	0.0739	1.28	1.28	3450	2690
ENSMUSG00000018412	ENSMUST00000018556	Kansl1	Kansl1-201	6.87e-05	0.0294	2.17	2.17	354	163	0.937	1	0.985	-1.02	296	301	0.356	0.797	1.19	1.19	354	296	0.00169	0.0739	0.542	-1.85	163	301
ENSMUSG00000044465	ENSMUST00000118726	Fam160a2	Fam160a2-203	0.0536	0.924	0.208	-4.81	3.6	17.3	0.427	1	0.364	-2.75	0.284	0.782	0.0265	0.299	12.7	12.7	3.6	0.284	0.00171	0.0747	22.2	22.2	17.3	0.782
ENSMUSG00000035042	ENSMUST00000035938	Ccl5	Ccl5-201	0.89	0.999	0.97	-1.03	81.6	84.1	0.815	1	1.05	1.05	175	166	0.00047	0.0301	0.467	-2.14	81.6	175	0.00171	0.0747	0.506	-1.98	84.1	166
ENSMUSG00000036501	ENSMUST00000236786	Fam13b	Fam13b-206	0.0591	0.938	0.731	-1.37	102	140	0.511	1	1.12	1.12	92.5	82.6	0.556	0.891	1.11	1.11	102	92.5	0.00172	0.075	1.69	1.69	140	82.6
ENSMUSG00000020246	ENSMUST00000162422	Hcfc2	Hcfc2-204	0.000372	0.0855	19.5	19.5	22	1.13	0.941	1	1.05	1.05	16.4	15.6	0.657	0.926	1.34	1.34	22	16.4	0.00172	0.0751	0.0723	-13.8	1.13	15.6
ENSMUSG00000023944	ENSMUST00000145205	Hsp90ab1	Hsp90ab1-203	0.636	0.999	1.04	1.04	926	891	0.373	1	0.93	-1.08	1070	1150	0.0778	0.47	0.865	-1.16	926	1070	0.00172	0.0751	0.774	-1.29	891	1150
ENSMUSG00000021282	ENSMUST00000222234	Eif5	Eif5-211	0.0912	0.999	0.785	-1.27	207	263	0.342	1	1.15	1.15	192	167	0.624	0.917	1.07	1.07	207	192	0.00173	0.0752	1.57	1.57	263	167
ENSMUSG00000058099	ENSMUST00000231165	Nfam1	Nfam1-204	0.757	0.999	1.03	1.03	19200	18700	0.967	1	0.996	-1	14000	14100	0.000499	0.0312	1.37	1.37	19200	14000	0.00174	0.0756	1.32	1.32	18700	14100
ENSMUSG00000037815	ENSMUST00000042345	Ctnna1	Ctnna1-201	0.318	0.999	0.964	-1.04	2950	3060	0.93	1	0.997	-1	3420	3430	5.69e-05	0.0069	0.864	-1.16	2950	3420	0.00174	0.0757	0.893	-1.12	3060	3430
ENSMUSG00000035513	ENSMUST00000071201	Ntng2	Ntng2-202	0.0536	0.923	1.35	1.35	441	325	0.105	1	1.3	1.3	256	197	0.00062	0.036	1.72	1.72	441	256	0.00175	0.076	1.65	1.65	325	197
ENSMUSG00000030707	ENSMUST00000140896	Coro1a	Coro1a-208	0.866	0.999	1.01	1.01	570	563	0.251	1	1.09	1.09	488	449	0.0334	0.334	1.17	1.17	570	488	0.00175	0.076	1.25	1.25	563	449
ENSMUSG00000033075	ENSMUST00000180657	Senp1	Senp1-204	0.252	0.999	1.12	1.12	363	323	0.0207	0.784	0.794	-1.26	350	441	0.733	0.945	1.03	1.03	363	350	0.00176	0.0764	0.732	-1.37	323	441
ENSMUSG00000020572	ENSMUST00000020886	Nampt	Nampt-201	0.424	0.999	1.08	1.08	6800	6300	0.347	1	1.09	1.09	5120	4690	0.00283	0.0904	1.33	1.33	6800	5120	0.00177	0.0766	1.34	1.34	6300	4690
ENSMUSG00000049878	ENSMUST00000056635	Rlf	Rlf-201	0.48	0.999	1.07	1.07	6640	6200	0.575	1	1.06	1.06	4820	4560	0.00107	0.0516	1.38	1.38	6640	4820	0.00177	0.0766	1.36	1.36	6200	4560
ENSMUSG00000032599	ENSMUST00000193560	Ip6k2	Ip6k2-206	0.377	0.999	1.06	1.06	500	471	0.000951	0.178	1.26	1.26	478	381	0.502	0.87	1.05	1.05	500	478	0.00178	0.0768	1.24	1.24	471	381
ENSMUSG00000011008	ENSMUST00000011152	Mcoln2	Mcoln2-201	0.993	0.999	0.994	-1.01	2.18	2.2	0.852	1	0.91	-1.1	13.4	14.7	0.00316	0.0965	0.163	-6.14	2.18	13.4	0.00178	0.0768	0.149	-6.71	2.2	14.7
ENSMUSG00000016559	ENSMUST00000016703	H3f3b	H3f3b-201	0.856	0.999	1.01	1.01	44700	44100	0.855	1	1.01	1.01	36000	35600	0.0018	0.0697	1.24	1.24	44700	36000	0.00179	0.0768	1.24	1.24	44100	35600
ENSMUSG00000096108	ENSMUST00000103468	Ighv11-2	Ighv11-2-201	0.948	0.999	0.976	-1.02	309	316	0.469	1	0.762	-1.31	75.7	99.4	0.000162	0.0144	4.08	4.08	309	75.7	0.00179	0.0768	3.18	3.18	316	99.4
ENSMUSG00000115987	ENSMUST00000078803	Vps28	Vps28-201	0.966	0.999	0.998	-1	1410	1410	0.201	1	1.07	1.07	1280	1190	0.0736	0.461	1.1	1.1	1410	1280	0.00178	0.0768	1.18	1.18	1410	1190
ENSMUSG00000074272	ENSMUST00000206171	Ceacam1	Ceacam1-205	0.18	0.999	1.27	1.27	160	126	0.723	1	1.07	1.07	76.2	71.3	4.7e-05	0.00602	2.1	2.1	160	76.2	0.00179	0.0768	1.77	1.77	126	71.3
ENSMUSG00000028042	ENSMUST00000107432	Zbtb7b	Zbtb7b-202	0.794	0.999	1.03	1.03	960	933	0.00105	0.19	1.43	1.43	949	664	0.919	0.986	1.01	1.01	960	949	0.00179	0.0769	1.4	1.4	933	664
ENSMUSG00000052934	ENSMUST00000059018	Fbxo31	Fbxo31-201	0.63	0.999	1.06	1.06	1120	1050	0.591	1	1.07	1.07	1630	1530	0.00149	0.0631	0.687	-1.46	1120	1630	0.00179	0.077	0.691	-1.45	1050	1530
ENSMUSG00000019791	ENSMUST00000161074	Hint3	Hint3-203	0.513	0.999	0.924	-1.08	108	117	0.382	1	1.12	1.12	88.5	78.9	0.116	0.548	1.22	1.22	108	88.5	0.0018	0.077	1.48	1.48	117	78.9
ENSMUSG00000020372	ENSMUST00000136703	Rack1	Rack1-203	0.949	0.999	1.01	1.01	1630	1620	0.532	1	0.952	-1.05	1970	2070	0.0152	0.232	0.826	-1.21	1630	1970	0.0018	0.0773	0.782	-1.28	1620	2070
ENSMUSG00000044348	ENSMUST00000171738	Slc25a53	Slc25a53-214	0.0837	0.999	2.56	2.56	19.4	7.61	0.87	1	0.921	-1.09	37.1	40.3	0.207	0.672	0.524	-1.91	19.4	37.1	0.00181	0.0774	0.189	-5.3	7.61	40.3
ENSMUSG00000019843	ENSMUST00000063091	Fyn	Fyn-201	0.0868	0.999	0.846	-1.18	168	199	0.102	1	0.858	-1.16	229	266	0.00161	0.0658	0.736	-1.36	168	229	0.00181	0.0774	0.747	-1.34	199	266
ENSMUSG00000025877	ENSMUST00000153665	Hk3	Hk3-208	0.549	0.999	1.08	1.08	2130	1980	0.344	1	1.13	1.13	1500	1330	0.00564	0.137	1.42	1.42	2130	1500	0.00182	0.0778	1.49	1.49	1980	1330
ENSMUSG00000057738	ENSMUST00000046257	Sptan1	Sptan1-201	0.84	0.999	1.01	1.01	1360	1340	0.222	1	1.08	1.08	1180	1090	0.0371	0.35	1.15	1.15	1360	1180	0.00184	0.0787	1.23	1.23	1340	1090
ENSMUSG00000033192	ENSMUST00000209265	Lpcat2	Lpcat2-204	0.86	0.999	1.02	1.02	1320	1300	0.741	1	0.972	-1.03	966	994	0.000306	0.0226	1.36	1.36	1320	966	0.00186	0.0791	1.3	1.3	1300	994
ENSMUSG00000022175	ENSMUST00000022782	Lrp10	Lrp10-201	0.208	0.999	1.07	1.07	6700	6270	0.0113	0.624	1.14	1.14	6080	5320	0.0666	0.445	1.1	1.1	6700	6080	0.00186	0.0792	1.18	1.18	6270	5320
ENSMUSG00000024774	ENSMUST00000160474	Ankrd22	Ankrd22-203	0.171	0.999	1.22	1.22	497	406	0.532	1	1.1	1.1	281	255	0.000122	0.0118	1.77	1.77	497	281	0.00186	0.0792	1.59	1.59	406	255
ENSMUSG00000024774	ENSMUST00000159887	Ankrd22	Ankrd22-202	0.171	0.999	1.22	1.22	497	406	0.532	1	1.1	1.1	281	255	0.000122	0.0118	1.77	1.77	497	281	0.00186	0.0792	1.59	1.59	406	255
ENSMUSG00000037443	ENSMUST00000141384	Cep85	Cep85-207	0.273	0.999	0.85	-1.18	2090	2460	0.996	1	0.999	-1	3890	3900	2.72e-05	0.00393	0.536	-1.87	2090	3890	0.00189	0.0804	0.63	-1.59	2460	3900
ENSMUSG00000021591	ENSMUST00000223120	Glrx	Glrx-204	0.642	0.999	1.06	1.06	8490	7980	0.739	1	1.05	1.05	5500	5260	0.00121	0.0556	1.54	1.54	8490	5500	0.0019	0.0806	1.52	1.52	7980	5260
ENSMUSG00000052234	ENSMUST00000049768	Epx	Epx-201	0.946	0.999	0.972	-1.03	1110	1140	0.934	1	0.965	-1.04	4160	4310	0.002	0.0736	0.267	-3.75	1110	4160	0.0019	0.0806	0.265	-3.77	1140	4310
ENSMUSG00000035596	ENSMUST00000127106	Mboat7	Mboat7-203	0.305	0.999	1.09	1.09	3390	3110	0.317	1	1.09	1.09	2610	2400	0.00178	0.0693	1.3	1.3	3390	2610	0.00191	0.0806	1.3	1.3	3110	2400
ENSMUSG00000044456	ENSMUST00000101114	Rin3	Rin3-202	0.4	0.999	1.05	1.05	825	783	0.273	1	0.931	-1.07	599	643	5.55e-07	0.000193	1.38	1.38	825	599	0.00191	0.0806	1.22	1.22	783	643
ENSMUSG00000021124	ENSMUST00000055262	Vti1b	Vti1b-201	0.702	0.999	0.964	-1.04	820	851	0.144	1	1.15	1.15	725	629	0.209	0.675	1.13	1.13	820	725	0.00191	0.0806	1.35	1.35	851	629
ENSMUSG00000040697	ENSMUST00000038014	Dnajc16	Dnajc16-201	0.743	0.999	0.972	-1.03	272	280	0.135	1	0.882	-1.13	321	364	0.0559	0.417	0.848	-1.18	272	321	0.00192	0.0809	0.769	-1.3	280	364
ENSMUSG00000024953	ENSMUST00000238095	Prdx5	Prdx5-205	0.698	0.999	1.04	1.04	6880	6610	0.117	1	1.18	1.18	5640	4790	0.0549	0.414	1.22	1.22	6880	5640	0.00193	0.0815	1.38	1.38	6610	4790
ENSMUSG00000032869	ENSMUST00000125977	Psmf1	Psmf1-204	0.0166	0.637	2.54	2.54	19.3	7.58	0.636	1	0.847	-1.18	21.1	25	0.794	0.961	0.911	-1.1	19.3	21.1	0.00194	0.0815	0.304	-3.29	7.58	25
ENSMUSG00000029513	ENSMUST00000111999	Prkab1	Prkab1-202	0.138	0.999	0.851	-1.18	1110	1300	0.971	1	1	1	931	927	0.115	0.545	1.19	1.19	1110	931	0.00194	0.0815	1.4	1.4	1300	927
ENSMUSG00000017670	ENSMUST00000094329	Elmo2	Elmo2-203	0.248	0.999	0.904	-1.11	1190	1320	0.997	1	1	1	1730	1730	2.11e-05	0.00324	0.69	-1.45	1190	1730	0.00194	0.0815	0.764	-1.31	1320	1730
ENSMUSG00000094724	ENSMUST00000232029	Rnaset2b	Rnaset2b-204	0.969	0.999	0.996	-1	737	740	0.000284	0.0869	1.45	1.45	782	538	0.564	0.895	0.943	-1.06	737	782	0.00194	0.0817	1.37	1.37	740	538
ENSMUSG00000038545	ENSMUST00000133393	Cul7	Cul7-204	0.0873	0.999	2.77	2.77	14.7	5.3	0.16	1	0.459	-2.18	15	32.6	0.975	0.996	0.982	-1.02	14.7	15	0.00195	0.0818	0.163	-6.15	5.3	32.6
ENSMUSG00000024451	ENSMUST00000236772	Arap3	Arap3-206	0.462	0.999	0.885	-1.13	500	565	0.226	1	1.23	1.23	412	336	0.251	0.72	1.21	1.21	500	412	0.00196	0.0821	1.68	1.68	565	336
ENSMUSG00000051504	ENSMUST00000060416	Siglech	Siglech-201	0.879	0.999	1.05	1.05	106	101	0.844	1	0.945	-1.06	236	250	0.00603	0.143	0.447	-2.24	106	236	0.00196	0.0821	0.403	-2.48	101	250
ENSMUSG00000030102	ENSMUST00000203615	Itpr1	Itpr1-205	0.413	0.999	0.932	-1.07	884	948	0.181	1	0.892	-1.12	1100	1230	0.0103	0.188	0.802	-1.25	884	1100	0.00197	0.0824	0.768	-1.3	948	1230
ENSMUSG00000066568	ENSMUST00000155256	Lsm14a	Lsm14a-203	0.00196	0.238	1.49	1.49	200	135	0.47	1	0.913	-1.1	182	200	0.467	0.853	1.1	1.1	200	182	0.00199	0.0824	0.674	-1.48	135	200
ENSMUSG00000039952	ENSMUST00000080435	Dag1	Dag1-201	0.0169	0.643	2.49	2.49	79.4	31.9	0.218	1	0.63	-1.59	65.2	103	0.601	0.909	1.22	1.22	79.4	65.2	0.00198	0.0824	0.308	-3.25	31.9	103
ENSMUSG00000032652	ENSMUST00000046303	Crebl2	Crebl2-201	0.0586	0.935	1.13	1.13	693	612	0.107	1	1.12	1.12	555	498	0.000845	0.0445	1.25	1.25	693	555	0.00199	0.0824	1.23	1.23	612	498
ENSMUSG00000036067	ENSMUST00000129835	Slc2a6	Slc2a6-203	0.0979	0.999	0.785	-1.27	449	572	0.34	1	1.15	1.15	418	363	0.63	0.92	1.07	1.07	449	418	0.00197	0.0824	1.58	1.58	572	363
ENSMUSG00000027763	ENSMUST00000192807	Mbnl1	Mbnl1-211	0.468	0.999	1.04	1.04	2360	2280	0.982	1	0.999	-1	2640	2640	0.0194	0.257	0.894	-1.12	2360	2640	0.00198	0.0824	0.863	-1.16	2280	2640
ENSMUSG00000078122	ENSMUST00000147681	F630028O10Rik	F630028O10Rik-202	0.565	0.999	0.906	-1.1	1340	1480	0.683	1	1.07	1.07	934	870	0.0351	0.341	1.44	1.44	1340	934	0.00199	0.0824	1.7	1.7	1480	870
ENSMUSG00000020400	ENSMUST00000132224	Tnip1	Tnip1-209	0.694	0.999	1.08	1.08	87.4	80.9	0.239	1	1.28	1.28	55.1	43	0.022	0.273	1.59	1.59	87.4	55.1	0.00198	0.0824	1.88	1.88	80.9	43
ENSMUSG00000066800	ENSMUST00000182538	Rnasel	Rnasel-204	0.768	0.999	1.04	1.04	1580	1530	0.357	1	1.11	1.11	1180	1060	0.0137	0.22	1.34	1.34	1580	1180	0.00197	0.0824	1.44	1.44	1530	1060
ENSMUSG00000014030	ENSMUST00000014174	Pax5	Pax5-201	0.949	0.999	0.97	-1.03	202	208	0.957	1	0.975	-1.03	883	907	0.00192	0.0724	0.229	-4.37	202	883	0.00198	0.0824	0.23	-4.35	208	907
ENSMUSG00000032018	ENSMUST00000169609	Sc5d	Sc5d-202	0.969	0.999	1	1	848	845	0.732	1	1.04	1.04	636	614	0.00541	0.134	1.33	1.33	848	636	0.00198	0.0824	1.38	1.38	845	614
ENSMUSG00000028862	ENSMUST00000030677	Map3k6	Map3k6-201	0.828	0.999	0.964	-1.04	66.1	68.5	0.964	1	0.993	-1.01	112	113	0.0012	0.0553	0.591	-1.69	66.1	112	0.00199	0.0825	0.608	-1.64	68.5	113
ENSMUSG00000078515	ENSMUST00000102484	Ddi2	Ddi2-201	0.354	0.999	0.928	-1.08	1850	2000	0.148	1	0.89	-1.12	2280	2560	0.0103	0.188	0.812	-1.23	1850	2280	0.002	0.0826	0.779	-1.28	2000	2560
ENSMUSG00000030062	ENSMUST00000203813	Rpn1	Rpn1-202	0.41	0.999	0.925	-1.08	287	310	3.29e-05	0.0193	1.49	1.49	344	230	0.0573	0.419	0.834	-1.2	287	344	0.002	0.0826	1.35	1.35	310	230
ENSMUSG00000005057	ENSMUST00000197324	Sh2b2	Sh2b2-205	0.856	0.999	1.03	1.03	161	157	0.295	1	1.19	1.19	114	95.9	0.0273	0.302	1.42	1.42	161	114	0.002	0.0826	1.64	1.64	157	95.9
ENSMUSG00000039069	ENSMUST00000147264	Mtg2	Mtg2-206	0.424	0.999	0.626	-1.6	7.91	12.6	0.105	1	3.52	3.52	4.51	1.28	0.372	0.806	1.75	1.75	7.91	4.51	0.00201	0.0829	9.85	9.85	12.6	1.28
ENSMUSG00000036890	ENSMUST00000049051	Gtdc1	Gtdc1-201	0.0877	0.999	0.728	-1.37	170	233	0.00532	0.453	1.69	1.69	221	131	0.159	0.614	0.769	-1.3	170	221	0.00202	0.0831	1.78	1.78	233	131
ENSMUSG00000025236	ENSMUST00000026266	Adpgk	Adpgk-201	0.538	0.999	1.07	1.07	8600	8050	0.51	1	1.07	1.07	6180	5750	0.00234	0.0815	1.39	1.39	8600	6180	0.00202	0.0831	1.4	1.4	8050	5750
ENSMUSG00000072620	ENSMUST00000038038	Slfn2	Slfn2-201	0.0516	0.91	1.16	1.16	30300	26000	0.0506	1	1.16	1.16	23800	20500	0.00209	0.0761	1.27	1.27	30300	23800	0.00203	0.0834	1.27	1.27	26000	20500
ENSMUSG00000025145	ENSMUST00000145781	Lrrc45	Lrrc45-202	0.0236	0.721	0.191	-5.23	4.63	24.2	0.0998	1	3.73	3.73	8.12	2.17	0.456	0.848	0.571	-1.75	4.63	8.12	0.00203	0.0834	11.2	11.2	24.2	2.17
ENSMUSG00000007817	ENSMUST00000162645	Zmiz1	Zmiz1-208	0.0917	0.999	1.1	1.1	4150	3780	0.603	1	1.03	1.03	4620	4490	0.0555	0.415	0.899	-1.11	4150	4620	0.00204	0.0838	0.842	-1.19	3780	4490
ENSMUSG00000006906	ENSMUST00000206400	Stambp	Stambp-206	0.326	0.999	0.874	-1.14	325	372	0.471	1	1.11	1.11	269	243	0.169	0.626	1.21	1.21	325	269	0.00204	0.0838	1.53	1.53	372	243
ENSMUSG00000030956	ENSMUST00000134946	Fam53b	Fam53b-208	0.0208	0.692	2.52	2.52	14.1	5.61	0.367	1	0.728	-1.37	13.7	18.8	0.93	0.988	1.03	1.03	14.1	13.7	0.00205	0.0842	0.298	-3.36	5.61	18.8
ENSMUSG00000030711	ENSMUST00000106373	Sult1a1	Sult1a1-202	0.624	0.999	1.17	1.17	16.8	14.3	0.487	1	0.819	-1.22	30	36.6	0.0564	0.418	0.56	-1.79	16.8	30	0.00206	0.0842	0.392	-2.55	14.3	36.6
ENSMUSG00000047766	ENSMUST00000114034	Lrrc49	Lrrc49-204	0.766	0.999	1.19	1.19	10.2	8.61	0.192	1	0.493	-2.03	24	48.7	0.131	0.575	0.426	-2.35	10.2	24	0.00206	0.0842	0.177	-5.66	8.61	48.7
ENSMUSG00000028064	ENSMUST00000029700	Sema4a	Sema4a-201	0.0817	0.999	1.15	1.15	5870	5120	0.179	1	1.11	1.11	4460	4010	0.000509	0.0317	1.32	1.32	5870	4460	0.00206	0.0843	1.28	1.28	5120	4010
ENSMUSG00000020315	ENSMUST00000006629	Sptbn1	Sptbn1-201	0.149	0.999	1.07	1.07	1030	967	0.226	1	0.946	-1.06	1050	1110	0.68	0.932	0.981	-1.02	1030	1050	0.00206	0.0843	0.868	-1.15	967	1110
ENSMUSG00000027695	ENSMUST00000123539	Pld1	Pld1-203	0.445	0.999	1.14	1.14	158	139	0.0334	0.919	1.46	1.46	118	80.5	0.0883	0.493	1.34	1.34	158	118	0.00206	0.0843	1.72	1.72	139	80.5
ENSMUSG00000025225	ENSMUST00000111881	Nfkb2	Nfkb2-202	0.0945	0.999	1.21	1.21	2060	1710	0.124	1	1.19	1.19	1440	1210	0.00132	0.0588	1.43	1.43	2060	1440	0.00207	0.0844	1.41	1.41	1710	1210
ENSMUSG00000036180	ENSMUST00000065169	Gatad2a	Gatad2a-201	0.271	0.999	0.894	-1.12	776	868	0.0697	1	1.2	1.2	764	634	0.872	0.978	1.02	1.02	776	764	0.00207	0.0845	1.37	1.37	868	634
ENSMUSG00000020088	ENSMUST00000020285	Sar1a	Sar1a-201	0.791	0.999	0.991	-1.01	4360	4400	0.161	1	1.05	1.05	4150	3940	0.161	0.617	1.05	1.05	4360	4150	0.00207	0.0845	1.12	1.12	4400	3940
ENSMUSG00000030042	ENSMUST00000095786	Pole4	Pole4-201	0.888	0.999	1.02	1.02	332	327	0.162	1	0.862	-1.16	391	454	0.127	0.569	0.848	-1.18	332	391	0.00208	0.0847	0.72	-1.39	327	454
ENSMUSG00000025893	ENSMUST00000212221	Kbtbd3	Kbtbd3-202	0.0224	0.71	2.61	2.61	14.5	5.56	0.913	1	1.04	1.04	20.6	19.8	0.343	0.79	0.704	-1.42	14.5	20.6	0.00208	0.0847	0.28	-3.57	5.56	19.8
ENSMUSG00000006392	ENSMUST00000144577	Med8	Med8-209	0.972	0.999	1.01	1.01	33.5	33.1	0.0357	0.932	1.89	1.89	25.2	13.3	0.31	0.768	1.33	1.33	33.5	25.2	0.00209	0.0847	2.49	2.49	33.1	13.3
ENSMUSG00000032497	ENSMUST00000098340	Lrrfip2	Lrrfip2-202	0.425	0.999	0.864	-1.16	363	421	0.333	1	0.834	-1.2	199	239	0.00119	0.0551	1.83	1.83	363	199	0.00209	0.0847	1.76	1.76	421	239
ENSMUSG00000033916	ENSMUST00000005711	Chmp2a	Chmp2a-201	0.45	0.999	1.03	1.03	2860	2760	0.234	1	1.05	1.05	2540	2410	0.00859	0.173	1.12	1.12	2860	2540	0.00209	0.0848	1.15	1.15	2760	2410
ENSMUSG00000042345	ENSMUST00000048656	Ubash3a	Ubash3a-201	0.55	0.999	1.32	1.32	23.3	17.7	0.126	1	2.38	2.38	7.94	3.34	0.0278	0.305	2.93	2.93	23.3	7.94	0.0021	0.085	5.29	5.29	17.7	3.34
ENSMUSG00000050931	ENSMUST00000090246	Sgms2	Sgms2-201	0.0766	0.993	1.15	1.15	28600	24800	0.246	1	1.1	1.1	21200	19300	0.000232	0.0184	1.35	1.35	28600	21200	0.00212	0.0859	1.28	1.28	24800	19300
ENSMUSG00000003418	ENSMUST00000003509	St8sia6	St8sia6-201	0.932	0.999	1.02	1.02	40.1	39.5	0.638	1	0.922	-1.08	63	68.3	0.0126	0.21	0.637	-1.57	40.1	63	0.00213	0.0859	0.578	-1.73	39.5	68.3
ENSMUSG00000022556	ENSMUST00000072838	Hsf1	Hsf1-201	0.722	0.999	1.14	1.14	36	31.6	0.0264	0.859	0.455	-2.2	43.1	94.8	0.619	0.915	0.835	-1.2	36	43.1	0.00213	0.086	0.333	-3	31.6	94.8
ENSMUSG00000041268	ENSMUST00000118163	Dmxl2	Dmxl2-201	0.867	0.999	1.02	1.02	2190	2140	0.0881	1	1.26	1.26	1770	1400	0.125	0.566	1.23	1.23	2190	1770	0.00213	0.086	1.53	1.53	2140	1400
ENSMUSG00000030102	ENSMUST00000032192	Itpr1	Itpr1-201	0.355	0.999	0.909	-1.1	618	680	0.281	1	0.895	-1.12	835	932	0.00362	0.105	0.741	-1.35	618	835	0.00214	0.0861	0.73	-1.37	680	932
ENSMUSG00000060216	ENSMUST00000108568	Arrb2	Arrb2-205	0.157	0.999	1.11	1.11	5750	5180	0.541	1	1.05	1.05	4310	4120	0.000109	0.0109	1.33	1.33	5750	4310	0.00214	0.0862	1.26	1.26	5180	4120
ENSMUSG00000045983	ENSMUST00000143939	Eif4g1	Eif4g1-217	0.331	0.999	1.09	1.09	754	693	0.00631	0.485	0.79	-1.27	713	903	0.521	0.879	1.06	1.06	754	713	0.00214	0.0862	0.767	-1.3	693	903
ENSMUSG00000063524	ENSMUST00000080149	Eno1	Eno1-201	0.646	0.999	0.965	-1.04	4930	5110	0.0969	1	1.14	1.14	4580	4030	0.344	0.79	1.08	1.08	4930	4580	0.00216	0.0867	1.27	1.27	5110	4030
ENSMUSG00000108443	ENSMUST00000206288	Gm44510	Gm44510-201	0.402	0.999	1.08	1.08	442	409	0.104	1	0.861	-1.16	467	543	0.553	0.891	0.946	-1.06	442	467	0.00216	0.0869	0.754	-1.33	409	543
ENSMUSG00000005514	ENSMUST00000005651	Por	Por-201	0.96	0.999	0.995	-1.01	2600	2620	0.18	1	1.15	1.15	2200	1920	0.0944	0.505	1.18	1.18	2600	2200	0.00217	0.0871	1.36	1.36	2620	1920
ENSMUSG00000045503	ENSMUST00000109352	Sys1	Sys1-202	1.51e-05	0.00918	2.13	2.13	102	47.8	0.278	1	1.2	1.2	98.8	82.3	0.844	0.972	1.03	1.03	102	98.8	0.00218	0.0873	0.581	-1.72	47.8	82.3
ENSMUSG00000074269	ENSMUST00000175792	Rec114	Rec114-202	0.00719	0.444	7.07	7.07	9.78	1.38	0.917	1	1.06	1.06	13.4	12.7	0.58	0.901	0.729	-1.37	9.78	13.4	0.00218	0.0873	0.109	-9.15	1.38	12.7
ENSMUSG00000108414	ENSMUST00000205909	Snhg1	Snhg1-207	0.129	0.999	1.63	1.63	65.7	40.3	0.393	1	0.765	-1.31	81.9	107	0.484	0.861	0.802	-1.25	65.7	81.9	0.00218	0.0873	0.377	-2.65	40.3	107
ENSMUSG00000070972	ENSMUST00000095070	Dnajc25	Dnajc25-201	0.26	0.999	1.16	1.16	115	99	0.21	1	0.851	-1.17	125	147	0.501	0.87	0.916	-1.09	115	125	0.00218	0.0873	0.672	-1.49	99	147
ENSMUSG00000026213	ENSMUST00000129794	Stk11ip	Stk11ip-204	0.00271	0.281	0.0562	-17.8	0.203	3.61	0.097	1	0.452	-2.21	8.08	17.9	8.43e-05	0.00911	0.0251	-39.8	0.203	8.08	0.0022	0.0878	0.202	-4.95	3.61	17.9
ENSMUSG00000046718	ENSMUST00000051672	Bst2	Bst2-201	0.718	0.999	0.961	-1.04	540	562	0.902	1	0.987	-1.01	774	785	0.00099	0.0492	0.697	-1.44	540	774	0.0022	0.0878	0.715	-1.4	562	785
ENSMUSG00000055296	ENSMUST00000068792	Tmem245	Tmem245-201	0.424	0.999	1.06	1.06	556	523	0.395	1	0.938	-1.07	618	659	0.162	0.618	0.899	-1.11	556	618	0.00221	0.0879	0.793	-1.26	523	659
ENSMUSG00000049103	ENSMUST00000168841	Ccr2	Ccr2-203	0.557	0.999	1.05	1.05	556	529	0.173	1	0.89	-1.12	612	688	0.27	0.737	0.909	-1.1	556	612	0.00221	0.0879	0.769	-1.3	529	688
ENSMUSG00000003808	ENSMUST00000156970	Farsa	Farsa-206	0.65	0.999	0.828	-1.21	36.5	44.1	0.134	1	1.95	1.95	22.6	11.6	0.259	0.728	1.62	1.62	36.5	22.6	0.00221	0.0879	3.8	3.8	44.1	11.6
ENSMUSG00000076939	ENSMUST00000103751	Iglv3	Iglv3-201	0.815	0.999	1.21	1.21	24.6	20.4	0.985	1	1.01	1.01	237	234	0.0044	0.118	0.104	-9.62	24.6	237	0.00221	0.0879	0.0874	-11.4	20.4	234
ENSMUSG00000039316	ENSMUST00000044503	Rftn1	Rftn1-201	0.385	0.999	1.24	1.24	52.1	42.1	0.563	1	1.14	1.14	100	87.8	0.00566	0.137	0.519	-1.93	52.1	100	0.00221	0.0879	0.48	-2.08	42.1	87.8
ENSMUSG00000016344	ENSMUST00000016488	Ppdpf	Ppdpf-201	0.0241	0.726	10.8	10.8	9.31	0.863	0.225	1	0.343	-2.92	7.25	21.1	0.779	0.957	1.28	1.28	9.31	7.25	0.00222	0.088	0.0408	-24.5	0.863	21.1
ENSMUSG00000004789	ENSMUST00000053811	Dlst	Dlst-201	0.514	0.999	1.03	1.03	6470	6270	0.0913	1	1.08	1.08	5880	5430	0.0436	0.374	1.1	1.1	6470	5880	0.00222	0.088	1.15	1.15	6270	5430
ENSMUSG00000076518	ENSMUST00000103318	Igkv2-112	Igkv2-112-201	0.0286	0.769	2.61	2.61	42.8	16.4	0.00608	0.475	0.304	-3.29	18.8	62	0.0608	0.429	2.27	2.27	42.8	18.8	0.00222	0.088	0.264	-3.78	16.4	62
ENSMUSG00000036473	ENSMUST00000201960	Tbc1d24	Tbc1d24-213	0.535	0.999	1.74	1.74	2.31	1.33	0.103	1	0.313	-3.2	5.16	16.5	0.312	0.77	0.448	-2.23	2.31	5.16	0.00222	0.088	0.0805	-12.4	1.33	16.5
ENSMUSG00000023008	ENSMUST00000081224	Fmnl3	Fmnl3-201	0.725	0.999	1.03	1.03	1880	1820	0.165	1	1.15	1.15	1550	1350	0.0435	0.374	1.22	1.22	1880	1550	0.00223	0.0881	1.35	1.35	1820	1350
ENSMUSG00000021279	ENSMUST00000041965	Cdc42bpb	Cdc42bpb-201	0.156	0.999	0.893	-1.12	349	391	0.968	1	1	1	497	495	7.31e-06	0.0015	0.702	-1.42	349	497	0.00223	0.0882	0.789	-1.27	391	495
ENSMUSG00000050737	ENSMUST00000102852	Ptges	Ptges-202	0.887	0.999	1.01	1.01	214	211	0.667	1	0.955	-1.05	148	155	0.000334	0.024	1.45	1.45	214	148	0.00224	0.0883	1.37	1.37	211	155
ENSMUSG00000005580	ENSMUST00000120080	Adcy9	Adcy9-203	0.295	0.999	1.34	1.34	67.6	50.6	0.0446	0.979	0.58	-1.72	67.6	117	1	1	1	1	67.6	67.6	0.00225	0.0888	0.434	-2.3	50.6	117
ENSMUSG00000026074	ENSMUST00000168431	Map4k4	Map4k4-202	0.698	0.999	1.03	1.03	2280	2210	0.321	1	1.09	1.09	1860	1720	0.0145	0.225	1.22	1.22	2280	1860	0.00225	0.0888	1.28	1.28	2210	1720
ENSMUSG00000037458	ENSMUST00000110329	Azin1	Azin1-203	0.114	0.999	0.915	-1.09	6920	7560	0.194	1	0.93	-1.08	5920	6370	0.00566	0.137	1.17	1.17	6920	5920	0.00227	0.0894	1.19	1.19	7560	6370
ENSMUSG00000059439	ENSMUST00000154396	Bcas3	Bcas3-216	0.566	0.999	1.06	1.06	288	271	0.000745	0.159	1.45	1.45	281	194	0.816	0.966	1.03	1.03	288	281	0.00227	0.0894	1.4	1.4	271	194
ENSMUSG00000028807	ENSMUST00000030610	Zbtb8a	Zbtb8a-201	0.854	0.999	1.04	1.04	60.5	58.4	0.439	1	0.867	-1.15	90	104	0.0371	0.35	0.673	-1.49	60.5	90	0.00227	0.0894	0.563	-1.78	58.4	104
ENSMUSG00000051495	ENSMUST00000054960	Irf2bp2	Irf2bp2-201	0.00244	0.266	0.868	-1.15	7470	8610	0.111	1	0.928	-1.08	6930	7470	0.106	0.53	1.08	1.08	7470	6930	0.00228	0.0896	1.15	1.15	8610	7470
ENSMUSG00000030325	ENSMUST00000167691	Klrb1c	Klrb1c-201	0.356	0.999	1.59	1.59	8.76	5.52	0.963	1	0.98	-1.02	23.2	23.7	0.0332	0.333	0.377	-2.65	8.76	23.2	0.00229	0.0899	0.233	-4.3	5.52	23.7
ENSMUSG00000032905	ENSMUST00000035648	Atg12	Atg12-201	0.0116	0.55	0.9	-1.11	2260	2510	0.00399	0.393	0.886	-1.13	1960	2210	0.000684	0.0383	1.15	1.15	2260	1960	0.00231	0.0904	1.13	1.13	2510	2210
ENSMUSG00000024812	ENSMUST00000232956	Tjp2	Tjp2-202	0.172	0.999	0.351	-2.85	1.89	5.38	0.000305	0.0906	0.0827	-12.1	3.26	39.4	0.493	0.865	0.578	-1.73	1.89	3.26	0.00231	0.0904	0.136	-7.34	5.38	39.4
ENSMUSG00000045679	ENSMUST00000156360	Pqlc3	Pqlc3-207	0.549	0.999	0.903	-1.11	52	57.6	0.466	1	1.15	1.15	38.3	33.3	0.089	0.494	1.36	1.36	52	38.3	0.00231	0.0904	1.73	1.73	57.6	33.3
ENSMUSG00000025318	ENSMUST00000026357	Jph3	Jph3-201	0.627	0.999	1.06	1.06	134	126	0.769	1	1.04	1.04	88.3	84.9	0.0014	0.0604	1.51	1.51	134	88.3	0.00231	0.0904	1.48	1.48	126	84.9
ENSMUSG00000028403	ENSMUST00000173741	Zdhhc21	Zdhhc21-206	0.992	0.999	1.01	1.01	1.88	1.86	0.000726	0.158	0.0332	-30.2	0.997	30.1	0.56	0.893	1.88	1.88	1.88	0.997	0.00231	0.0904	0.0618	-16.2	1.86	30.1
ENSMUSG00000031785	ENSMUST00000179619	Adgrg1	Adgrg1-202	0.683	0.999	0.923	-1.08	267	290	0.935	1	1.02	1.02	534	525	0.000413	0.0277	0.501	-2	267	534	0.00232	0.0905	0.552	-1.81	290	525
ENSMUSG00000006127	ENSMUST00000006286	Inpp5k	Inpp5k-201	0.692	0.999	1.02	1.02	2110	2070	0.0727	1	1.09	1.09	1950	1800	0.102	0.522	1.08	1.08	2110	1950	0.00232	0.0905	1.15	1.15	2070	1800
ENSMUSG00000051490	ENSMUST00000058600	Foxd4	Foxd4-201	0.868	0.999	1.03	1.03	560	546	0.46	1	1.13	1.13	379	337	0.0136	0.219	1.48	1.48	560	379	0.00232	0.0905	1.62	1.62	546	337
ENSMUSG00000049091	ENSMUST00000082428	Sephs2	Sephs2-201	0.422	0.999	0.927	-1.08	6880	7420	0.652	1	0.958	-1.04	5320	5560	0.00708	0.157	1.29	1.29	6880	5320	0.00233	0.0906	1.34	1.34	7420	5560
ENSMUSG00000037013	ENSMUST00000040924	Ss18	Ss18-201	0.112	0.999	1.26	1.26	317	252	0.597	1	0.927	-1.08	362	391	0.354	0.796	0.875	-1.14	317	362	0.00233	0.0907	0.644	-1.55	252	391
ENSMUSG00000036427	ENSMUST00000135243	Gpi1	Gpi1-203	0.191	0.999	0.858	-1.17	1020	1190	0.353	1	0.896	-1.12	745	832	0.00778	0.163	1.37	1.37	1020	745	0.00234	0.0909	1.43	1.43	1190	832
ENSMUSG00000064246	ENSMUST00000082060	Chil1	Chil1-201	0.374	0.999	1.1	1.1	21000	19000	0.379	1	1.1	1.1	14900	13500	0.00227	0.0802	1.41	1.41	21000	14900	0.00234	0.0909	1.41	1.41	19000	13500
ENSMUSG00000029528	ENSMUST00000125007	Pxn	Pxn-203	0.461	0.999	1.07	1.07	746	701	0.626	1	1.04	1.04	562	538	0.00105	0.051	1.33	1.33	746	562	0.00235	0.0912	1.3	1.3	701	538
ENSMUSG00000053291	ENSMUST00000093040	Rab4b	Rab4b-201	0.215	0.999	1.1	1.1	1670	1510	0.0953	1	1.14	1.14	1350	1180	0.00923	0.179	1.23	1.23	1670	1350	0.00236	0.0914	1.28	1.28	1510	1180
ENSMUSG00000030142	ENSMUST00000175954	Clec4e	Clec4e-202	0.363	0.999	1.25	1.25	56.4	45.1	0.397	1	0.78	-1.28	15.7	20.1	3.39e-06	0.000808	3.59	3.59	56.4	15.7	0.00236	0.0914	2.24	2.24	45.1	20.1
ENSMUSG00000066798	ENSMUST00000053098	Zbtb6	Zbtb6-201	0.568	0.999	1.04	1.04	722	697	0.135	1	0.908	-1.1	523	576	4.01e-07	0.000147	1.38	1.38	722	523	0.00236	0.0914	1.21	1.21	697	576
ENSMUSG00000078853	ENSMUST00000094169	Igtp	Igtp-202	3.11e-05	0.016	46.1	46.1	25	0.543	0.334	1	1.71	1.71	15.8	9.2	0.39	0.815	1.59	1.59	25	15.8	0.00237	0.0915	0.059	-17	0.543	9.2
ENSMUSG00000038990	ENSMUST00000136706	Cables2	Cables2-204	0.0794	0.999	0.766	-1.31	349	455	0.389	1	0.875	-1.14	251	286	0.0322	0.328	1.39	1.39	349	251	0.00237	0.0917	1.59	1.59	455	286
ENSMUSG00000054027	ENSMUST00000099396	Nt5dc3	Nt5dc3-201	0.928	0.999	0.995	-1.01	664	667	0.99	1	0.999	-1	786	787	0.002	0.0736	0.844	-1.19	664	786	0.00238	0.0918	0.847	-1.18	667	787
ENSMUSG00000005871	ENSMUST00000115781	Apc	Apc-203	0.0395	0.843	1.2	1.2	951	793	0.263	1	1.1	1.1	1140	1040	0.0362	0.345	0.832	-1.2	951	1140	0.00239	0.092	0.766	-1.31	793	1040
ENSMUSG00000018567	ENSMUST00000108592	Gabarap	Gabarap-202	0.372	0.999	1.1	1.1	2570	2340	0.11	1	1.18	1.18	2020	1700	0.0199	0.261	1.27	1.27	2570	2020	0.00239	0.092	1.37	1.37	2340	1700
ENSMUSG00000053477	ENSMUST00000078486	Tcf4	Tcf4-202	0.76	0.999	1.03	1.03	536	519	0.726	1	0.963	-1.04	693	719	0.0176	0.246	0.774	-1.29	536	693	0.00239	0.0922	0.721	-1.39	519	719
ENSMUSG00000030785	ENSMUST00000033049	Cox6a2	Cox6a2-201	0.118	0.999	1.65	1.65	42.2	25.6	0.992	1	1	1	66.8	66.6	0.135	0.581	0.631	-1.58	42.2	66.8	0.0024	0.0922	0.384	-2.6	25.6	66.6
ENSMUSG00000015291	ENSMUST00000137447	Gdi1	Gdi1-205	0.946	0.999	1.04	1.04	31.4	30.3	0.0111	0.62	4.49	4.49	22.9	5.09	0.561	0.893	1.37	1.37	31.4	22.9	0.0024	0.0924	5.95	5.95	30.3	5.09
ENSMUSG00000021770	ENSMUST00000119430	Samd8	Samd8-202	0.246	0.999	0.915	-1.09	2330	2550	0.162	1	0.897	-1.11	1810	2020	0.00108	0.0516	1.29	1.29	2330	1810	0.00241	0.0924	1.26	1.26	2550	2020
ENSMUSG00000079445	ENSMUST00000113306	B3gnt7	B3gnt7-201	0.145	0.999	1.73	1.73	14.8	8.56	0.459	1	0.78	-1.28	20.1	25.7	0.382	0.811	0.737	-1.36	14.8	20.1	0.00241	0.0925	0.333	-3	8.56	25.7
ENSMUSG00000041695	ENSMUST00000042970	Kcnj2	Kcnj2-201	0.504	0.999	0.953	-1.05	1650	1730	0.772	1	0.979	-1.02	1360	1380	0.00805	0.167	1.21	1.21	1650	1360	0.00241	0.0925	1.25	1.25	1730	1380
ENSMUSG00000020644	ENSMUST00000020974	Id2	Id2-201	0.135	0.999	0.884	-1.13	1770	2000	0.113	1	0.876	-1.14	1370	1560	0.00182	0.0701	1.3	1.3	1770	1370	0.00242	0.0928	1.29	1.29	2000	1560
ENSMUSG00000004609	ENSMUST00000205687	Cd33	Cd33-204	0.759	0.999	1.05	1.05	805	764	0.46	1	1.14	1.14	513	451	0.00941	0.18	1.57	1.57	805	513	0.00243	0.0931	1.69	1.69	764	451
ENSMUSG00000028159	ENSMUST00000029806	Dapp1	Dapp1-201	0.372	0.999	1.06	1.06	2450	2300	0.713	1	1.03	1.03	1910	1860	0.000387	0.0265	1.28	1.28	2450	1910	0.00244	0.0934	1.24	1.24	2300	1860
ENSMUSG00000000982	ENSMUST00000001008	Ccl3	Ccl3-201	7.66e-17	3.1e-13	1.8	1.8	2720	1510	2.59e-13	8.25e-10	1.68	1.68	2050	1220	5.47e-05	0.00668	1.33	1.33	2720	2050	0.00245	0.0934	1.24	1.24	1510	1220
ENSMUSG00000070436	ENSMUST00000207849	Serpinh1	Serpinh1-203	0.0443	0.868	4.09	4.09	17	4.16	0.385	1	0.568	-1.76	19.4	34.1	0.847	0.973	0.881	-1.14	17	19.4	0.00245	0.0934	0.122	-8.19	4.16	34.1
ENSMUSG00000033684	ENSMUST00000111764	Qsox1	Qsox1-202	0.646	0.999	0.857	-1.17	90	105	0.0864	1	1.81	1.81	67.3	37.1	0.39	0.815	1.34	1.34	90	67.3	0.00245	0.0934	2.83	2.83	105	37.1
ENSMUSG00000073423	ENSMUST00000170225	Zfp414	Zfp414-205	0.786	0.999	0.934	-1.07	164	176	0.0306	0.889	1.74	1.74	141	81.2	0.552	0.891	1.16	1.16	164	141	0.00245	0.0935	2.17	2.17	176	81.2
ENSMUSG00000028820	ENSMUST00000030623	Sfpq	Sfpq-201	0.401	0.999	0.957	-1.04	5300	5540	0.676	1	0.979	-1.02	6340	6480	0.000571	0.034	0.837	-1.2	5300	6340	0.00247	0.0936	0.855	-1.17	5540	6480
ENSMUSG00000045092	ENSMUST00000055676	S1pr1	S1pr1-201	0.768	0.999	1.03	1.03	293	285	0.619	1	1.05	1.05	398	380	0.00131	0.0585	0.735	-1.36	293	398	0.00246	0.0936	0.749	-1.34	285	380
ENSMUSG00000028420	ENSMUST00000030127	Tmem38b	Tmem38b-201	0.85	0.999	1.01	1.01	2440	2410	0.663	1	1.03	1.03	2010	1950	0.00553	0.135	1.21	1.21	2440	2010	0.00247	0.0936	1.23	1.23	2410	1950
ENSMUSG00000040940	ENSMUST00000126918	Arhgef1	Arhgef1-206	0.904	0.999	1.01	1.01	459	455	0.0138	0.689	1.19	1.19	438	368	0.508	0.872	1.05	1.05	459	438	0.00247	0.0936	1.24	1.24	455	368
ENSMUSG00000035722	ENSMUST00000171637	Abca7	Abca7-203	0.938	0.999	1.01	1.01	1940	1930	0.396	1	1.08	1.08	1590	1470	0.0243	0.285	1.22	1.22	1940	1590	0.00247	0.0936	1.31	1.31	1930	1470
ENSMUSG00000034602	ENSMUST00000219290	Mon2	Mon2-209	0.0329	0.797	0.303	-3.3	4.68	15.4	0.0548	1	3.36	3.36	8.11	2.42	0.342	0.789	0.576	-1.73	4.68	8.11	0.00247	0.0937	6.39	6.39	15.4	2.42
ENSMUSG00000064120	ENSMUST00000024797	Mocs1	Mocs1-201	0.914	0.999	0.992	-1.01	1580	1600	0.31	1	1.08	1.08	1380	1280	0.0579	0.422	1.15	1.15	1580	1380	0.00248	0.0939	1.25	1.25	1600	1280
ENSMUSG00000046027	ENSMUST00000117410	Stard5	Stard5-202	0.386	0.999	1.12	1.12	550	490	0.248	1	1.17	1.17	380	324	0.00638	0.147	1.45	1.45	550	380	0.00249	0.0941	1.51	1.51	490	324
ENSMUSG00000000902	ENSMUST00000121304	Smarcb1	Smarcb1-202	0.0277	0.763	1.25	1.25	424	339	0.671	1	0.958	-1.04	442	461	0.693	0.935	0.961	-1.04	424	442	0.00249	0.0943	0.737	-1.36	339	461
ENSMUSG00000037341	ENSMUST00000072451	Slc9a7	Slc9a7-201	0.511	0.999	1.11	1.11	73.2	66	0.111	1	0.786	-1.27	82.4	105	0.448	0.844	0.888	-1.13	73.2	82.4	0.0025	0.0945	0.629	-1.59	66	105
ENSMUSG00000023572	ENSMUST00000060455	Ccndbp1	Ccndbp1-201	0.412	0.999	1.06	1.06	1510	1420	0.136	1	1.12	1.12	1260	1120	0.0191	0.256	1.2	1.2	1510	1260	0.00251	0.0946	1.26	1.26	1420	1120
ENSMUSG00000025746	ENSMUST00000026845	Il6	Il6-201	0.151	0.999	1.66	1.66	56.9	34.3	0.341	1	0.721	-1.39	71	98.6	0.523	0.879	0.801	-1.25	56.9	71	0.00252	0.0952	0.348	-2.87	34.3	98.6
ENSMUSG00000038412	ENSMUST00000215007	Higd1a	Higd1a-205	0.00925	0.5	2.7	2.7	73.9	27.4	0.202	1	0.621	-1.61	53.6	86.4	0.391	0.816	1.38	1.38	73.9	53.6	0.00255	0.0954	0.317	-3.15	27.4	86.4
ENSMUSG00000028542	ENSMUST00000063857	Slc6a9	Slc6a9-202	0.0134	0.583	2.04	2.04	79.4	38.9	0.557	1	0.848	-1.18	78.6	92.7	0.97	0.995	1.01	1.01	79.4	78.6	0.00255	0.0954	0.419	-2.38	38.9	92.7
ENSMUSG00000031007	ENSMUST00000033313	Atp6ap2	Atp6ap2-201	0.0612	0.947	0.921	-1.09	3810	4140	0.62	1	0.978	-1.02	3540	3620	0.101	0.519	1.08	1.08	3810	3540	0.00255	0.0954	1.14	1.14	4140	3620
ENSMUSG00000038393	ENSMUST00000196871	Txnip	Txnip-206	0.19	0.999	0.868	-1.15	798	919	0.491	1	1.08	1.08	714	663	0.309	0.767	1.12	1.12	798	714	0.00254	0.0954	1.39	1.39	919	663
ENSMUSG00000024135	ENSMUST00000095187	Srbd1	Srbd1-201	0.241	0.999	0.914	-1.09	358	391	0.15	1	0.898	-1.11	441	491	0.00656	0.15	0.812	-1.23	358	441	0.00254	0.0954	0.798	-1.25	391	491
ENSMUSG00000069094	ENSMUST00000099195	Pde7a	Pde7a-202	0.445	0.999	1.08	1.08	270	250	0.239	1	0.893	-1.12	299	335	0.288	0.75	0.901	-1.11	270	299	0.00253	0.0954	0.746	-1.34	250	335
ENSMUSG00000051316	ENSMUST00000066272	Taf7	Taf7-201	0.51	0.999	1.06	1.06	1810	1710	0.325	1	1.09	1.09	1440	1330	0.00723	0.158	1.25	1.25	1810	1440	0.00255	0.0954	1.29	1.29	1710	1330
ENSMUSG00000028385	ENSMUST00000030080	Snx30	Snx30-201	0.667	0.999	0.941	-1.06	603	641	0.49	1	0.908	-1.1	889	980	0.00588	0.141	0.678	-1.47	603	889	0.00255	0.0954	0.654	-1.53	641	980
ENSMUSG00000031652	ENSMUST00000210029	N4bp1	N4bp1-203	0.734	0.999	1.05	1.05	659	627	0.327	1	1.15	1.15	467	404	0.0176	0.247	1.41	1.41	659	467	0.00254	0.0954	1.55	1.55	627	404
ENSMUSG00000019978	ENSMUST00000218903	Epb41l2	Epb41l2-207	0.874	0.999	0.987	-1.01	951	964	0.44	1	0.937	-1.07	1170	1240	0.0165	0.241	0.816	-1.23	951	1170	0.00255	0.0954	0.775	-1.29	964	1240
ENSMUSG00000059495	ENSMUST00000165665	Arhgef12	Arhgef12-202	0.126	0.999	1.56	1.56	133	85.5	0.641	1	0.875	-1.14	179	204	0.307	0.765	0.746	-1.34	133	179	0.00257	0.0961	0.419	-2.39	85.5	204
ENSMUSG00000034354	ENSMUST00000040448	Mtmr3	Mtmr3-201	0.92	0.999	1.01	1.01	1930	1920	0.539	1	1.06	1.06	1520	1430	0.0126	0.21	1.27	1.27	1930	1520	0.00258	0.0964	1.34	1.34	1920	1430
ENSMUSG00000000303	ENSMUST00000000312	Cdh1	Cdh1-201	0.697	0.999	0.941	-1.06	115	122	0.2	1	0.823	-1.22	160	194	0.0351	0.341	0.72	-1.39	115	160	0.00259	0.0965	0.629	-1.59	122	194
ENSMUSG00000045868	ENSMUST00000006667	Gvin1	Gvin1-201	0.283	0.999	1.11	1.11	1380	1240	0.846	1	0.981	-1.02	1630	1660	0.0817	0.479	0.845	-1.18	1380	1630	0.0026	0.0967	0.748	-1.34	1240	1660
ENSMUSG00000060680	ENSMUST00000074642	Gm8894	Gm8894-201	0.402	0.999	1.06	1.06	3540	3340	0.222	1	1.09	1.09	2960	2720	0.00871	0.174	1.2	1.2	3540	2960	0.0026	0.0968	1.23	1.23	3340	2720
ENSMUSG00000021575	ENSMUST00000022059	Ahrr	Ahrr-201	0.526	0.999	1.23	1.23	15	12.2	0.644	1	0.876	-1.14	27.1	30.9	0.0535	0.409	0.554	-1.81	15	27.1	0.0026	0.0968	0.394	-2.54	12.2	30.9
ENSMUSG00000025147	ENSMUST00000084418	Mob2	Mob2-201	0.875	0.999	0.992	-1.01	1650	1660	0.0283	0.878	1.12	1.12	1600	1420	0.517	0.876	1.03	1.03	1650	1600	0.0026	0.0968	1.17	1.17	1660	1420
ENSMUSG00000006611	ENSMUST00000091706	Hfe	Hfe-202	0.781	0.999	0.947	-1.06	91.7	96.8	0.318	1	0.828	-1.21	142	172	0.0226	0.277	0.644	-1.55	91.7	142	0.00261	0.097	0.563	-1.77	96.8	172
ENSMUSG00000119132	ENSMUST00000240114	U4	U4.2-201	0.867	0.999	1.09	1.09	17.6	16.2	0.0799	1	2.96	2.96	7.9	2.67	0.132	0.576	2.23	2.23	17.6	7.9	0.00262	0.0971	6.06	6.06	16.2	2.67
ENSMUSG00000036526	ENSMUST00000085786	Card11	Card11-201	0.896	0.999	1.03	1.03	89.6	86.7	0.861	1	0.958	-1.04	175	183	0.00693	0.155	0.511	-1.96	89.6	175	0.00262	0.0971	0.473	-2.11	86.7	183
ENSMUSG00000024283	ENSMUST00000167020	Wac	Wac-207	0.467	0.999	0.911	-1.1	186	204	0.00339	0.356	1.47	1.47	203	138	0.509	0.873	0.918	-1.09	186	203	0.00263	0.0974	1.48	1.48	204	138
ENSMUSG00000024769	ENSMUST00000025681	Cdc42bpg	Cdc42bpg-201	0.0627	0.955	0.814	-1.23	232	285	0.787	1	0.97	-1.03	198	204	0.159	0.615	1.17	1.17	232	198	0.00263	0.0974	1.4	1.4	285	204
ENSMUSG00000000732	ENSMUST00000219633	Icosl	Icosl-204	0.585	0.999	0.916	-1.09	515	562	0.46	1	0.886	-1.13	306	346	0.00141	0.0606	1.68	1.68	515	306	0.00263	0.0974	1.63	1.63	562	346
ENSMUSG00000023994	ENSMUST00000078800	Nfya	Nfya-202	0.306	0.999	0.94	-1.06	912	971	0.396	1	0.95	-1.05	1110	1160	0.00157	0.0653	0.825	-1.21	912	1110	0.00264	0.0977	0.834	-1.2	971	1160
ENSMUSG00000030403	ENSMUST00000161488	Vasp	Vasp-202	0.449	0.999	1.11	1.11	717	648	0.0812	1	1.26	1.26	548	433	0.0442	0.377	1.31	1.31	717	548	0.00265	0.0979	1.5	1.5	648	433
ENSMUSG00000020573	ENSMUST00000053215	Pik3cg	Pik3cg-201	0.749	0.999	1.02	1.02	3560	3480	0.247	1	1.08	1.08	3060	2820	0.0305	0.319	1.16	1.16	3560	3060	0.00265	0.0979	1.23	1.23	3480	2820
ENSMUSG00000029635	ENSMUST00000031640	Cdk8	Cdk8-201	0.867	0.999	1.04	1.04	119	115	0.0149	0.708	1.81	1.81	100	55.5	0.464	0.851	1.19	1.19	119	100	0.00266	0.0979	2.07	2.07	115	55.5
ENSMUSG00000020593	ENSMUST00000067124	Lpin1	Lpin1-201	0.36	0.999	0.779	-1.28	19.1	24.5	0.416	1	1.21	1.21	63.5	52.4	3.51e-06	0.000827	0.3	-3.33	19.1	63.5	0.00266	0.098	0.468	-2.14	24.5	52.4
ENSMUSG00000090272	ENSMUST00000190651	Mndal	Mndal-207	0.728	0.999	1.1	1.1	26.9	24.6	0.0107	0.615	0.522	-1.92	27.6	52.8	0.932	0.988	0.977	-1.02	26.9	27.6	0.00267	0.0981	0.465	-2.15	24.6	52.8
ENSMUSG00000030724	ENSMUST00000205997	Cd19	Cd19-203	0.873	0.999	1.09	1.09	22	20.2	0.77	1	0.864	-1.16	81.1	93.9	0.0106	0.191	0.271	-3.69	22	81.1	0.00267	0.0981	0.215	-4.65	20.2	93.9
ENSMUSG00000038604	ENSMUST00000043531	Ripor1	Ripor1-201	0.507	0.999	0.939	-1.07	766	816	0.268	1	0.901	-1.11	977	1080	0.0107	0.191	0.784	-1.28	766	977	0.00267	0.0981	0.752	-1.33	816	1080
ENSMUSG00000005338	ENSMUST00000111220	Cadm3	Cadm3-202	0.0472	0.888	2.74	2.74	12.4	4.51	0.951	1	0.973	-1.03	19.6	20.1	0.312	0.77	0.632	-1.58	12.4	19.6	0.00268	0.0982	0.225	-4.45	4.51	20.1
ENSMUSG00000053338	ENSMUST00000203020	Tarm1	Tarm1-202	0.244	0.999	1.13	1.13	1700	1510	0.137	1	1.17	1.17	1290	1100	0.00748	0.161	1.32	1.32	1700	1290	0.00267	0.0982	1.37	1.37	1510	1100
ENSMUSG00000021470	ENSMUST00000095724	Ercc6l2	Ercc6l2-204	0.471	0.999	1.11	1.11	123	111	0.378	1	0.884	-1.13	150	169	0.164	0.621	0.821	-1.22	123	150	0.00268	0.0983	0.655	-1.53	111	169
ENSMUSG00000033124	ENSMUST00000239085	Atg9a	Atg9a-210	0.222	0.999	0.823	-1.22	342	415	0.0781	1	1.33	1.33	341	256	0.987	0.998	1	1	342	341	0.00269	0.0984	1.62	1.62	415	256
ENSMUSG00000021451	ENSMUST00000110042	Sema4d	Sema4d-204	0.513	0.999	0.922	-1.08	145	158	0.887	1	1.02	1.02	110	108	0.029	0.311	1.32	1.32	145	110	0.00269	0.0984	1.46	1.46	158	108
ENSMUSG00000024451	ENSMUST00000236588	Arap3	Arap3-205	0.519	0.999	1.15	1.15	140	122	0.12	1	1.43	1.43	88.1	61.7	0.0373	0.35	1.59	1.59	140	88.1	0.0027	0.0985	1.97	1.97	122	61.7
ENSMUSG00000059555	ENSMUST00000081869	Tor4a	Tor4a-201	0.92	0.999	0.991	-1.01	4000	4030	0.665	1	0.962	-1.04	2970	3080	0.000867	0.0453	1.35	1.35	4000	2970	0.0027	0.0986	1.31	1.31	4030	3080
ENSMUSG00000025607	ENSMUST00000166192	Copg2	Copg2-208	0.746	0.999	1.02	1.02	1730	1700	0.478	1	1.04	1.04	1480	1420	0.00928	0.18	1.17	1.17	1730	1480	0.00271	0.0989	1.2	1.2	1700	1420
ENSMUSG00000031902	ENSMUST00000212742	Nfatc3	Nfatc3-206	5.33e-06	0.00424	13	13	75.5	5.82	0.807	1	0.878	-1.14	28.1	32	0.0594	0.426	2.69	2.69	75.5	28.1	0.00272	0.099	0.182	-5.49	5.82	32
ENSMUSG00000033790	ENSMUST00000206789	Tubgcp5	Tubgcp5-210	0.0368	0.824	4.64	4.64	20.4	4.41	0.277	1	0.471	-2.12	18.5	39.3	0.886	0.981	1.11	1.11	20.4	18.5	0.00272	0.099	0.112	-8.9	4.41	39.3
ENSMUSG00000118665	ENSMUST00000239513	LIN54	LIN54-202	0.726	0.999	1.09	1.09	420	384	0.0472	0.99	1.67	1.67	297	178	0.173	0.632	1.42	1.42	420	297	0.00272	0.099	2.16	2.16	384	178
ENSMUSG00000024011	ENSMUST00000234782	Pi16	Pi16-206	0.0338	0.803	0.329	-3.04	6.82	20.8	0.077	1	2.74	2.74	10.8	3.93	0.397	0.819	0.633	-1.58	6.82	10.8	0.00272	0.099	5.28	5.28	20.8	3.93
ENSMUSG00000022540	ENSMUST00000202281	Rogdi	Rogdi-207	0.683	0.999	1.03	1.03	1450	1400	0.0339	0.923	1.19	1.19	1310	1100	0.201	0.664	1.11	1.11	1450	1310	0.00273	0.0991	1.27	1.27	1400	1100
ENSMUSG00000064246	ENSMUST00000134812	Chil1	Chil1-204	0.765	0.999	0.959	-1.04	1240	1290	0.476	1	1.11	1.11	938	848	0.0473	0.388	1.32	1.32	1240	938	0.00273	0.0991	1.53	1.53	1290	848
ENSMUSG00000038375	ENSMUST00000174685	Trp53inp2	Trp53inp2-205	0.436	0.999	1.18	1.18	54.7	46.5	0.00187	0.269	2.03	2.03	47.8	23.6	0.526	0.88	1.14	1.14	54.7	47.8	0.00273	0.0991	1.97	1.97	46.5	23.6
ENSMUSG00000038546	ENSMUST00000144326	Ranbp9	Ranbp9-201	0.798	0.999	1.02	1.02	4430	4330	0.728	1	1.03	1.03	3450	3350	0.0037	0.106	1.28	1.28	4430	3450	0.00273	0.0992	1.29	1.29	4330	3350
ENSMUSG00000024334	ENSMUST00000025192	H2-Oa	H2-Oa-201	0.356	0.999	1.2	1.2	53.8	44.7	0.669	1	1.08	1.08	86.9	80.2	0.0127	0.211	0.619	-1.61	53.8	86.9	0.00275	0.0994	0.558	-1.79	44.7	80.2
ENSMUSG00000027879	ENSMUST00000029476	Sec22b	Sec22b-201	0.386	0.999	0.94	-1.06	712	758	0.599	1	1.04	1.04	635	612	0.112	0.54	1.12	1.12	712	635	0.00275	0.0994	1.24	1.24	758	612
ENSMUSG00000004937	ENSMUST00000005067	Sgta	Sgta-201	0.824	0.999	1.03	1.03	603	585	0.00609	0.475	1.46	1.46	566	388	0.639	0.922	1.07	1.07	603	566	0.00274	0.0994	1.51	1.51	585	388
ENSMUSG00000061119	ENSMUST00000076052	Prcp	Prcp-201	0.919	0.999	1.01	1.01	709	701	0.397	1	0.909	-1.1	895	985	0.0413	0.366	0.793	-1.26	709	895	0.00277	0.1	0.712	-1.4	701	985
ENSMUSG00000025408	ENSMUST00000026475	Ddit3	Ddit3-201	4.89e-05	0.0222	0.807	-1.24	1290	1590	0.00587	0.467	0.863	-1.16	1170	1360	0.0917	0.5	1.09	1.09	1290	1170	0.00279	0.101	1.17	1.17	1590	1360
ENSMUSG00000026822	ENSMUST00000050785	Lcn2	Lcn2-201	0.227	0.999	1.13	1.13	256000	226000	0.234	1	1.13	1.13	187000	165000	0.00263	0.0863	1.37	1.37	256000	187000	0.00279	0.101	1.37	1.37	226000	165000
ENSMUSG00000024142	ENSMUST00000234543	Mlst8	Mlst8-207	0.341	0.999	0.874	-1.14	528	604	0.354	1	0.875	-1.14	345	395	0.00308	0.0949	1.53	1.53	528	345	0.00279	0.101	1.53	1.53	604	395
ENSMUSG00000041187	ENSMUST00000168093	Prkd2	Prkd2-202	0.771	0.999	0.974	-1.03	956	981	0.442	1	1.07	1.07	803	749	0.0546	0.413	1.19	1.19	956	803	0.00281	0.101	1.31	1.31	981	749
ENSMUSG00000024121	ENSMUST00000024932	Atp6v0c	Atp6v0c-201	0.116	0.999	1.09	1.09	14500	13400	0.0195	0.771	1.13	1.13	12900	11400	0.0265	0.298	1.12	1.12	14500	12900	0.00282	0.101	1.17	1.17	13400	11400
ENSMUSG00000028439	ENSMUST00000108049	Fam219a	Fam219a-201	0.635	0.999	0.874	-1.14	149	171	0.214	1	1.43	1.43	104	72.5	0.204	0.669	1.44	1.44	149	104	0.00282	0.102	2.35	2.35	171	72.5
ENSMUSG00000032786	ENSMUST00000123601	Alas1	Alas1-204	0.321	0.999	1.2	1.2	92.9	77.2	0.0809	1	1.42	1.42	60.9	42.9	0.0271	0.301	1.53	1.53	92.9	60.9	0.00283	0.102	1.8	1.8	77.2	42.9
ENSMUSG00000026004	ENSMUST00000113987	Kansl1l	Kansl1l-202	0.603	0.999	1.11	1.11	45.9	41.3	0.317	1	0.827	-1.21	61.1	73.9	0.145	0.595	0.751	-1.33	45.9	61.1	0.00283	0.102	0.56	-1.79	41.3	73.9
ENSMUSG00000031112	ENSMUST00000033444	Stk26	Stk26-201	0.935	0.999	1.01	1.01	2110	2100	0.141	1	1.1	1.1	1910	1750	0.112	0.54	1.1	1.1	2110	1910	0.00283	0.102	1.2	1.2	2100	1750
ENSMUSG00000020834	ENSMUST00000144028	Dhrs13	Dhrs13-204	0.773	0.999	0.79	-1.27	10.4	13.2	0.0936	1	7.2	7.2	3.16	0.439	0.169	0.626	3.3	3.3	10.4	3.16	0.00285	0.102	30.1	30.1	13.2	0.439
ENSMUSG00000025330	ENSMUST00000026381	Padi4	Padi4-201	0.269	0.999	1.11	1.11	13400	12100	0.353	1	1.09	1.09	9880	9030	0.00159	0.0657	1.36	1.36	13400	9880	0.00285	0.102	1.34	1.34	12100	9030
ENSMUSG00000029064	ENSMUST00000165335	Gnb1	Gnb1-203	0.275	0.999	0.914	-1.09	2430	2660	0.0958	1	1.15	1.15	2390	2080	0.823	0.968	1.02	1.02	2430	2390	0.00285	0.102	1.28	1.28	2660	2080
ENSMUSG00000089901	ENSMUST00000160298	Gm8113	Gm8113-201	0.651	0.999	1.2	1.2	70	58.3	0.781	1	0.896	-1.12	172	192	0.0242	0.285	0.406	-2.46	70	172	0.00285	0.102	0.303	-3.3	58.3	192
ENSMUSG00000031723	ENSMUST00000034159	Txnl4b	Txnl4b-201	0.769	0.999	0.977	-1.02	944	966	0.923	1	1.01	1.01	767	761	0.00982	0.184	1.23	1.23	944	767	0.00286	0.102	1.27	1.27	966	761
ENSMUSG00000046791	ENSMUST00000053744	Riox1	Riox1-201	0.0838	0.999	0.913	-1.1	1320	1440	0.00907	0.567	0.869	-1.15	1070	1230	0.000117	0.0115	1.23	1.23	1320	1070	0.00286	0.102	1.17	1.17	1440	1230
ENSMUSG00000024219	ENSMUST00000232872	Anks1	Anks1-207	0.781	0.999	1.05	1.05	204	193	0.00165	0.252	1.82	1.82	200	110	0.916	0.986	1.02	1.02	204	200	0.00286	0.102	1.77	1.77	193	110
ENSMUSG00000029512	ENSMUST00000031490	Ulk1	Ulk1-201	0.55	0.999	1.04	1.04	4500	4320	0.289	1	1.07	1.07	3800	3530	0.012	0.203	1.19	1.19	4500	3800	0.00287	0.102	1.22	1.22	4320	3530
ENSMUSG00000104728	ENSMUST00000196543	Gm42462	Gm42462-201	0.71	0.999	1.07	1.07	172	160	0.183	1	1.3	1.3	116	89	0.0443	0.377	1.48	1.48	172	116	0.00288	0.102	1.8	1.8	160	89
ENSMUSG00000053198	ENSMUST00000238964	Prx	Prx-206	0.0679	0.969	0.239	-4.19	2.85	11.9	0.26	1	3.59	3.59	1.83	0.51	0.615	0.913	1.56	1.56	2.85	1.83	0.00288	0.103	23.4	23.4	11.9	0.51
ENSMUSG00000022582	ENSMUST00000190262	Ly6g	Ly6g-202	0.248	0.999	1.14	1.14	14600	12800	0.381	1	1.1	1.1	10100	9110	0.00112	0.053	1.45	1.45	14600	10100	0.00289	0.103	1.4	1.4	12800	9110
ENSMUSG00000116461	ENSMUST00000052315	Gm44502	Gm44502-201	0.634	0.999	0.622	-1.61	7.09	11.4	0.00407	0.397	38.9	38.9	10	0.258	0.727	0.943	0.705	-1.42	7.09	10	0.0029	0.103	44.1	44.1	11.4	0.258
ENSMUSG00000050043	ENSMUST00000111665	Tmx2	Tmx2-203	0.147	0.999	2.89	2.89	5.42	1.88	0.518	1	1.46	1.46	22.3	15.2	0.0222	0.274	0.243	-4.11	5.42	22.3	0.00293	0.104	0.123	-8.12	1.88	15.2
ENSMUSG00000022048	ENSMUST00000022629	Dpysl2	Dpysl2-201	0.275	0.999	0.911	-1.1	281	309	0.569	1	0.954	-1.05	378	396	0.000526	0.0323	0.745	-1.34	281	378	0.00292	0.104	0.78	-1.28	309	396
ENSMUSG00000026675	ENSMUST00000027989	Hsd17b7	Hsd17b7-201	0.2	0.999	1.16	1.16	778	671	0.8	1	1.03	1.03	490	475	6.64e-05	0.00768	1.59	1.59	778	490	0.00293	0.104	1.41	1.41	671	475
ENSMUSG00000026389	ENSMUST00000112640	Steap3	Steap3-202	0.495	0.999	0.938	-1.07	267	284	0.438	1	0.932	-1.07	348	374	0.00425	0.116	0.766	-1.31	267	348	0.00293	0.104	0.761	-1.31	284	374
ENSMUSG00000034312	ENSMUST00000204983	Iqsec1	Iqsec1-208	0.178	0.999	0.774	-1.29	1350	1740	0.751	1	1.06	1.06	1050	989	0.191	0.653	1.28	1.28	1350	1050	0.00294	0.104	1.76	1.76	1740	989
ENSMUSG00000056708	ENSMUST00000055322	Ier5	Ier5-201	0.581	0.999	1.05	1.05	8950	8550	0.397	1	1.07	1.07	7180	6700	0.00743	0.16	1.25	1.25	8950	7180	0.00294	0.104	1.28	1.28	8550	6700
ENSMUSG00000022000	ENSMUST00000022577	Zc3h13	Zc3h13-201	0.748	0.999	0.961	-1.04	823	857	0.0109	0.618	1.37	1.37	813	592	0.918	0.986	1.01	1.01	823	813	0.00294	0.104	1.45	1.45	857	592
ENSMUSG00000030126	ENSMUST00000204353	Tmcc1	Tmcc1-210	0.811	0.999	0.936	-1.07	231	247	0.595	1	1.16	1.16	125	107	0.0277	0.304	1.85	1.85	231	125	0.00295	0.104	2.3	2.3	247	107
ENSMUSG00000020589	ENSMUST00000223061	Cyria	Cyria-205	0.3	0.999	0.281	-3.55	0.257	0.912	0.444	1	0.567	-1.76	8.02	14.2	0.00163	0.0662	0.032	-31.3	0.257	8.02	0.00295	0.104	0.0644	-15.5	0.912	14.2
ENSMUSG00000022534	ENSMUST00000229725	Mefv	Mefv-203	0.578	0.999	0.899	-1.11	440	490	0.693	1	0.926	-1.08	255	276	0.005	0.129	1.73	1.73	440	255	0.00295	0.104	1.78	1.78	490	276
ENSMUSG00000036986	ENSMUST00000085673	Pml	Pml-201	0.638	0.999	1.06	1.06	283	266	0.325	1	0.878	-1.14	346	394	0.13	0.574	0.818	-1.22	283	346	0.00296	0.104	0.675	-1.48	266	394
ENSMUSG00000031497	ENSMUST00000207792	Tnfsf13b	Tnfsf13b-203	0.777	0.999	1.03	1.03	296	287	0.0242	0.833	1.27	1.27	267	210	0.326	0.779	1.11	1.11	296	267	0.00297	0.104	1.37	1.37	287	210
ENSMUSG00000024163	ENSMUST00000146923	Mapk8ip3	Mapk8ip3-216	0.0555	0.93	1.41	1.41	87.3	61.7	0.564	1	0.904	-1.11	95	105	0.633	0.921	0.919	-1.09	87.3	95	0.00297	0.104	0.587	-1.7	61.7	105
ENSMUSG00000062906	ENSMUST00000129398	Hdac10	Hdac10-204	0.108	0.999	3.2	3.2	12.1	3.77	0.738	1	0.802	-1.25	25	31.2	0.279	0.743	0.482	-2.07	12.1	25	0.00299	0.105	0.121	-8.28	3.77	31.2
ENSMUSG00000002329	ENSMUST00000002400	Mdp1	Mdp1-201	0.164	0.999	1.25	1.25	157	126	0.0844	1	0.762	-1.31	153	201	0.878	0.979	1.02	1.02	157	153	0.003	0.105	0.625	-1.6	126	201
ENSMUSG00000030407	ENSMUST00000032566	Qpctl	Qpctl-201	0.703	0.999	0.971	-1.03	389	401	0.0314	0.894	1.19	1.19	377	317	0.677	0.931	1.03	1.03	389	377	0.00299	0.105	1.26	1.26	401	317
ENSMUSG00000079509	ENSMUST00000088102	Zfx	Zfx-201	0.00725	0.444	1.38	1.38	697	506	0.924	1	0.989	-1.01	712	720	0.852	0.974	0.978	-1.02	697	712	0.003	0.105	0.703	-1.42	506	720
ENSMUSG00000036402	ENSMUST00000114226	Gng12	Gng12-205	0.136	0.999	0.707	-1.41	178	251	0.0107	0.615	1.82	1.82	228	126	0.28	0.744	0.778	-1.29	178	228	0.00302	0.106	2	2	251	126
ENSMUSG00000031666	ENSMUST00000147361	Rbl2	Rbl2-207	0.138	0.999	0.588	-1.7	22.8	38.8	0.0115	0.63	2.58	2.58	33.2	12.9	0.298	0.758	0.687	-1.46	22.8	33.2	0.00302	0.106	3.01	3.01	38.8	12.9
ENSMUSG00000071454	ENSMUST00000164578	Dtnb	Dtnb-203	0.194	0.999	1.73	1.73	19.7	11.4	0.821	1	1.09	1.09	42.4	38.9	0.0554	0.415	0.465	-2.15	19.7	42.4	0.00302	0.106	0.293	-3.41	11.4	38.9
ENSMUSG00000024082	ENSMUST00000024887	Ndufaf7	Ndufaf7-201	0.476	0.999	1.05	1.05	550	524	0.00166	0.252	1.24	1.24	532	430	0.614	0.913	1.03	1.03	550	532	0.00303	0.106	1.22	1.22	524	430
ENSMUSG00000022246	ENSMUST00000169385	Rai14	Rai14-202	0.138	0.999	1.48	1.48	37.9	25.6	0.389	1	0.807	-1.24	44.4	55.1	0.531	0.883	0.853	-1.17	37.9	44.4	0.00303	0.106	0.465	-2.15	25.6	55.1
ENSMUSG00000020777	ENSMUST00000130229	Acox1	Acox1-205	0.228	0.999	0.687	-1.45	77.3	112	0.326	1	0.724	-1.38	32	44.2	0.0064	0.148	2.42	2.42	77.3	32	0.00306	0.107	2.55	2.55	112	44.2
ENSMUSG00000059326	ENSMUST00000235172	Csf2ra	Csf2ra-202	0.349	0.999	0.9	-1.11	613	681	0.528	1	0.93	-1.07	453	487	0.00805	0.167	1.35	1.35	613	453	0.00306	0.107	1.4	1.4	681	487
ENSMUSG00000002058	ENSMUST00000002127	Unc119	Unc119-201	0.976	0.999	0.998	-1	2570	2570	0.512	1	1.05	1.05	2150	2040	0.0231	0.279	1.19	1.19	2570	2150	0.00306	0.107	1.26	1.26	2570	2040
ENSMUSG00000062248	ENSMUST00000075853	Cks2	Cks2-201	0.983	0.999	0.999	-1	2210	2210	0.623	1	0.973	-1.03	1820	1870	0.000623	0.0361	1.21	1.21	2210	1820	0.00306	0.107	1.18	1.18	2210	1870
ENSMUSG00000000290	ENSMUST00000156644	Itgb2	Itgb2-205	0.602	0.999	0.905	-1.1	737	814	0.0176	0.741	1.57	1.57	728	462	0.949	0.991	1.01	1.01	737	728	0.00306	0.107	1.76	1.76	814	462
ENSMUSG00000035047	ENSMUST00000038671	Kri1	Kri1-201	0.952	0.999	0.995	-1	667	670	0.894	1	0.99	-1.01	529	535	0.00256	0.0852	1.26	1.26	667	529	0.00307	0.107	1.25	1.25	670	535
ENSMUSG00000030720	ENSMUST00000153790	Cln3	Cln3-219	0.0406	0.843	0.642	-1.56	88	137	0.472	1	1.17	1.17	84.3	71.9	0.846	0.973	1.04	1.04	88	84.3	0.00307	0.107	1.91	1.91	137	71.9
ENSMUSG00000024816	ENSMUST00000145026	Frmd8	Frmd8-203	0.172	0.999	0.649	-1.54	17.3	26.7	0.181	1	1.6	1.6	15.7	9.82	0.775	0.956	1.1	1.1	17.3	15.7	0.00307	0.107	2.72	2.72	26.7	9.82
ENSMUSG00000028460	ENSMUST00000030180	Sit1	Sit1-201	0.343	0.999	1.93	1.93	7.52	3.9	0.583	1	0.712	-1.4	20	28.1	0.127	0.569	0.375	-2.66	7.52	20	0.00308	0.107	0.139	-7.2	3.9	28.1
ENSMUSG00000102051	ENSMUST00000187250	Ly6a2	Ly6a2-201	0.349	0.999	1.08	1.08	16500	15300	0.242	1	1.1	1.1	13300	12100	0.0064	0.148	1.24	1.24	16500	13300	0.00308	0.107	1.27	1.27	15300	12100
ENSMUSG00000076563	ENSMUST00000103364	Igkv5-48	Igkv5-48-201	0.947	0.999	1.04	1.04	191	183	0.818	1	0.862	-1.16	1060	1230	0.00779	0.163	0.18	-5.56	191	1060	0.0031	0.107	0.148	-6.73	183	1230
ENSMUSG00000060586	ENSMUST00000236232	H2-Eb1	H2-Eb1-205	0.552	0.999	1.09	1.09	407	375	0.759	1	1.04	1.04	586	562	0.00769	0.162	0.695	-1.44	407	586	0.0031	0.107	0.668	-1.5	375	562
ENSMUSG00000024472	ENSMUST00000025350	Dcp2	Dcp2-201	0.601	0.999	1.03	1.03	1330	1290	0.294	1	0.94	-1.06	1450	1540	0.169	0.626	0.921	-1.09	1330	1450	0.00311	0.107	0.839	-1.19	1290	1540
ENSMUSG00000033728	ENSMUST00000036423	Lrrc14	Lrrc14-201	0.377	0.999	0.468	-2.14	22.7	48.5	0.0918	1	4.69	4.69	15.6	3.32	0.665	0.928	1.46	1.46	22.7	15.6	0.00311	0.108	14.6	14.6	48.5	3.32
ENSMUSG00000022439	ENSMUST00000023074	Parvg	Parvg-201	0.227	0.999	1.07	1.07	9760	9130	0.558	1	1.03	1.03	8000	7740	0.00035	0.0247	1.22	1.22	9760	8000	0.00313	0.108	1.18	1.18	9130	7740
ENSMUSG00000019302	ENSMUST00000154896	Atp6v0a1	Atp6v0a1-209	0.435	0.999	1.18	1.18	114	96.3	0.101	1	1.45	1.45	72.1	49.7	0.0371	0.35	1.58	1.58	114	72.1	0.00313	0.108	1.94	1.94	96.3	49.7
ENSMUSG00000027009	ENSMUST00000126312	Itga4	Itga4-202	0.0877	0.999	1.34	1.34	65	48.4	0.799	1	0.959	-1.04	76.6	79.9	0.323	0.777	0.848	-1.18	65	76.6	0.00314	0.108	0.606	-1.65	48.4	79.9
ENSMUSG00000022634	ENSMUST00000080299	Yaf2	Yaf2-201	0.219	0.999	1.12	1.12	922	822	0.105	1	1.17	1.17	725	622	0.0108	0.192	1.27	1.27	922	725	0.00315	0.108	1.32	1.32	822	622
ENSMUSG00000076564	ENSMUST00000103365	Igkv12-46	Igkv12-46-201	0.818	0.999	1.1	1.1	309	282	0.822	1	0.912	-1.1	860	943	0.0125	0.209	0.36	-2.78	309	860	0.00315	0.108	0.299	-3.35	282	943
ENSMUSG00000029552	ENSMUST00000115467	Tes	Tes-202	0.0815	0.999	1.12	1.12	3230	2890	0.0854	1	1.12	1.12	2670	2380	0.00301	0.094	1.21	1.21	3230	2670	0.00316	0.108	1.21	1.21	2890	2380
ENSMUSG00000037533	ENSMUST00000102743	Rapgef6	Rapgef6-203	0.435	0.999	1.06	1.06	4040	3830	0.861	1	1.01	1.01	3140	3100	0.000382	0.0262	1.29	1.29	4040	3140	0.00316	0.108	1.23	1.23	3830	3100
ENSMUSG00000034936	ENSMUST00000039388	Arl4d	Arl4d-201	0.453	0.999	0.769	-1.3	8.48	11	0.844	1	1.06	1.06	29.1	27.5	0.000149	0.0136	0.292	-3.43	8.48	29.1	0.00316	0.108	0.401	-2.5	11	27.5
ENSMUSG00000076596	ENSMUST00000196940	Igkv3-10	Igkv3-10-202	0.481	0.999	1.36	1.36	47.8	35.1	0.766	1	0.88	-1.14	112	127	0.0505	0.399	0.428	-2.34	47.8	112	0.00316	0.108	0.276	-3.62	35.1	127
ENSMUSG00000029614	ENSMUST00000140515	Rpl6	Rpl6-205	0.592	0.999	0.892	-1.12	46	51.6	0.166	1	1.38	1.38	36.7	26.6	0.304	0.762	1.26	1.26	46	36.7	0.00315	0.108	1.94	1.94	51.6	26.6
ENSMUSG00000022125	ENSMUST00000022721	Cln5	Cln5-201	0.301	0.999	1.07	1.07	4060	3790	0.306	1	1.07	1.07	3330	3110	0.00312	0.0958	1.22	1.22	4060	3330	0.00317	0.109	1.22	1.22	3790	3110
ENSMUSG00000025786	ENSMUST00000147563	Zdhhc3	Zdhhc3-208	0.413	0.999	1.08	1.08	2000	1860	0.547	1	1.06	1.06	1510	1430	0.00157	0.0654	1.32	1.32	2000	1510	0.00317	0.109	1.3	1.3	1860	1430
ENSMUSG00000022594	ENSMUST00000023259	Lynx1	Lynx1-201	0.677	0.999	0.861	-1.16	53	61.6	0.834	1	1.08	1.08	189	175	0.000361	0.0251	0.281	-3.56	53	189	0.00318	0.109	0.352	-2.84	61.6	175
ENSMUSG00000022099	ENSMUST00000110984	Dmtn	Dmtn-203	0.0599	0.938	2.06	2.06	80.1	39	0.717	1	0.873	-1.15	105	120	0.479	0.859	0.766	-1.31	80.1	105	0.00321	0.109	0.325	-3.08	39	120
ENSMUSG00000043263	ENSMUST00000056071	Ifi209	Ifi209-201	0.277	0.999	0.879	-1.14	1350	1540	0.529	1	0.928	-1.08	2030	2190	0.000665	0.0378	0.667	-1.5	1350	2030	0.0032	0.109	0.705	-1.42	1540	2190
ENSMUSG00000027111	ENSMUST00000028522	Itga6	Itga6-201	0.277	0.999	1.18	1.18	393	333	0.835	1	0.969	-1.03	505	521	0.0988	0.514	0.779	-1.28	393	505	0.00319	0.109	0.639	-1.56	333	521
ENSMUSG00000047369	ENSMUST00000195808	Dnah14	Dnah14-208	0.352	0.999	0.857	-1.17	86.8	101	0.0307	0.889	1.45	1.45	89	61.3	0.879	0.979	0.975	-1.03	86.8	89	0.0032	0.109	1.65	1.65	101	61.3
ENSMUSG00000063234	ENSMUST00000079824	Gpr84	Gpr84-201	0.374	0.999	1.08	1.08	1470	1360	0.762	1	0.974	-1.03	1030	1060	3.67e-05	0.00501	1.43	1.43	1470	1030	0.00322	0.109	1.29	1.29	1360	1060
ENSMUSG00000050921	ENSMUST00000053375	P2ry10	P2ry10-201	0.469	0.999	0.889	-1.13	431	485	0.296	1	0.845	-1.18	660	781	0.00873	0.174	0.653	-1.53	431	660	0.00321	0.109	0.621	-1.61	485	781
ENSMUSG00000062101	ENSMUST00000056147	Zfp119b	Zfp119b-201	0.482	0.999	0.945	-1.06	369	390	0.629	1	1.04	1.04	320	308	0.0816	0.479	1.15	1.15	369	320	0.00321	0.109	1.27	1.27	390	308
ENSMUSG00000061244	ENSMUST00000162175	Exoc5	Exoc5-207	0.52	0.999	0.96	-1.04	909	947	0.515	1	1.04	1.04	818	784	0.101	0.519	1.11	1.11	909	818	0.00321	0.109	1.21	1.21	947	784
ENSMUSG00000054263	ENSMUST00000067190	Lifr	Lifr-201	0.627	0.999	0.885	-1.13	55.4	62.6	0.104	1	0.673	-1.48	86.8	129	0.0719	0.457	0.638	-1.57	55.4	86.8	0.00322	0.109	0.485	-2.06	62.6	129
ENSMUSG00000022236	ENSMUST00000110408	Ropn1l	Ropn1l-201	0.652	0.999	0.843	-1.19	8.23	9.76	0.65	1	0.866	-1.15	23.2	26.7	0.00362	0.105	0.355	-2.82	8.23	23.2	0.0032	0.109	0.365	-2.74	9.76	26.7
ENSMUSG00000079083	ENSMUST00000110582	Jrkl	Jrkl-201	0.986	0.999	1	1	528	527	0.519	1	1.07	1.07	417	390	0.021	0.267	1.27	1.27	528	417	0.0032	0.109	1.35	1.35	527	390
ENSMUSG00000028954	ENSMUST00000068825	Nub1	Nub1-201	0.666	0.999	1.02	1.02	4680	4570	0.285	1	1.06	1.06	4110	3870	0.0213	0.269	1.14	1.14	4680	4110	0.00322	0.109	1.18	1.18	4570	3870
ENSMUSG00000033530	ENSMUST00000062957	Ttc7b	Ttc7b-201	0.956	0.999	1	1	1300	1290	0.3	1	1.08	1.08	1130	1050	0.0507	0.399	1.15	1.15	1300	1130	0.00323	0.109	1.24	1.24	1290	1050
ENSMUSG00000031708	ENSMUST00000212005	Tecr	Tecr-205	0.328	0.999	1.09	1.09	2600	2390	0.14	1	1.14	1.14	2110	1850	0.0147	0.227	1.24	1.24	2600	2110	0.00324	0.109	1.29	1.29	2390	1850
ENSMUSG00000004266	ENSMUST00000112484	Ptpn6	Ptpn6-202	0.564	0.999	1.02	1.02	11800	11600	0.758	1	1.01	1.01	10600	10500	0.00134	0.059	1.11	1.11	11800	10600	0.00324	0.109	1.1	1.1	11600	10500
ENSMUSG00000027459	ENSMUST00000109864	Fam110a	Fam110a-203	0.985	0.999	0.995	-1.01	275	276	0.01	0.592	2.12	2.12	248	117	0.727	0.943	1.11	1.11	275	248	0.00324	0.109	2.36	2.36	276	117
ENSMUSG00000029577	ENSMUST00000130169	Ube3b	Ube3b-202	0.488	0.999	0.923	-1.08	829	898	0.457	1	1.09	1.09	697	639	0.133	0.578	1.19	1.19	829	697	0.00325	0.11	1.41	1.41	898	639
ENSMUSG00000005893	ENSMUST00000113460	Nr2c2	Nr2c2-201	0.582	0.999	0.981	-1.02	2210	2250	0.0285	0.881	0.925	-1.08	2310	2500	0.2	0.662	0.955	-1.05	2210	2310	0.00325	0.11	0.901	-1.11	2250	2500
ENSMUSG00000106558	ENSMUST00000197149	Gm5552	Gm5552-201	0.357	0.999	0.914	-1.09	350	383	0.413	1	1.09	1.09	311	287	0.233	0.702	1.13	1.13	350	311	0.00326	0.11	1.34	1.34	383	287
ENSMUSG00000003680	ENSMUST00000177056	Taf6l	Taf6l-210	0.768	0.999	0.767	-1.3	13	17	0.00313	0.344	31.6	31.6	17.3	0.547	0.753	0.951	0.753	-1.33	13	17.3	0.00327	0.11	31	31	17	0.547
ENSMUSG00000020383	ENSMUST00000020650	Il13	Il13-201	0.413	0.999	1.47	1.47	20.3	13.8	0.643	1	1.23	1.23	65.9	53.7	0.00951	0.181	0.308	-3.25	20.3	65.9	0.00328	0.11	0.257	-3.9	13.8	53.7
ENSMUSG00000032872	ENSMUST00000168529	Cyb5r4	Cyb5r4-201	0.479	0.999	1.06	1.06	7170	6750	0.615	1	1.04	1.04	5500	5270	0.00167	0.0668	1.3	1.3	7170	5500	0.00328	0.11	1.28	1.28	6750	5270
ENSMUSG00000002233	ENSMUST00000002303	Rhoc	Rhoc-201	0.286	0.999	1.2	1.2	428	357	0.0559	1	1.39	1.39	300	216	0.0368	0.348	1.42	1.42	428	300	0.00329	0.11	1.65	1.65	357	216
ENSMUSG00000044229	ENSMUST00000093853	Nxpe4	Nxpe4-201	0.2	0.999	0.56	-1.79	14.2	25.3	0.143	1	0.537	-1.86	48.2	89.8	0.00614	0.144	0.294	-3.4	14.2	48.2	0.00331	0.111	0.282	-3.55	25.3	89.8
ENSMUSG00000038102	ENSMUST00000123958	Trappc11	Trappc11-203	0.136	0.999	3.55	3.55	5.26	1.48	0.795	1	0.833	-1.2	14	16.8	0.183	0.643	0.376	-2.66	5.26	14	0.00332	0.111	0.0882	-11.3	1.48	16.8
ENSMUSG00000082743	ENSMUST00000119054	Gm12988	Gm12988-201	0.174	0.999	1.23	1.23	70.5	57.2	0.0351	0.928	0.73	-1.37	64.8	88.9	0.586	0.902	1.09	1.09	70.5	64.8	0.00331	0.111	0.644	-1.55	57.2	88.9
ENSMUSG00000033032	ENSMUST00000154876	Afap1l1	Afap1l1-203	0.0146	0.601	25.2	25.2	8.33	0.331	0.984	1	0.979	-1.02	15.4	15.7	0.56	0.893	0.542	-1.84	8.33	15.4	0.00332	0.111	0.0211	-47.4	0.331	15.7
ENSMUSG00000032840	ENSMUST00000049138	Spring1	Spring1-201	0.663	0.999	1.04	1.04	904	867	0.895	1	1.01	1.01	663	654	0.00125	0.0565	1.36	1.36	904	663	0.00333	0.112	1.33	1.33	867	654
ENSMUSG00000052160	ENSMUST00000063888	Pld4	Pld4-201	0.284	0.999	0.926	-1.08	4590	4960	0.824	1	1.02	1.02	6210	6110	2.39e-05	0.00356	0.74	-1.35	4590	6210	0.00336	0.112	0.811	-1.23	4960	6110
ENSMUSG00000066036	ENSMUST00000147999	Ubr4	Ubr4-210	0.709	0.999	0.941	-1.06	249	265	0.0215	0.799	1.47	1.47	239	163	0.798	0.962	1.04	1.04	249	239	0.00336	0.112	1.63	1.63	265	163
ENSMUSG00000042524	ENSMUST00000231189	Sun2	Sun2-210	0.376	0.999	1.09	1.09	2270	2090	0.0478	0.993	1.21	1.21	1910	1580	0.0666	0.445	1.19	1.19	2270	1910	0.00338	0.113	1.32	1.32	2090	1580
ENSMUSG00000042035	ENSMUST00000043983	Igsf3	Igsf3-201	0.947	0.999	0.987	-1.01	31.3	31.7	0.581	1	0.903	-1.11	50.4	55.8	0.0155	0.234	0.622	-1.61	31.3	50.4	0.00339	0.113	0.569	-1.76	31.7	55.8
ENSMUSG00000048442	ENSMUST00000142089	Smim5	Smim5-202	0.1	0.999	1.4	1.4	50.7	36.2	0.627	1	0.909	-1.1	59.5	65.5	0.423	0.832	0.852	-1.17	50.7	59.5	0.00339	0.113	0.552	-1.81	36.2	65.5
ENSMUSG00000014599	ENSMUST00000118593	Csf1	Csf1-202	0.237	0.999	1.21	1.21	475	393	0.00401	0.394	1.6	1.6	390	244	0.219	0.687	1.22	1.22	475	390	0.00339	0.113	1.61	1.61	393	244
ENSMUSG00000026357	ENSMUST00000027603	Rgs18	Rgs18-201	0.576	0.999	1.06	1.06	2300	2170	0.334	1	1.1	1.1	1780	1610	0.0118	0.202	1.29	1.29	2300	1780	0.0034	0.113	1.35	1.35	2170	1610
ENSMUSG00000055639	ENSMUST00000069334	Dach1	Dach1-201	0.641	0.999	1.05	1.05	1410	1340	0.314	1	1.11	1.11	1090	977	0.0172	0.244	1.29	1.29	1410	1090	0.0034	0.113	1.37	1.37	1340	977
ENSMUSG00000059482	ENSMUST00000080517	2610301B20Rik	2610301B20Rik-201	0.871	0.999	0.936	-1.07	46.7	49.9	0.000737	0.159	4.2	4.2	60.3	14.4	0.532	0.883	0.776	-1.29	46.7	60.3	0.0034	0.113	3.48	3.48	49.9	14.4
ENSMUSG00000030824	ENSMUST00000209509	Nucb1	Nucb1-203	0.238	0.999	1.32	1.32	69.2	52.2	0.891	1	1.03	1.03	107	104	0.0595	0.426	0.645	-1.55	69.2	107	0.00342	0.114	0.503	-1.99	52.2	104
ENSMUSG00000025236	ENSMUST00000217570	Adpgk	Adpgk-205	0.508	0.999	1.07	1.07	12700	11900	0.317	1	1.11	1.11	9800	8860	0.00964	0.183	1.3	1.3	12700	9800	0.00342	0.114	1.34	1.34	11900	8860
ENSMUSG00000055707	ENSMUST00000209415	Klhl26	Klhl26-203	0.0654	0.963	3.63	3.63	9.08	2.5	0.304	1	0.53	-1.89	9.9	18.7	0.892	0.982	0.917	-1.09	9.08	9.9	0.00343	0.114	0.134	-7.47	2.5	18.7
ENSMUSG00000034022	ENSMUST00000229447	Cpsf1	Cpsf1-207	0.139	0.999	1.68	1.68	15.5	9.28	0.474	1	0.8	-1.25	19.9	24.8	0.449	0.845	0.782	-1.28	15.5	19.9	0.00348	0.115	0.374	-2.68	9.28	24.8
ENSMUSG00000033009	ENSMUST00000093301	Ogfod1	Ogfod1-202	0.18	0.999	1.42	1.42	52.2	36.7	0.0297	0.885	1.71	1.71	133	78	0.000181	0.0156	0.392	-2.55	52.2	133	0.00347	0.115	0.471	-2.12	36.7	78
ENSMUSG00000022265	ENSMUST00000134004	Ank	Ank-202	0.267	0.999	0.865	-1.16	162	187	0.198	1	1.19	1.19	151	127	0.604	0.91	1.07	1.07	162	151	0.00347	0.115	1.47	1.47	187	127
ENSMUSG00000020437	ENSMUST00000003459	Myo1g	Myo1g-201	0.476	0.999	0.974	-1.03	5000	5130	0.824	1	1.01	1.01	5750	5710	0.000119	0.0116	0.868	-1.15	5000	5750	0.00347	0.115	0.899	-1.11	5130	5710
ENSMUSG00000056643	ENSMUST00000070890	Chst13	Chst13-201	0.841	0.999	0.983	-1.02	430	438	0.673	1	0.963	-1.04	326	339	0.00179	0.0695	1.32	1.32	430	326	0.00347	0.115	1.29	1.29	438	339
ENSMUSG00000097378	ENSMUST00000181073	B230208H11Rik	B230208H11Rik-202	0.722	0.999	1.03	1.03	688	667	0.826	1	1.02	1.02	531	521	0.00236	0.0818	1.29	1.29	688	531	0.00348	0.115	1.28	1.28	667	521
ENSMUSG00000072596	ENSMUST00000074839	Ear2	Ear2-201	0.84	0.999	1.05	1.05	1460	1390	0.979	1	0.993	-1.01	2850	2870	0.00709	0.157	0.513	-1.95	1460	2850	0.00348	0.115	0.484	-2.06	1390	2870
ENSMUSG00000022261	ENSMUST00000022871	Sdc2	Sdc2-201	0.236	0.999	1.6	1.6	10.5	6.61	0.659	1	0.862	-1.16	17.1	19.8	0.179	0.64	0.618	-1.62	10.5	17.1	0.00349	0.115	0.334	-3	6.61	19.8
ENSMUSG00000039166	ENSMUST00000176258	Akap7	Akap7-206	2.87e-05	0.0156	7.03	7.03	27.8	3.96	0.947	1	0.973	-1.03	15.4	15.8	0.141	0.589	1.8	1.8	27.8	15.4	0.00351	0.116	0.25	-4	3.96	15.8
ENSMUSG00000073987	ENSMUST00000098242	Ggh	Ggh-201	0.767	0.999	1.01	1.01	1570	1550	0.401	1	1.04	1.04	1410	1350	0.0185	0.252	1.11	1.11	1570	1410	0.00351	0.116	1.14	1.14	1550	1350
ENSMUSG00000087593	ENSMUST00000137373	Gm16174	Gm16174-201	0.6	0.999	1.08	1.08	110	101	0.467	1	1.13	1.13	71.8	63.7	0.00728	0.159	1.53	1.53	110	71.8	0.00352	0.116	1.59	1.59	101	63.7
ENSMUSG00000047284	ENSMUST00000177476	Neurl4	Neurl4-213	0.525	0.999	1.99	1.99	2.94	1.48	0.0613	1	0.164	-6.09	5	30.5	0.601	0.909	0.588	-1.7	2.94	5	0.00352	0.116	0.0485	-20.6	1.48	30.5
ENSMUSG00000024680	ENSMUST00000164792	Ms4a2	Ms4a2-202	0.218	0.999	1.49	1.49	20.9	14.1	0.451	1	0.8	-1.25	28	35	0.342	0.79	0.748	-1.34	20.9	28	0.00353	0.116	0.403	-2.48	14.1	35
ENSMUSG00000032012	ENSMUST00000034510	Nectin1	Nectin1-201	0.246	0.999	0.882	-1.13	331	375	0.722	1	0.963	-1.04	493	512	0.00021	0.0172	0.671	-1.49	331	493	0.00353	0.116	0.733	-1.36	375	512
ENSMUSG00000021794	ENSMUST00000159784	Glud1	Glud1-202	0.0128	0.57	7.23	7.23	18.5	2.56	0.492	1	0.608	-1.65	15.6	25.7	0.816	0.966	1.18	1.18	18.5	15.6	0.00354	0.116	0.0996	-10	2.56	25.7
ENSMUSG00000063810	ENSMUST00000072018	Alms1	Alms1-201	0.351	0.999	0.877	-1.14	207	236	0.315	1	0.871	-1.15	307	353	0.00463	0.122	0.673	-1.49	207	307	0.00354	0.116	0.668	-1.5	236	353
ENSMUSG00000095519	ENSMUST00000103537	Ighv1-66	Ighv1-66-201	0.652	0.999	0.74	-1.35	13.9	18.8	0.995	1	0.996	-1	125	126	0.00082	0.0437	0.111	-9.01	13.9	125	0.00355	0.116	0.149	-6.69	18.8	126
ENSMUSG00000018924	ENSMUST00000019068	Alox15	Alox15-201	0.766	0.999	1.14	1.14	380	334	0.882	1	0.938	-1.07	1110	1180	0.0135	0.219	0.343	-2.92	380	1110	0.00355	0.116	0.282	-3.54	334	1180
ENSMUSG00000029570	ENSMUST00000031555	Lfng	Lfng-201	0.315	0.999	1.08	1.08	1950	1800	0.516	1	1.05	1.05	2370	2260	0.0106	0.19	0.821	-1.22	1950	2370	0.00356	0.116	0.798	-1.25	1800	2260
ENSMUSG00000047248	ENSMUST00000051777	C2cd3	C2cd3-201	0.617	0.999	1.03	1.03	1130	1100	0.914	1	0.993	-1.01	1320	1330	0.0215	0.27	0.856	-1.17	1130	1320	0.00357	0.117	0.822	-1.22	1100	1330
ENSMUSG00000032643	ENSMUST00000038684	Fhl3	Fhl3-201	0.984	0.999	0.998	-1	357	358	0.34	1	0.907	-1.1	243	268	0.000133	0.0126	1.47	1.47	357	243	0.00358	0.117	1.34	1.34	358	268
ENSMUSG00000023984	ENSMUST00000132397	Gm20517	Gm20517-202	0.00294	0.293	2.03	2.03	83.1	41	0.185	1	0.734	-1.36	60.1	81.8	0.165	0.622	1.38	1.38	83.1	60.1	0.00359	0.117	0.501	-2	41	81.8
ENSMUSG00000023809	ENSMUST00000232527	Rps6ka2	Rps6ka2-204	0.0447	0.871	0.574	-1.74	18.6	32.4	0.0408	0.954	1.82	1.82	25.6	14.1	0.257	0.726	0.725	-1.38	18.6	25.6	0.00359	0.117	2.3	2.3	32.4	14.1
ENSMUSG00000022637	ENSMUST00000226593	Cblb	Cblb-203	0.0613	0.948	1.39	1.39	163	117	0.595	1	0.912	-1.1	178	195	0.612	0.913	0.915	-1.09	163	178	0.0036	0.117	0.6	-1.67	117	195
ENSMUSG00000056737	ENSMUST00000156168	Capg	Capg-211	0.402	0.999	0.883	-1.13	182	207	0.883	1	1.02	1.02	136	133	0.0553	0.415	1.34	1.34	182	136	0.0036	0.117	1.55	1.55	207	133
ENSMUSG00000034265	ENSMUST00000089185	Zdhhc14	Zdhhc14-201	0.464	0.999	0.858	-1.17	55	64.1	0.987	1	0.997	-1	115	115	0.000313	0.0229	0.478	-2.09	55	115	0.00358	0.117	0.555	-1.8	64.1	115
ENSMUSG00000031360	ENSMUST00000112302	Ctps2	Ctps2-205	0.636	0.999	1.08	1.08	142	132	0.0379	0.942	1.44	1.44	114	79.5	0.195	0.657	1.25	1.25	142	114	0.00358	0.117	1.65	1.65	132	79.5
ENSMUSG00000027510	ENSMUST00000173393	Rbm38	Rbm38-204	0.78	0.999	0.862	-1.16	45	52.2	0.0288	0.883	3.4	3.4	35.1	10.3	0.647	0.924	1.28	1.28	45	35.1	0.0036	0.117	5.05	5.05	52.2	10.3
ENSMUSG00000030201	ENSMUST00000032322	Lrp6	Lrp6-201	0.802	0.999	1.02	1.02	639	629	0.684	1	1.03	1.03	787	765	0.00226	0.0801	0.813	-1.23	639	787	0.0036	0.117	0.821	-1.22	629	765
ENSMUSG00000019210	ENSMUST00000019354	Atp6v1e1	Atp6v1e1-201	0.2	0.999	1.1	1.1	5610	5110	0.188	1	1.1	1.1	4550	4130	0.0041	0.114	1.23	1.23	5610	4550	0.00361	0.117	1.24	1.24	5110	4130
ENSMUSG00000026664	ENSMUST00000027975	Phyh	Phyh-201	0.748	0.999	1.03	1.03	2220	2150	0.659	1	1.04	1.04	1700	1620	0.00533	0.133	1.31	1.31	2220	1700	0.00362	0.117	1.33	1.33	2150	1620
ENSMUSG00000052423	ENSMUST00000126699	B4galt3	B4galt3-205	0.458	0.999	0.796	-1.26	55.3	69.4	0.563	1	0.825	-1.21	22.9	27.7	0.00639	0.148	2.42	2.42	55.3	22.9	0.00362	0.117	2.5	2.5	69.4	27.7
ENSMUSG00000002699	ENSMUST00000109329	Lcp2	Lcp2-202	0.592	0.999	1.05	1.05	1360	1290	0.0504	1	1.2	1.2	1190	993	0.138	0.586	1.14	1.14	1360	1190	0.00363	0.117	1.3	1.3	1290	993
ENSMUSG00000024855	ENSMUST00000237967	Pacs1	Pacs1-207	0.929	0.999	1.02	1.02	49.1	48.3	0.00421	0.402	1.84	1.84	48.1	26.2	0.911	0.985	1.02	1.02	49.1	48.1	0.00363	0.118	1.84	1.84	48.3	26.2
ENSMUSG00000019823	ENSMUST00000019967	Mical1	Mical1-201	0.115	0.999	0.894	-1.12	1190	1330	0.369	1	0.937	-1.07	1010	1080	0.026	0.296	1.17	1.17	1190	1010	0.00364	0.118	1.23	1.23	1330	1080
ENSMUSG00000022957	ENSMUST00000114001	Itsn1	Itsn1-207	0.442	0.999	2.22	2.22	3.79	1.71	0.0117	0.632	0.0865	-11.6	2.7	31.2	0.738	0.947	1.4	1.4	3.79	2.7	0.00364	0.118	0.0547	-18.3	1.71	31.2
ENSMUSG00000019951	ENSMUST00000020112	Uhrf1bp1l	Uhrf1bp1l-201	0.103	0.999	1.11	1.11	5220	4700	0.514	1	1.04	1.04	4070	3900	0.000104	0.0105	1.28	1.28	5220	4070	0.00364	0.118	1.21	1.21	4700	3900
ENSMUSG00000009418	ENSMUST00000190298	Nav1	Nav1-208	0.696	0.999	0.954	-1.05	348	364	0.233	1	0.869	-1.15	446	514	0.0362	0.345	0.779	-1.28	348	446	0.00365	0.118	0.709	-1.41	364	514
ENSMUSG00000015714	ENSMUST00000015858	Cers2	Cers2-201	0.347	0.999	1.04	1.04	4480	4320	0.0595	1	1.08	1.08	4150	3850	0.051	0.401	1.08	1.08	4480	4150	0.00366	0.118	1.12	1.12	4320	3850
ENSMUSG00000020400	ENSMUST00000108885	Tnip1	Tnip1-204	0.767	0.999	1.05	1.05	516	490	0.677	1	1.08	1.08	318	296	0.00542	0.134	1.62	1.62	516	318	0.00366	0.118	1.66	1.66	490	296
ENSMUSG00000030768	ENSMUST00000003035	Disp1	Disp1-201	0.0432	0.856	1.5	1.5	114	76.1	0.318	1	0.82	-1.22	112	136	0.907	0.984	1.02	1.02	114	112	0.00368	0.119	0.558	-1.79	76.1	136
ENSMUSG00000112023	ENSMUST00000218179	Lilr4b	Lilr4b-202	0.725	0.999	1.07	1.07	803	752	0.625	1	1.1	1.1	476	434	0.00573	0.138	1.69	1.69	803	476	0.00369	0.119	1.73	1.73	752	434
ENSMUSG00000034192	ENSMUST00000040607	Lsm3	Lsm3-201	0.435	0.999	1.11	1.11	372	334	0.83	1	0.971	-1.03	483	498	0.057	0.419	0.77	-1.3	372	483	0.0037	0.119	0.672	-1.49	334	498
ENSMUSG00000021546	ENSMUST00000176888	Hnrnpk	Hnrnpk-215	0.0159	0.62	1.18	1.18	506	429	0.544	1	1.04	1.04	545	523	0.274	0.74	0.928	-1.08	506	545	0.00371	0.119	0.819	-1.22	429	523
ENSMUSG00000021061	ENSMUST00000021458	Sptb	Sptb-201	0.0264	0.752	1.41	1.41	204	145	0.197	1	0.82	-1.22	186	227	0.54	0.886	1.1	1.1	204	186	0.00371	0.119	0.638	-1.57	145	227
ENSMUSG00000026821	ENSMUST00000130281	Ralgds	Ralgds-205	0.928	0.999	0.976	-1.02	37	37.9	0.756	1	1.1	1.1	18.2	16.5	0.0132	0.216	2.04	2.04	37	18.2	0.00371	0.119	2.3	2.3	37.9	16.5
ENSMUSG00000032712	ENSMUST00000046689	Resf1	Resf1-201	0.965	0.999	0.996	-1	4930	4940	0.23	1	1.11	1.11	4260	3830	0.0977	0.512	1.16	1.16	4930	4260	0.00371	0.119	1.29	1.29	4940	3830
ENSMUSG00000023992	ENSMUST00000024791	Trem2	Trem2-201	0.623	0.999	0.935	-1.07	106	114	0.271	1	0.866	-1.15	144	167	0.0232	0.28	0.736	-1.36	106	144	0.00372	0.119	0.681	-1.47	114	167
ENSMUSG00000038954	ENSMUST00000050630	Supt3	Supt3-201	0.115	0.999	1.15	1.15	319	276	0.855	1	0.984	-1.02	353	359	0.258	0.727	0.904	-1.11	319	353	0.00373	0.119	0.771	-1.3	276	359
ENSMUSG00000003992	ENSMUST00000042122	Ssbp2	Ssbp2-202	0.551	0.999	0.943	-1.06	206	218	0.187	1	0.882	-1.13	254	288	0.0314	0.323	0.81	-1.23	206	254	0.00373	0.119	0.757	-1.32	218	288
ENSMUSG00000039753	ENSMUST00000124421	Fbxl5	Fbxl5-206	0.611	0.999	0.908	-1.1	379	417	0.708	1	1.07	1.07	258	240	0.0441	0.376	1.47	1.47	379	258	0.00372	0.119	1.74	1.74	417	240
ENSMUSG00000041879	ENSMUST00000161032	Ipo9	Ipo9-206	0.216	0.999	0.612	-1.63	71.3	117	0.0072	0.513	2.95	2.95	107	36.3	0.305	0.763	0.665	-1.5	71.3	107	0.00374	0.119	3.21	3.21	117	36.3
ENSMUSG00000019302	ENSMUST00000044721	Atp6v0a1	Atp6v0a1-201	0.424	0.999	0.901	-1.11	291	323	0.0235	0.822	1.35	1.35	298	220	0.864	0.977	0.978	-1.02	291	298	0.00374	0.119	1.47	1.47	323	220
ENSMUSG00000003038	ENSMUST00000102553	Hmgn2	Hmgn2-203	0.686	0.999	1.02	1.02	25300	24800	0.983	1	1	1	21500	21400	0.00103	0.0506	1.18	1.18	25300	21500	0.00374	0.119	1.16	1.16	24800	21400
ENSMUSG00000059900	ENSMUST00000072933	Tmem40	Tmem40-201	0.405	0.999	1.12	1.12	998	894	0.629	1	1.07	1.07	649	608	0.00119	0.055	1.54	1.54	998	649	0.00375	0.119	1.47	1.47	894	608
ENSMUSG00000049550	ENSMUST00000063905	Clip1	Clip1-202	0.553	0.999	1.23	1.23	59.8	48.8	0.148	1	1.7	1.7	29.2	17.1	0.041	0.364	2.05	2.05	59.8	29.2	0.00375	0.12	2.84	2.84	48.8	17.1
ENSMUSG00000022637	ENSMUST00000114471	Cblb	Cblb-201	0.605	0.999	0.918	-1.09	467	509	0.609	1	0.919	-1.09	756	823	0.00373	0.107	0.618	-1.62	467	756	0.00375	0.12	0.619	-1.62	509	823
ENSMUSG00000034612	ENSMUST00000040110	Chst11	Chst11-201	0.0113	0.542	1.23	1.23	3560	2900	0.124	1	1.13	1.13	2600	2300	0.000101	0.0104	1.37	1.37	3560	2600	0.00376	0.12	1.26	1.26	2900	2300
ENSMUSG00000036181	ENSMUST00000040914	H1f2	H1f2-201	0.802	0.999	1.02	1.02	11400	11200	0.461	1	1.06	1.06	9320	8760	0.0159	0.237	1.23	1.23	11400	9320	0.00377	0.12	1.28	1.28	11200	8760
ENSMUSG00000010755	ENSMUST00000146904	Cars	Cars-207	0.846	0.999	0.908	-1.1	4.05	4.46	0.429	1	1.33	1.33	20.9	15.6	0.000184	0.0157	0.194	-5.15	4.05	20.9	0.00377	0.12	0.286	-3.5	4.46	15.6
ENSMUSG00000029672	ENSMUST00000165576	Fam3c	Fam3c-205	0.607	0.999	1.06	1.06	225	213	0.132	1	0.854	-1.17	246	288	0.39	0.815	0.913	-1.1	225	246	0.00379	0.12	0.738	-1.35	213	288
ENSMUSG00000056851	ENSMUST00000229102	Pcbp2	Pcbp2-205	0.00524	0.385	1.29	1.29	409	317	0.147	1	0.876	-1.14	362	413	0.177	0.638	1.13	1.13	409	362	0.00379	0.12	0.768	-1.3	317	413
ENSMUSG00000043770	ENSMUST00000102482	Gm12481	Gm12481-201	0.962	0.999	1	1	1410	1410	0.0377	0.94	1.23	1.23	1300	1060	0.39	0.815	1.09	1.09	1410	1300	0.00381	0.121	1.33	1.33	1410	1060
ENSMUSG00000074151	ENSMUST00000053085	Nlrc5	Nlrc5-201	0.399	0.999	1.29	1.29	57.1	44.2	0.72	1	0.9	-1.11	94.6	105	0.0904	0.497	0.603	-1.66	57.1	94.6	0.00382	0.121	0.42	-2.38	44.2	105
ENSMUSG00000021591	ENSMUST00000022082	Glrx	Glrx-201	0.146	0.999	1.19	1.19	7370	6190	0.191	1	1.17	1.17	5110	4360	0.00239	0.0824	1.44	1.44	7370	5110	0.00382	0.121	1.42	1.42	6190	4360
ENSMUSG00000033760	ENSMUST00000236160	Rbm4b	Rbm4b-208	0.257	0.999	0.315	-3.17	9.86	31.3	0.35	1	2.96	2.96	3.59	1.21	0.34	0.788	2.75	2.75	9.86	3.59	0.00383	0.121	25.9	25.9	31.3	1.21
ENSMUSG00000032496	ENSMUST00000197575	Ltf	Ltf-205	0.459	0.999	1.08	1.08	11000	10300	0.802	1	1.03	1.03	7910	7720	0.000727	0.0401	1.4	1.4	11000	7910	0.00384	0.121	1.33	1.33	10300	7720
ENSMUSG00000037138	ENSMUST00000039827	Aff3	Aff3-202	0.476	0.999	0.73	-1.37	45.1	61.8	0.494	1	0.744	-1.34	162	218	0.00355	0.104	0.278	-3.6	45.1	162	0.00383	0.121	0.283	-3.53	61.8	218
ENSMUSG00000039753	ENSMUST00000114047	Fbxl5	Fbxl5-203	0.923	0.999	0.974	-1.03	780	801	0.733	1	0.912	-1.1	335	367	0.00173	0.0682	2.33	2.33	780	335	0.00383	0.121	2.18	2.18	801	367
ENSMUSG00000022403	ENSMUST00000172107	St13	St13-205	0.315	0.999	0.947	-1.06	1690	1790	0.325	1	0.948	-1.05	1990	2090	0.00374	0.107	0.854	-1.17	1690	1990	0.00385	0.121	0.855	-1.17	1790	2090
ENSMUSG00000021037	ENSMUST00000223352	Ahsa1	Ahsa1-205	0.157	0.999	0.511	-1.96	11.3	22.1	0.000548	0.138	5.76	5.76	29.3	5.09	0.0435	0.374	0.386	-2.59	11.3	29.3	0.00388	0.122	4.35	4.35	22.1	5.09
ENSMUSG00000005803	ENSMUST00000176999	Sqor	Sqor-209	0.871	0.999	0.93	-1.08	26	28	0.135	1	2.09	2.09	14.6	6.97	0.209	0.674	1.78	1.78	26	14.6	0.00388	0.122	4.01	4.01	28	6.97
ENSMUSG00000022489	ENSMUST00000023132	Pde1b	Pde1b-201	0.00227	0.252	0.698	-1.43	169	242	0.274	1	1.14	1.14	196	172	0.207	0.672	0.859	-1.16	169	196	0.0039	0.123	1.4	1.4	242	172
ENSMUSG00000052534	ENSMUST00000188912	Pbx1	Pbx1-208	0.56	0.999	1.08	1.08	325	301	0.0118	0.632	1.4	1.4	287	205	0.348	0.792	1.13	1.13	325	287	0.00391	0.123	1.47	1.47	301	205
ENSMUSG00000028106	ENSMUST00000197449	Rprd2	Rprd2-202	0.946	0.999	1	1	1150	1150	0.853	1	1.01	1.01	1010	1000	0.00609	0.143	1.14	1.14	1150	1010	0.0039	0.123	1.14	1.14	1150	1000
ENSMUSG00000038187	ENSMUST00000135510	Btbd10	Btbd10-205	0.134	0.999	0.533	-1.88	51.4	96.3	0.245	1	1.65	1.65	46.6	28.3	0.819	0.967	1.1	1.1	51.4	46.6	0.00392	0.123	3.41	3.41	96.3	28.3
ENSMUSG00000112148	ENSMUST00000078778	Lilrb4a	Lilrb4a-201	0.142	0.999	1.32	1.32	365	276	0.000259	0.0835	2.02	2.02	321	158	0.491	0.864	1.14	1.14	365	321	0.00393	0.123	1.74	1.74	276	158
ENSMUSG00000026347	ENSMUST00000160616	Tmem163	Tmem163-203	0.756	0.999	0.861	-1.16	6.77	7.87	0.522	1	0.766	-1.3	21.7	28.3	0.0109	0.193	0.313	-3.2	6.77	21.7	0.00393	0.123	0.278	-3.59	7.87	28.3
ENSMUSG00000035392	ENSMUST00000102787	Dennd1a	Dennd1a-201	0.549	0.999	0.954	-1.05	995	1040	0.896	1	0.99	-1.01	1290	1310	0.000828	0.0439	0.769	-1.3	995	1290	0.00394	0.123	0.798	-1.25	1040	1310
ENSMUSG00000032905	ENSMUST00000234430	Atg12	Atg12-202	0.438	0.999	0.825	-1.21	32.8	39.8	0.229	1	1.39	1.39	26	18.7	0.365	0.802	1.26	1.26	32.8	26	0.00396	0.124	2.12	2.12	39.8	18.7
ENSMUSG00000056071	ENSMUST00000117167	S100a9	S100a9-202	0.455	0.999	1.08	1.08	176000	162000	0.893	1	1.01	1.01	121000	119000	0.000474	0.0302	1.46	1.46	176000	121000	0.00395	0.124	1.36	1.36	162000	119000
ENSMUSG00000009741	ENSMUST00000084885	Ubp1	Ubp1-202	0.489	0.999	1.05	1.05	944	901	0.0419	0.961	1.15	1.15	852	742	0.128	0.57	1.11	1.11	944	852	0.00396	0.124	1.21	1.21	901	742
ENSMUSG00000104126	ENSMUST00000195663	Gm37486	Gm37486-201	0.648	0.999	1.04	1.04	1980	1920	0.188	1	1.11	1.11	1700	1540	0.0438	0.375	1.17	1.17	1980	1700	0.00395	0.124	1.25	1.25	1920	1540
ENSMUSG00000038612	ENSMUST00000037947	Mcl1	Mcl1-201	0.0325	0.795	1.12	1.12	38200	34100	0.0311	0.893	1.12	1.12	32800	29300	0.0042	0.115	1.16	1.16	38200	32800	0.00396	0.124	1.16	1.16	34100	29300
ENSMUSG00000003062	ENSMUST00000196537	Stard3nl	Stard3nl-203	0.54	0.999	1.21	1.21	19.6	16.2	0.439	1	0.801	-1.25	30.8	38.4	0.133	0.578	0.637	-1.57	19.6	30.8	0.00396	0.124	0.421	-2.37	16.2	38.4
ENSMUSG00000015839	ENSMUST00000102672	Nfe2l2	Nfe2l2-201	0.146	0.999	1.09	1.09	14900	13700	0.291	1	1.06	1.06	12300	11600	0.00106	0.051	1.21	1.21	14900	12300	0.00398	0.124	1.18	1.18	13700	11600
ENSMUSG00000039048	ENSMUST00000127996	Foxred1	Foxred1-202	0.212	0.999	0.804	-1.24	203	252	0.00185	0.268	1.73	1.73	263	152	0.137	0.584	0.771	-1.3	203	263	0.00398	0.124	1.66	1.66	252	152
ENSMUSG00000023993	ENSMUST00000024792	Treml1	Treml1-201	0.253	0.999	0.52	-1.92	5.79	11.1	0.989	1	0.993	-1.01	50.7	51.1	8.99e-05	0.00944	0.114	-8.76	5.79	50.7	0.00399	0.124	0.218	-4.58	11.1	51.1
ENSMUSG00000071552	ENSMUST00000096065	Tigit	Tigit-201	0.519	0.999	1.26	1.26	15.9	12.6	0.364	1	1.33	1.33	45.1	33.8	0.00174	0.0685	0.353	-2.83	15.9	45.1	0.00398	0.124	0.374	-2.68	12.6	33.8
ENSMUSG00000079426	ENSMUST00000203578	Arpc4	Arpc4-203	0.72	0.999	1.02	1.02	7800	7620	0.18	1	1.09	1.09	6910	6340	0.0578	0.422	1.13	1.13	7800	6910	0.00398	0.124	1.2	1.2	7620	6340
ENSMUSG00000023367	ENSMUST00000101426	Tmem176a	Tmem176a-201	0.729	0.999	0.96	-1.04	138	144	0.605	1	1.06	1.06	212	200	0.000205	0.0168	0.653	-1.53	138	212	0.00399	0.124	0.72	-1.39	144	200
ENSMUSG00000035781	ENSMUST00000219206	R3hdm4	R3hdm4-206	0.958	0.999	0.993	-1.01	544	547	0.936	1	1.01	1.01	380	376	0.00621	0.145	1.43	1.43	544	380	0.004	0.124	1.46	1.46	547	376
ENSMUSG00000025647	ENSMUST00000196954	Shisa5	Shisa5-204	0.000214	0.0638	9.52	9.52	37.5	3.94	0.529	1	1.42	1.42	32.6	23	0.796	0.961	1.15	1.15	37.5	32.6	0.00401	0.125	0.172	-5.83	3.94	23
ENSMUSG00000026170	ENSMUST00000027356	Cyp27a1	Cyp27a1-201	0.771	0.999	0.965	-1.04	142	148	0.481	1	1.09	1.09	226	208	0.00012	0.0116	0.632	-1.58	142	226	0.00402	0.125	0.71	-1.41	148	208
ENSMUSG00000031451	ENSMUST00000033828	Gas6	Gas6-201	0.0812	0.999	1.37	1.37	66.1	48.1	0.887	1	1.02	1.02	82.6	80.6	0.203	0.667	0.799	-1.25	66.1	82.6	0.00403	0.125	0.596	-1.68	48.1	80.6
ENSMUSG00000052459	ENSMUST00000063661	Atp6v1a	Atp6v1a-201	0.239	0.999	0.914	-1.09	2220	2430	0.478	1	0.947	-1.06	1850	1950	0.0163	0.24	1.2	1.2	2220	1850	0.00403	0.125	1.24	1.24	2430	1950
ENSMUSG00000037451	ENSMUST00000041827	Slc22a20	Slc22a20-201	0.932	0.999	0.985	-1.02	79.1	80.3	0.917	1	0.98	-1.02	45.8	46.7	0.0042	0.115	1.73	1.73	79.1	45.8	0.00404	0.125	1.72	1.72	80.3	46.7
ENSMUSG00000018166	ENSMUST00000082059	Erbb3	Erbb3-201	0.658	0.999	1.08	1.08	57	52.7	0.345	1	0.854	-1.17	73.5	86	0.14	0.588	0.775	-1.29	57	73.5	0.00404	0.125	0.613	-1.63	52.7	86
ENSMUSG00000058427	ENSMUST00000200919	Cxcl2	Cxcl2-203	1.75e-20	1.11e-16	3.45	3.45	2550	738	5.47e-28	4.87e-24	4.37	4.37	2190	500	0.247	0.717	1.17	1.17	2550	2190	0.00406	0.125	1.48	1.48	738	500
ENSMUSG00000031370	ENSMUST00000090840	Zrsr2	Zrsr2-201	0.575	0.999	1.04	1.04	453	437	0.0568	1	1.14	1.14	410	360	0.134	0.58	1.11	1.11	453	410	0.00405	0.125	1.21	1.21	437	360
ENSMUSG00000046862	ENSMUST00000059790	Pramel12	Pramel12-202	0.784	0.999	1.04	1.04	227	218	0.102	1	1.29	1.29	181	140	0.133	0.578	1.26	1.26	227	181	0.00406	0.125	1.56	1.56	218	140
ENSMUSG00000055763	ENSMUST00000069489	Rybp-ps	Rybp-ps-201	0.656	0.999	1.05	1.05	553	524	0.0937	1	1.22	1.22	455	373	0.102	0.521	1.21	1.21	553	455	0.00407	0.125	1.41	1.41	524	373
ENSMUSG00000115593	ENSMUST00000228649	Gm4824	Gm4824-201	0.551	0.999	0.84	-1.19	20.8	24.8	0.0054	0.454	2.45	2.45	24.3	9.9	0.604	0.91	0.858	-1.17	20.8	24.3	0.00408	0.126	2.5	2.5	24.8	9.9
ENSMUSG00000032496	ENSMUST00000196777	Ltf	Ltf-204	0.0636	0.956	1.28	1.28	604	474	0.185	1	1.19	1.19	386	324	0.000701	0.0391	1.56	1.56	604	386	0.00409	0.126	1.46	1.46	474	324
ENSMUSG00000028676	ENSMUST00000126641	Srsf10	Srsf10-205	0.581	0.999	1.09	1.09	256	235	0.124	1	0.79	-1.27	289	366	0.437	0.839	0.887	-1.13	256	289	0.00409	0.126	0.643	-1.55	235	366
ENSMUSG00000040782	ENSMUST00000195800	Cop1	Cop1-213	0.0579	0.934	3.65	3.65	13.2	3.62	0.384	1	0.58	-1.72	14.5	25.1	0.88	0.98	0.908	-1.1	13.2	14.5	0.0041	0.126	0.144	-6.93	3.62	25.1
ENSMUSG00000026073	ENSMUST00000191671	Il1r2	Il1r2-202	0.463	0.999	1.07	1.07	777	725	0.659	1	1.04	1.04	574	550	0.00163	0.0662	1.35	1.35	777	574	0.00411	0.126	1.32	1.32	725	550
ENSMUSG00000036678	ENSMUST00000041208	Aaas	Aaas-201	0.797	0.999	0.963	-1.04	183	190	0.707	1	1.06	1.06	303	287	0.000483	0.0306	0.602	-1.66	183	303	0.00411	0.126	0.66	-1.52	190	287
ENSMUSG00000022946	ENSMUST00000226335	Dop1b	Dop1b-203	0.657	0.999	0.797	-1.26	9.68	12.2	0.0483	0.993	3.5	3.5	7.26	2.07	0.589	0.904	1.33	1.33	9.68	7.26	0.00414	0.127	5.86	5.86	12.2	2.07
ENSMUSG00000030956	ENSMUST00000106168	Fam53b	Fam53b-206	0.00382	0.332	2.6	2.6	106	40.8	0.787	1	0.916	-1.09	96.5	105	0.766	0.954	1.1	1.1	106	96.5	0.00415	0.127	0.388	-2.58	40.8	105
ENSMUSG00000030654	ENSMUST00000206491	Arl6ip1	Arl6ip1-205	0.529	0.999	1.16	1.16	37.3	32	0.00577	0.463	2.1	2.1	31.4	14.9	0.478	0.858	1.19	1.19	37.3	31.4	0.00416	0.127	2.15	2.15	32	14.9
ENSMUSG00000021109	ENSMUST00000110461	Hif1a	Hif1a-202	0.535	0.999	1.07	1.07	2430	2280	0.137	1	1.17	1.17	1980	1690	0.0459	0.383	1.23	1.23	2430	1980	0.00416	0.127	1.35	1.35	2280	1690
ENSMUSG00000026721	ENSMUST00000194623	Rabgap1l	Rabgap1l-212	0.759	0.999	1.24	1.24	2.52	2.03	0.183	1	0.486	-2.06	5.9	12.2	0.175	0.635	0.427	-2.34	2.52	5.9	0.00416	0.127	0.167	-5.97	2.03	12.2
ENSMUSG00000028923	ENSMUST00000130351	Necap2	Necap2-203	0.0741	0.986	0.581	-1.72	25.8	44.4	0.00945	0.575	2.26	2.26	41	18.2	0.129	0.573	0.629	-1.59	25.8	41	0.00417	0.128	2.44	2.44	44.4	18.2
ENSMUSG00000040250	ENSMUST00000131662	Ints13	Ints13-203	0.579	0.999	1.71	1.71	34.8	20.4	0.00257	0.311	34	34	24.3	0.714	0.708	0.939	1.44	1.44	34.8	24.3	0.00417	0.128	28.5	28.5	20.4	0.714
ENSMUSG00000022817	ENSMUST00000069345	Itgb5	Itgb5-201	0.917	0.999	1.06	1.06	28.3	26.7	0.989	1	0.993	-1.01	117	118	0.00603	0.143	0.242	-4.14	28.3	117	0.00418	0.128	0.227	-4.4	26.7	118
ENSMUSG00000022307	ENSMUST00000170127	Oxr1	Oxr1-206	0.00544	0.392	0.834	-1.2	1500	1800	0.711	1	0.976	-1.02	2120	2170	1.45e-07	6.2e-05	0.71	-1.41	1500	2120	0.00419	0.128	0.831	-1.2	1800	2170
ENSMUSG00000093896	ENSMUST00000169155	Ighv1-76	Ighv1-76-201	0.312	0.999	2.84	2.84	10.8	3.8	0.851	1	0.832	-1.2	58.5	70.4	0.0889	0.494	0.184	-5.43	10.8	58.5	0.0042	0.128	0.054	-18.5	3.8	70.4
ENSMUSG00000026457	ENSMUST00000027727	Adipor1	Adipor1-201	0.747	0.999	1.02	1.02	10400	10200	0.348	1	1.07	1.07	8840	8250	0.0248	0.288	1.18	1.18	10400	8840	0.00421	0.128	1.23	1.23	10200	8250
ENSMUSG00000078122	ENSMUST00000133125	F630028O10Rik	F630028O10Rik-201	0.556	0.999	0.928	-1.08	1760	1900	0.29	1	0.873	-1.15	1150	1320	0.000872	0.0453	1.53	1.53	1760	1150	0.00421	0.128	1.44	1.44	1900	1320
ENSMUSG00000031584	ENSMUST00000033992	Gsr	Gsr-201	0.492	0.999	1.05	1.05	29700	28300	0.488	1	1.05	1.05	24200	23100	0.00431	0.117	1.22	1.22	29700	24200	0.00421	0.128	1.23	1.23	28300	23100
ENSMUSG00000002279	ENSMUST00000116641	Lmf1	Lmf1-202	0.968	0.999	1	1	112	111	0.682	1	0.953	-1.05	149	156	0.017	0.243	0.751	-1.33	112	149	0.00422	0.128	0.712	-1.4	111	156
ENSMUSG00000025147	ENSMUST00000210684	Mob2	Mob2-204	0.00724	0.444	3.56	3.56	58.1	16.3	0.104	1	0.47	-2.13	29.6	63	0.148	0.599	1.96	1.96	58.1	29.6	0.00423	0.128	0.259	-3.87	16.3	63
ENSMUSG00000056880	ENSMUST00000119291	Gadl1	Gadl1-202	0.438	0.999	1.07	1.07	681	639	0.303	1	0.92	-1.09	741	805	0.295	0.755	0.918	-1.09	681	741	0.00423	0.128	0.793	-1.26	639	805
ENSMUSG00000061132	ENSMUST00000117695	Blnk	Blnk-202	0.0641	0.958	0.568	-1.76	46.8	82.3	0.492	1	1.22	1.22	235	192	8.49e-08	3.9e-05	0.199	-5.03	46.8	235	0.00424	0.129	0.428	-2.34	82.3	192
ENSMUSG00000021666	ENSMUST00000161639	Gfm2	Gfm2-208	0.639	0.999	1.35	1.35	11.7	8.7	0.086	1	0.354	-2.82	18	50.9	0.487	0.862	0.649	-1.54	11.7	18	0.00425	0.129	0.171	-5.85	8.7	50.9
ENSMUSG00000022552	ENSMUST00000137106	Sharpin	Sharpin-204	0.00819	0.472	0.635	-1.57	37.8	59.5	0.00827	0.538	1.59	1.59	57.6	36.3	0.0152	0.231	0.656	-1.53	37.8	57.6	0.00426	0.129	1.64	1.64	59.5	36.3
ENSMUSG00000036390	ENSMUST00000043098	Gadd45a	Gadd45a-201	0.0987	0.999	1.14	1.14	3510	3070	0.0272	0.863	1.19	1.19	2920	2450	0.0216	0.271	1.2	1.2	3510	2920	0.00426	0.129	1.26	1.26	3070	2450
ENSMUSG00000030126	ENSMUST00000172510	Tmcc1	Tmcc1-203	0.161	0.999	1.27	1.27	960	754	0.00372	0.376	1.66	1.66	760	459	0.176	0.636	1.26	1.26	960	760	0.00427	0.129	1.64	1.64	754	459
ENSMUSG00000034432	ENSMUST00000189107	Cops8	Cops8-205	0.422	0.999	0.844	-1.18	34.6	41	0.00792	0.527	1.82	1.82	39.5	21.7	0.539	0.885	0.877	-1.14	34.6	39.5	0.00428	0.129	1.89	1.89	41	21.7
ENSMUSG00000024387	ENSMUST00000174024	Csnk2b	Csnk2b-207	0.784	0.999	1.02	1.02	469	458	0.724	1	1.03	1.03	366	355	0.00579	0.139	1.28	1.28	469	366	0.00428	0.129	1.29	1.29	458	355
ENSMUSG00000072774	ENSMUST00000186219	Zfp951	Zfp951-202	0.856	0.999	1.04	1.04	50.7	48.7	0.185	1	0.756	-1.32	67.8	89.7	0.18	0.641	0.747	-1.34	50.7	67.8	0.00428	0.129	0.543	-1.84	48.7	89.7
ENSMUSG00000072621	ENSMUST00000100716	Slfn10-ps	Slfn10-ps-201	0.752	0.999	0.946	-1.06	76	80.4	0.022	0.806	1.53	1.53	72.9	47.7	0.813	0.965	1.04	1.04	76	72.9	0.00428	0.129	1.68	1.68	80.4	47.7
ENSMUSG00000017550	ENSMUST00000108239	Atad5	Atad5-202	0.00905	0.495	0.775	-1.29	280	361	0.00572	0.463	0.768	-1.3	364	474	0.00749	0.161	0.769	-1.3	280	364	0.0043	0.129	0.762	-1.31	361	474
ENSMUSG00000037514	ENSMUST00000150843	Pank2	Pank2-204	0.116	0.999	0.883	-1.13	527	597	0.468	1	0.945	-1.06	706	747	0.000232	0.0184	0.747	-1.34	527	706	0.00429	0.129	0.799	-1.25	597	747
ENSMUSG00000030144	ENSMUST00000032240	Clec4d	Clec4d-201	0.182	0.999	1.15	1.15	13500	11800	0.114	1	1.18	1.18	10300	8760	0.00913	0.178	1.31	1.31	13500	10300	0.0043	0.129	1.35	1.35	11800	8760
ENSMUSG00000034282	ENSMUST00000037007	Evpl	Evpl-201	0.318	0.999	1.26	1.26	28.2	22.4	0.822	1	1.05	1.05	44	42.1	0.0377	0.351	0.639	-1.56	28.2	44	0.00429	0.129	0.533	-1.88	22.4	42.1
ENSMUSG00000032411	ENSMUST00000185644	Tfdp2	Tfdp2-206	0.577	0.999	0.592	-1.69	5.66	9.56	0.0109	0.618	22.9	22.9	6.69	0.292	0.861	0.976	0.846	-1.18	5.66	6.69	0.0043	0.129	32.7	32.7	9.56	0.292
ENSMUSG00000024299	ENSMUST00000173030	Adamts10	Adamts10-204	0.881	0.999	0.926	-1.08	28.7	31	0.105	1	2.5	2.5	15.9	6.39	0.267	0.734	1.8	1.8	28.7	15.9	0.0043	0.129	4.85	4.85	31	6.39
ENSMUSG00000037960	ENSMUST00000222733	Card19	Card19-203	0.464	0.999	0.927	-1.08	257	277	0.177	1	1.15	1.15	237	205	0.448	0.844	1.08	1.08	257	237	0.00432	0.13	1.35	1.35	277	205
ENSMUSG00000071172	ENSMUST00000233209	Srsf3	Srsf3-209	0.0076	0.458	2.18	2.18	42.3	19.4	0.0454	0.984	0.562	-1.78	25	44.5	0.0691	0.451	1.69	1.69	42.3	25	0.00435	0.13	0.435	-2.3	19.4	44.5
ENSMUSG00000022760	ENSMUST00000231424	Thap7	Thap7-203	0.0149	0.606	3.64	3.64	22.3	6.14	0.825	1	1.11	1.11	30.8	27.6	0.513	0.875	0.725	-1.38	22.3	30.8	0.00435	0.13	0.222	-4.5	6.14	27.6
ENSMUSG00000115946	ENSMUST00000230866	Mirt2	Mirt2-201	0.183	0.999	1.19	1.19	1800	1520	0.107	1	1.23	1.23	1300	1050	0.0102	0.188	1.39	1.39	1800	1300	0.00434	0.13	1.44	1.44	1520	1050
ENSMUSG00000115816	ENSMUST00000227101	Gm34589	Gm34589-201	0.408	0.999	0.776	-1.29	20.4	26.3	0.162	1	1.62	1.62	16.6	10.2	0.518	0.877	1.23	1.23	20.4	16.6	0.00433	0.13	2.57	2.57	26.3	10.2
ENSMUSG00000048832	ENSMUST00000237240	Vps37c	Vps37c-204	0.471	0.999	0.84	-1.19	164	195	0.113	1	1.48	1.48	143	97.1	0.585	0.902	1.14	1.14	164	143	0.00435	0.13	2.01	2.01	195	97.1
ENSMUSG00000031987	ENSMUST00000034469	Egln1	Egln1-201	0.51	0.999	0.966	-1.03	955	989	0.225	1	0.939	-1.06	1080	1140	0.023	0.279	0.888	-1.13	955	1080	0.00436	0.13	0.863	-1.16	989	1140
ENSMUSG00000029699	ENSMUST00000054895	Ssc4d	Ssc4d-201	0.631	0.999	1.05	1.05	329	314	0.52	1	1.07	1.07	253	237	0.00774	0.163	1.3	1.3	329	253	0.00434	0.13	1.32	1.32	314	237
ENSMUSG00000030720	ENSMUST00000084589	Cln3	Cln3-202	0.738	0.999	1.03	1.03	945	921	0.485	1	0.945	-1.06	692	733	0.000109	0.0109	1.37	1.37	945	692	0.00435	0.13	1.26	1.26	921	733
ENSMUSG00000000441	ENSMUST00000130528	Raf1	Raf1-205	0.796	0.999	0.958	-1.04	196	204	0.514	1	1.12	1.12	141	126	0.0532	0.408	1.39	1.39	196	141	0.00434	0.13	1.63	1.63	204	126
ENSMUSG00000062210	ENSMUST00000128377	Tnfaip8	Tnfaip8-204	0.838	0.999	1.05	1.05	41.3	39.2	0.37	1	0.8	-1.25	64.7	80.8	0.0806	0.477	0.639	-1.56	41.3	64.7	0.00435	0.13	0.485	-2.06	39.2	80.8
ENSMUSG00000007379	ENSMUST00000172288	Dennd2c	Dennd2c-202	0.605	0.999	1.17	1.17	67.9	58	0.0701	1	0.584	-1.71	79.4	136	0.602	0.909	0.855	-1.17	67.9	79.4	0.00436	0.13	0.427	-2.34	58	136
ENSMUSG00000033209	ENSMUST00000156290	Ttc28	Ttc28-206	0.949	0.999	1.01	1.01	36.2	35.7	0.893	1	0.973	-1.03	64	65.8	0.00839	0.17	0.566	-1.77	36.2	64	0.00437	0.13	0.542	-1.84	35.7	65.8
ENSMUSG00000026509	ENSMUST00000068505	Capn2	Capn2-201	0.487	0.999	0.95	-1.05	1460	1540	0.581	1	0.96	-1.04	1820	1900	0.00282	0.0902	0.802	-1.25	1460	1820	0.00437	0.13	0.811	-1.23	1540	1900
ENSMUSG00000096719	ENSMUST00000119798	Mrgpra2b	Mrgpra2b-201	0.0405	0.843	1.27	1.27	8400	6630	0.0461	0.989	1.26	1.26	6000	4760	0.0037	0.106	1.4	1.4	8400	6000	0.00438	0.13	1.39	1.39	6630	4760
ENSMUSG00000067235	ENSMUST00000174589	H2-Q10	H2-Q10-203	0.793	0.999	0.965	-1.04	662	686	0.142	1	1.22	1.22	568	464	0.265	0.732	1.17	1.17	662	568	0.00438	0.13	1.48	1.48	686	464
ENSMUSG00000019087	ENSMUST00000144506	Atp6ap1	Atp6ap1-207	0.667	0.999	0.864	-1.16	31.2	36.1	0.0319	0.903	2.19	2.19	28.4	13	0.781	0.958	1.1	1.1	31.2	28.4	0.00439	0.131	2.78	2.78	36.1	13
ENSMUSG00000046223	ENSMUST00000002284	Plaur	Plaur-201	0.0614	0.948	1.14	1.14	10700	9450	0.000335	0.0956	1.28	1.28	9940	7760	0.259	0.728	1.08	1.08	10700	9940	0.0044	0.131	1.22	1.22	9450	7760
ENSMUSG00000115685	ENSMUST00000228100	D730044K07Rik	D730044K07Rik-201	0.511	0.999	1.41	1.41	5.47	3.88	0.865	1	1.07	1.07	16.6	15.4	0.0163	0.24	0.33	-3.03	5.47	16.6	0.0044	0.131	0.251	-3.98	3.88	15.4
ENSMUSG00000066687	ENSMUST00000093852	Zbtb16	Zbtb16-201	0.575	0.999	0.908	-1.1	132	146	0.747	1	0.947	-1.06	224	237	0.00212	0.0766	0.591	-1.69	132	224	0.0044	0.131	0.617	-1.62	146	237
ENSMUSG00000089999	ENSMUST00000160676	Gm6485	Gm6485-201	0.257	0.999	1.09	1.09	3570	3280	0.559	1	1.04	1.04	2780	2660	0.000694	0.0388	1.29	1.29	3570	2780	0.00441	0.131	1.24	1.24	3280	2660
ENSMUSG00000039159	ENSMUST00000102993	Ube2h	Ube2h-202	0.547	0.999	1.04	1.04	4940	4750	0.541	1	1.04	1.04	4080	3920	0.0046	0.122	1.21	1.21	4940	4080	0.00442	0.131	1.21	1.21	4750	3920
ENSMUSG00000049577	ENSMUST00000054052	Zfpm1	Zfpm1-201	0.809	0.999	0.958	-1.04	595	621	0.797	1	0.956	-1.05	981	1030	0.00467	0.122	0.606	-1.65	595	981	0.00442	0.131	0.605	-1.65	621	1030
ENSMUSG00000022090	ENSMUST00000138792	Pdlim2	Pdlim2-207	0.158	0.999	0.603	-1.66	40.9	67.8	0.529	1	0.786	-1.27	18.9	24	0.0396	0.359	2.17	2.17	40.9	18.9	0.00442	0.131	2.83	2.83	67.8	24
ENSMUSG00000035095	ENSMUST00000121288	Fam167a	Fam167a-201	0.479	0.999	1.14	1.14	45.2	39.5	0.968	1	1.01	1.01	67.3	66.8	0.0304	0.319	0.672	-1.49	45.2	67.3	0.00445	0.132	0.591	-1.69	39.5	66.8
ENSMUSG00000036810	ENSMUST00000127490	Cnep1r1	Cnep1r1-204	0.0141	0.597	3.88	3.88	34.4	8.86	0.73	1	0.834	-1.2	35.3	42.4	0.957	0.993	0.972	-1.03	34.4	35.3	0.00446	0.132	0.209	-4.78	8.86	42.4
ENSMUSG00000035329	ENSMUST00000043204	Fbxo33	Fbxo33-201	0.671	0.999	0.97	-1.03	2790	2880	0.501	1	0.953	-1.05	2240	2350	0.00202	0.0741	1.25	1.25	2790	2240	0.00447	0.132	1.23	1.23	2880	2350
ENSMUSG00000032786	ENSMUST00000215222	Alas1	Alas1-211	0.15	0.999	1.17	1.17	354	303	0.475	1	1.08	1.08	240	222	0.000404	0.0273	1.47	1.47	354	240	0.00448	0.132	1.37	1.37	303	222
ENSMUSG00000024795	ENSMUST00000223907	Kif20b	Kif20b-203	0.188	0.999	1.42	1.42	237	166	0.559	1	0.856	-1.17	304	355	0.347	0.791	0.778	-1.29	237	304	0.00449	0.132	0.468	-2.14	166	355
ENSMUSG00000058715	ENSMUST00000079957	Fcer1g	Fcer1g-201	0.224	0.999	1.1	1.1	18100	16400	0.159	1	1.12	1.12	14600	13000	0.00806	0.167	1.24	1.24	18100	14600	0.00449	0.132	1.26	1.26	16400	13000
ENSMUSG00000048807	ENSMUST00000109995	Slc35e4	Slc35e4-202	0.441	0.999	1.09	1.09	440	403	0.0696	1	0.814	-1.23	453	557	0.802	0.963	0.972	-1.03	440	453	0.00449	0.132	0.724	-1.38	403	557
ENSMUSG00000039480	ENSMUST00000047885	Nt5dc1	Nt5dc1-201	0.471	0.999	0.919	-1.09	654	712	0.855	1	1.02	1.02	521	510	0.0533	0.408	1.26	1.26	654	521	0.00449	0.132	1.4	1.4	712	510
ENSMUSG00000028960	ENSMUST00000172836	Ube4b	Ube4b-210	0.0171	0.645	18.1	18.1	6.12	0.337	0.248	1	0.337	-2.97	3.49	10.4	0.557	0.892	1.75	1.75	6.12	3.49	0.0045	0.132	0.0325	-30.8	0.337	10.4
ENSMUSG00000045302	ENSMUST00000202445	Preb	Preb-207	0.000198	0.0631	0.0963	-10.4	5.2	54	0.532	1	1.47	1.47	14.3	9.68	0.117	0.55	0.365	-2.74	5.2	14.3	0.00452	0.132	5.58	5.58	54	9.68
ENSMUSG00000057554	ENSMUST00000133143	Lgals8	Lgals8-204	0.037	0.824	0.542	-1.84	70.1	129	0.598	1	1.17	1.17	65.5	55.9	0.82	0.967	1.07	1.07	70.1	65.5	0.00452	0.132	2.31	2.31	129	55.9
ENSMUSG00000007564	ENSMUST00000139293	Ppp2r1a	Ppp2r1a-204	0.158	0.999	0.673	-1.49	30.7	45.6	0.456	1	1.25	1.25	25	20	0.49	0.864	1.22	1.22	30.7	25	0.00452	0.132	2.28	2.28	45.6	20
ENSMUSG00000038357	ENSMUST00000112022	Camp	Camp-201	0.165	0.999	1.11	1.11	124000	112000	0.235	1	1.09	1.09	98600	90300	0.00235	0.0817	1.25	1.25	124000	98600	0.00452	0.132	1.24	1.24	112000	90300
ENSMUSG00000023079	ENSMUST00000167084	Gtf2ird1	Gtf2ird1-208	0.316	0.999	0.576	-1.74	35	60.8	0.0808	1	2.71	2.71	33	12.2	0.916	0.986	1.06	1.06	35	33	0.00452	0.132	4.99	4.99	60.8	12.2
ENSMUSG00000048279	ENSMUST00000119943	Sacs	Sacs-203	0.53	0.999	1.08	1.08	356	331	0.422	1	0.911	-1.1	420	462	0.161	0.617	0.848	-1.18	356	420	0.00452	0.132	0.717	-1.39	331	462
ENSMUSG00000025047	ENSMUST00000072141	Pdcd11	Pdcd11-201	0.717	0.999	1.04	1.04	438	422	0.603	1	0.947	-1.06	538	568	0.0512	0.401	0.815	-1.23	438	538	0.00453	0.132	0.743	-1.35	422	568
ENSMUSG00000049775	ENSMUST00000112176	Tmsb4x	Tmsb4x-203	0.827	0.999	1.03	1.03	3410	3290	0.0573	1	1.34	1.34	2850	2130	0.248	0.718	1.19	1.19	3410	2850	0.00453	0.132	1.55	1.55	3290	2130
ENSMUSG00000036026	ENSMUST00000113523	Tmem63b	Tmem63b-201	0.844	0.999	1.02	1.02	240	235	0.0219	0.806	1.25	1.25	223	178	0.472	0.855	1.07	1.07	240	223	0.00453	0.132	1.32	1.32	235	178
ENSMUSG00000008193	ENSMUST00000035323	Spib	Spib-201	0.673	0.999	0.831	-1.2	298	359	0.912	1	0.953	-1.05	1190	1250	0.00164	0.0662	0.251	-3.98	298	1190	0.00454	0.133	0.288	-3.47	359	1250
ENSMUSG00000004880	ENSMUST00000192075	Lbr	Lbr-203	0.0605	0.942	0.779	-1.28	579	744	0.654	1	1.06	1.06	541	509	0.61	0.912	1.07	1.07	579	541	0.00454	0.133	1.46	1.46	744	509
ENSMUSG00000056917	ENSMUST00000071857	Sipa1	Sipa1-201	0.0874	0.999	0.809	-1.24	448	554	0.118	1	1.22	1.22	474	389	0.661	0.927	0.947	-1.06	448	474	0.00455	0.133	1.42	1.42	554	389
ENSMUSG00000057530	ENSMUST00000102518	Ece1	Ece1-201	0.297	0.999	0.926	-1.08	493	532	0.88	1	0.989	-1.01	646	653	0.000211	0.0173	0.762	-1.31	493	646	0.00455	0.133	0.814	-1.23	532	653
ENSMUSG00000040152	ENSMUST00000039559	Thbs1	Thbs1-201	0.0415	0.846	1.22	1.22	419000	344000	0.0678	1	1.19	1.19	312000	261000	0.0023	0.0807	1.34	1.34	419000	312000	0.00455	0.133	1.32	1.32	344000	261000
ENSMUSG00000000134	ENSMUST00000143680	Tfe3	Tfe3-212	0.64	0.999	0.948	-1.05	481	507	0.471	1	1.09	1.09	398	366	0.101	0.518	1.21	1.21	481	398	0.00456	0.133	1.39	1.39	507	366
ENSMUSG00000043252	ENSMUST00000062684	Tmem64	Tmem64-201	0.37	0.999	0.921	-1.09	282	307	0.895	1	1.01	1.01	401	396	0.000123	0.0119	0.705	-1.42	282	401	0.00457	0.133	0.775	-1.29	307	396
ENSMUSG00000097636	ENSMUST00000180489	Mirt1	Mirt1-201	0.481	0.999	1.1	1.1	230	208	0.282	1	1.17	1.17	163	139	0.0145	0.225	1.41	1.41	230	163	0.00459	0.133	1.5	1.5	208	139
ENSMUSG00000026199	ENSMUST00000134378	Ankzf1	Ankzf1-205	0.0836	0.999	0.41	-2.44	19.1	46.5	0.801	1	1.15	1.15	12	10.4	0.384	0.812	1.6	1.6	19.1	12	0.0046	0.134	4.46	4.46	46.5	10.4
ENSMUSG00000025085	ENSMUST00000111529	Ablim1	Ablim1-207	0.554	0.999	0.808	-1.24	112	139	0.94	1	1.03	1.03	394	383	0.000472	0.0301	0.285	-3.51	112	394	0.0046	0.134	0.363	-2.76	139	383
ENSMUSG00000038368	ENSMUST00000097992	Focad	Focad-201	0.934	0.999	0.98	-1.02	64.4	65.8	0.978	1	1.01	1.01	131	130	0.00335	0.1	0.492	-2.03	64.4	131	0.00462	0.134	0.506	-1.98	65.8	130
ENSMUSG00000096577	ENSMUST00000196690	Ighv1-71	Ighv1-71-202	0.052	0.912	11	11	8.39	0.765	0.969	1	1.04	1.04	25.4	24.4	0.296	0.756	0.33	-3.03	8.39	25.4	0.00463	0.134	0.0314	-31.8	0.765	24.4
ENSMUSG00000028944	ENSMUST00000150135	Prkag2	Prkag2-210	0.462	0.999	0.622	-1.61	13.3	21.4	0.412	1	1.84	1.84	5.28	2.86	0.178	0.638	2.52	2.52	13.3	5.28	0.00464	0.134	7.46	7.46	21.4	2.86
ENSMUSG00000024011	ENSMUST00000155348	Pi16	Pi16-204	0.616	0.999	1.06	1.06	1380	1310	0.596	1	1.06	1.06	1000	942	0.00515	0.13	1.38	1.38	1380	1000	0.00464	0.134	1.39	1.39	1310	942
ENSMUSG00000032440	ENSMUST00000061101	Tgfbr2	Tgfbr2-202	0.14	0.999	1.08	1.08	1530	1410	0.016	0.723	1.14	1.14	1870	1640	0.000173	0.0151	0.815	-1.23	1530	1870	0.00466	0.135	0.857	-1.17	1410	1640
ENSMUSG00000091421	ENSMUST00000169025	Gm4202	Gm4202-201	0.323	0.999	1.08	1.08	9020	8350	0.764	1	1.02	1.02	6870	6710	0.000437	0.0286	1.31	1.31	9020	6870	0.00466	0.135	1.24	1.24	8350	6710
ENSMUSG00000090077	ENSMUST00000126611	Lime1	Lime1-203	0.449	0.999	1.11	1.11	489	441	0.0804	1	1.27	1.27	381	300	0.0673	0.446	1.28	1.28	489	381	0.00466	0.135	1.47	1.47	441	300
ENSMUSG00000028608	ENSMUST00000030347	Czib	Czib-202	0.745	0.999	0.883	-1.13	41.2	46.7	0.103	1	1.94	1.94	29.2	15	0.378	0.808	1.41	1.41	41.2	29.2	0.00466	0.135	3.1	3.1	46.7	15
ENSMUSG00000025867	ENSMUST00000026985	Cplx2	Cplx2-201	0.829	0.999	0.896	-1.12	60.1	67	0.928	1	1.05	1.05	291	278	0.00173	0.0684	0.207	-4.84	60.1	291	0.00466	0.135	0.241	-4.15	67	278
ENSMUSG00000032786	ENSMUST00000219340	Alas1	Alas1-213	0.35	0.999	1.16	1.16	313	269	0.21	1	1.23	1.23	208	169	0.0125	0.209	1.5	1.5	313	208	0.00468	0.135	1.59	1.59	269	169
ENSMUSG00000032744	ENSMUST00000040821	Heyl	Heyl-201	0.473	0.999	1.55	1.55	4.93	3.18	0.445	1	0.674	-1.48	10.9	16.2	0.153	0.607	0.451	-2.22	4.93	10.9	0.0047	0.135	0.196	-5.11	3.18	16.2
ENSMUSG00000020407	ENSMUST00000164791	Upp1	Upp1-205	0.543	0.999	1.14	1.14	485	425	0.613	1	1.12	1.12	257	231	0.00345	0.102	1.88	1.88	485	257	0.0047	0.135	1.85	1.85	425	231
ENSMUSG00000064215	ENSMUST00000076788	Ifi27	Ifi27-203	0.562	0.999	1.25	1.25	20.9	16.7	0.00908	0.567	3.2	3.2	15.4	4.8	0.428	0.834	1.36	1.36	20.9	15.4	0.00468	0.135	3.49	3.49	16.7	4.8
ENSMUSG00000029559	ENSMUST00000031538	2210016L21Rik	2210016L21Rik-201	0.668	0.999	0.96	-1.04	183	191	0.72	1	0.968	-1.03	240	248	0.00414	0.114	0.765	-1.31	183	240	0.0047	0.135	0.771	-1.3	191	248
ENSMUSG00000058835	ENSMUST00000078977	Abi1	Abi1-201	0.772	0.999	0.969	-1.03	2200	2270	0.0785	1	1.21	1.21	2020	1670	0.437	0.839	1.09	1.09	2200	2020	0.00469	0.135	1.36	1.36	2270	1670
ENSMUSG00000030000	ENSMUST00000203786	Add2	Add2-208	0.847	0.999	1.17	1.17	14	12	0.000641	0.149	41.1	41.1	22.3	0.543	0.553	0.891	0.625	-1.6	14	22.3	0.00469	0.135	22	22	12	0.543
ENSMUSG00000036086	ENSMUST00000086614	Zranb3	Zranb3-201	0.848	0.999	1.03	1.03	92.4	89.5	0.34	1	0.862	-1.16	121	140	0.0949	0.505	0.766	-1.31	92.4	121	0.00469	0.135	0.64	-1.56	89.5	140
ENSMUSG00000062148	ENSMUST00000074477	Ear6	Ear6-201	0.906	0.999	1.06	1.06	535	506	0.911	1	0.949	-1.05	1820	1920	0.00936	0.18	0.294	-3.4	535	1820	0.00469	0.135	0.264	-3.79	506	1920
ENSMUSG00000057337	ENSMUST00000135158	Chst3	Chst3-202	0.958	0.999	1.03	1.03	141	137	0.742	1	0.833	-1.2	552	663	0.0144	0.225	0.256	-3.91	141	552	0.00469	0.135	0.207	-4.83	137	663
ENSMUSG00000047036	ENSMUST00000216063	Zfp445	Zfp445-206	0.541	0.999	0.974	-1.03	1800	1850	0.91	1	0.995	-1	1620	1630	0.0207	0.265	1.11	1.11	1800	1620	0.00471	0.135	1.13	1.13	1850	1630
ENSMUSG00000040746	ENSMUST00000141237	Rnf167	Rnf167-203	0.822	0.999	0.977	-1.02	372	381	0.784	1	1.03	1.03	290	282	0.0207	0.265	1.28	1.28	372	290	0.00471	0.135	1.35	1.35	381	282
ENSMUSG00000056515	ENSMUST00000233258	Rab31	Rab31-202	0.109	0.999	0.512	-1.95	8.76	17.1	0.0608	1	2.39	2.39	11.4	4.77	0.54	0.886	0.767	-1.3	8.76	11.4	0.00472	0.135	3.59	3.59	17.1	4.77
ENSMUSG00000034940	ENSMUST00000184239	Synrg	Synrg-209	0.432	0.999	1.47	1.47	41.5	28.2	0.000938	0.178	5.84	5.84	36.3	6.22	0.786	0.959	1.14	1.14	41.5	36.3	0.00472	0.135	4.53	4.53	28.2	6.22
ENSMUSG00000023079	ENSMUST00000074114	Gtf2ird1	Gtf2ird1-202	0.916	0.999	1.07	1.07	19.8	18.6	0.07	1	3.71	3.71	9.29	2.5	0.239	0.707	2.13	2.13	19.8	9.29	0.00473	0.135	7.42	7.42	18.6	2.5
ENSMUSG00000005417	ENSMUST00000156111	Mprip	Mprip-209	0.00413	0.343	22	22	11.5	0.522	0.939	1	1.06	1.06	11.6	11	0.987	0.998	0.988	-1.01	11.5	11.6	0.00475	0.136	0.0476	-21	0.522	11
ENSMUSG00000066232	ENSMUST00000208951	Ipo7	Ipo7-205	0.0078	0.464	14.2	14.2	12.4	0.872	0.715	1	0.743	-1.35	10.7	14.5	0.864	0.977	1.15	1.15	12.4	10.7	0.00474	0.136	0.0603	-16.6	0.872	14.5
ENSMUSG00000032496	ENSMUST00000197893	Ltf	Ltf-206	0.228	0.999	1.14	1.14	3470	3040	0.536	1	1.07	1.07	2380	2220	0.000654	0.0374	1.46	1.46	3470	2380	0.00475	0.136	1.37	1.37	3040	2220
ENSMUSG00000046169	ENSMUST00000224208	Adamts6	Adamts6-203	0.328	0.999	1.61	1.61	15.1	9.38	0.00298	0.337	0.242	-4.14	8.56	35.4	0.25	0.719	1.76	1.76	15.1	8.56	0.00475	0.136	0.265	-3.78	9.38	35.4
ENSMUSG00000027452	ENSMUST00000028944	Acss1	Acss1-201	0.662	0.999	0.942	-1.06	335	355	0.806	1	0.968	-1.03	503	520	0.00264	0.0864	0.665	-1.5	335	503	0.00476	0.136	0.683	-1.46	355	520
ENSMUSG00000033033	ENSMUST00000035822	Calhm2	Calhm2-201	0.807	0.999	0.969	-1.03	469	484	0.705	1	0.952	-1.05	665	699	0.00731	0.159	0.704	-1.42	469	665	0.00477	0.136	0.692	-1.44	484	699
ENSMUSG00000053113	ENSMUST00000054002	Socs3	Socs3-201	0.995	0.999	0.999	-1	2200	2200	0.498	1	1.1	1.1	1630	1480	0.0327	0.331	1.35	1.35	2200	1630	0.00477	0.136	1.48	1.48	2200	1480
ENSMUSG00000036890	ENSMUST00000148279	Gtdc1	Gtdc1-211	0.633	0.999	0.763	-1.31	24.6	32.2	0.0151	0.709	4.33	4.33	25.7	5.92	0.94	0.99	0.958	-1.04	24.6	25.7	0.00479	0.136	5.44	5.44	32.2	5.92
ENSMUSG00000038393	ENSMUST00000074519	Txnip	Txnip-202	0.72	0.999	0.973	-1.03	32300	33100	0.634	1	0.964	-1.04	25800	26700	0.0033	0.0991	1.25	1.25	32300	25800	0.00479	0.136	1.24	1.24	33100	26700
ENSMUSG00000022551	ENSMUST00000229292	Cyc1	Cyc1-203	0.000449	0.097	12.3	12.3	45	3.68	0.864	1	0.892	-1.12	24.8	27.8	0.366	0.803	1.82	1.82	45	24.8	0.0048	0.136	0.132	-7.55	3.68	27.8
ENSMUSG00000024190	ENSMUST00000146077	Dusp1	Dusp1-204	2.89e-33	3.22e-29	4.79	4.79	658	137	3e-43	1.34e-38	6.43	6.43	594	92.3	0.405	0.823	1.11	1.11	658	594	0.00482	0.137	1.49	1.49	137	92.3
ENSMUSG00000029016	ENSMUST00000030879	Clcn6	Clcn6-201	0.00514	0.38	5.68	5.68	17	3	0.674	1	1.26	1.26	21.7	17.2	0.659	0.926	0.787	-1.27	17	21.7	0.00483	0.137	0.174	-5.74	3	17.2
ENSMUSG00000096078	ENSMUST00000194581	Ighv1-62-2	Ighv1-62-2-202	0.0235	0.721	0.228	-4.39	7.98	35	0.423	1	0.61	-1.64	124	203	2.38e-05	0.00356	0.0645	-15.5	7.98	124	0.00482	0.137	0.173	-5.79	35	203
ENSMUSG00000033760	ENSMUST00000036744	Rbm4b	Rbm4b-201	0.198	0.999	1.17	1.17	162	138	0.813	1	0.972	-1.03	189	194	0.199	0.661	0.857	-1.17	162	189	0.00483	0.137	0.713	-1.4	138	194
ENSMUSG00000002957	ENSMUST00000201320	Ap2a2	Ap2a2-203	0.2	0.999	1.53	1.53	19.5	12.8	0.0656	1	0.562	-1.78	17.7	31.5	0.766	0.954	1.1	1.1	19.5	17.7	0.00483	0.137	0.405	-2.47	12.8	31.5
ENSMUSG00000073386	ENSMUST00000233614	9830107B12Rik	9830107B12Rik-203	0.288	0.999	1.12	1.12	1640	1470	0.359	1	1.1	1.1	1200	1090	0.0031	0.0954	1.36	1.36	1640	1200	0.00482	0.137	1.34	1.34	1470	1090
ENSMUSG00000000441	ENSMUST00000112949	Raf1	Raf1-202	0.674	0.999	1.05	1.05	2980	2830	0.477	1	1.09	1.09	2200	2010	0.0115	0.199	1.36	1.36	2980	2200	0.00483	0.137	1.4	1.4	2830	2010
ENSMUSG00000028874	ENSMUST00000030693	Fgr	Fgr-201	0.872	0.999	1.01	1.01	6220	6140	0.596	1	1.05	1.05	5070	4850	0.0144	0.225	1.23	1.23	6220	5070	0.00483	0.137	1.27	1.27	6140	4850
ENSMUSG00000025648	ENSMUST00000199184	Pfkfb4	Pfkfb4-206	0.0717	0.979	0.737	-1.36	167	226	0.135	1	1.29	1.29	181	140	0.632	0.921	0.921	-1.09	167	181	0.00484	0.137	1.62	1.62	226	140
ENSMUSG00000009112	ENSMUST00000009256	Bcl2l13	Bcl2l13-201	0.389	0.999	1.04	1.04	3450	3330	0.759	1	1.01	1.01	3000	2960	0.000787	0.0423	1.15	1.15	3450	3000	0.00484	0.137	1.13	1.13	3330	2960
ENSMUSG00000025184	ENSMUST00000160893	R3hcc1l	R3hcc1l-203	0.765	0.999	0.815	-1.23	9.6	11.8	0.305	1	2.56	2.56	2.69	1.05	0.093	0.502	3.56	3.56	9.6	2.69	0.00485	0.137	11.2	11.2	11.8	1.05
ENSMUSG00000033960	ENSMUST00000234153	Jcad	Jcad-202	0.0302	0.777	6.18	6.18	14.1	2.27	0.596	1	0.668	-1.5	15.9	23.8	0.871	0.978	0.883	-1.13	14.1	15.9	0.00487	0.137	0.0953	-10.5	2.27	23.8
ENSMUSG00000026480	ENSMUST00000190323	Ncf2	Ncf2-206	0.653	0.999	1.06	1.06	212	200	0.059	1	1.3	1.3	176	136	0.174	0.633	1.2	1.2	212	176	0.00487	0.137	1.47	1.47	200	136
ENSMUSG00000022468	ENSMUST00000023105	Endou	Endou-201	0.919	0.999	0.955	-1.05	11.3	11.8	0.632	1	0.82	-1.22	32.7	39.9	0.0149	0.228	0.345	-2.9	11.3	32.7	0.00488	0.137	0.296	-3.37	11.8	39.9
ENSMUSG00000064065	ENSMUST00000105617	Ipcef1	Ipcef1-203	0.337	0.999	1.11	1.11	5850	5250	0.896	1	1.01	1.01	3870	3810	0.000271	0.0207	1.51	1.51	5850	3870	0.00489	0.138	1.38	1.38	5250	3810
ENSMUSG00000027187	ENSMUST00000028610	Cat	Cat-201	0.562	0.999	0.964	-1.04	1230	1270	0.593	1	1.03	1.03	1570	1520	8.97e-05	0.00944	0.781	-1.28	1230	1570	0.0049	0.138	0.838	-1.19	1270	1520
ENSMUSG00000031389	ENSMUST00000147510	Arhgap4	Arhgap4-216	0.162	0.999	0.856	-1.17	506	591	0.579	1	0.939	-1.06	406	432	0.0496	0.395	1.25	1.25	506	406	0.00491	0.138	1.37	1.37	591	432
ENSMUSG00000030871	ENSMUST00000033159	Ears2	Ears2-201	0.56	0.999	1.21	1.21	18.8	15.5	0.736	1	0.903	-1.11	34.2	37.9	0.0575	0.421	0.549	-1.82	18.8	34.2	0.00491	0.138	0.409	-2.44	15.5	37.9
ENSMUSG00000028300	ENSMUST00000130538	C9orf72	C9orf72-204	0.894	0.999	0.949	-1.05	24.2	25.5	0.582	1	1.29	1.29	9.78	7.61	0.0328	0.331	2.48	2.48	24.2	9.78	0.00491	0.138	3.36	3.36	25.5	7.61
ENSMUSG00000032280	ENSMUST00000162973	Tle3	Tle3-217	0.234	0.999	0.812	-1.23	741	913	0.593	1	1.1	1.1	612	557	0.277	0.742	1.21	1.21	741	612	0.00493	0.138	1.64	1.64	913	557
ENSMUSG00000003153	ENSMUST00000169979	Slc2a3	Slc2a3-206	0.564	0.999	0.886	-1.13	49.8	56.2	0.327	1	1.25	1.25	37.9	30.4	0.212	0.678	1.31	1.31	49.8	37.9	0.00493	0.138	1.85	1.85	56.2	30.4
ENSMUSG00000025142	ENSMUST00000166838	Aspscr1	Aspscr1-216	0.147	0.999	0.568	-1.76	14.2	25	0.99	1	1.01	1.01	7.9	7.86	0.171	0.63	1.8	1.8	14.2	7.9	0.00495	0.138	3.18	3.18	25	7.86
ENSMUSG00000025701	ENSMUST00000026795	Alox5	Alox5-201	0.284	0.999	1.11	1.11	10300	9260	0.186	1	1.14	1.14	7970	6970	0.0105	0.19	1.29	1.29	10300	7970	0.00494	0.138	1.33	1.33	9260	6970
ENSMUSG00000087624	ENSMUST00000124850	9230111E07Rik	9230111E07Rik-201	0.414	0.999	1.25	1.25	31.6	25.3	0.0436	0.973	1.88	1.88	20.2	10.7	0.111	0.538	1.57	1.57	31.6	20.2	0.00495	0.138	2.36	2.36	25.3	10.7
ENSMUSG00000024570	ENSMUST00000025462	Rbfa	Rbfa-201	0.72	0.999	1.03	1.03	3220	3130	0.153	1	1.13	1.13	2790	2470	0.0825	0.481	1.16	1.16	3220	2790	0.00494	0.138	1.26	1.26	3130	2470
ENSMUSG00000021036	ENSMUST00000170720	Sptlc2	Sptlc2-205	0.974	0.999	1	1	447	446	0.0594	1	1.13	1.13	422	374	0.353	0.795	1.06	1.06	447	422	0.00495	0.138	1.19	1.19	446	374
ENSMUSG00000040105	ENSMUST00000045674	Plpp6	Plpp6-201	0.741	0.999	1.03	1.03	478	465	0.32	1	1.09	1.09	402	370	0.0337	0.335	1.19	1.19	478	402	0.00497	0.139	1.26	1.26	465	370
ENSMUSG00000098934	ENSMUST00000183629	Gvin-ps4	Gvin-ps4-201	0.0215	0.702	1.61	1.61	142	88.3	0.809	1	0.952	-1.05	150	158	0.789	0.96	0.947	-1.06	142	150	0.00498	0.139	0.56	-1.78	88.3	158
ENSMUSG00000015804	ENSMUST00000119579	Med28	Med28-203	0.59	0.999	0.622	-1.61	10.1	16.2	0.0232	0.818	11.4	11.4	9.29	0.813	0.929	0.988	1.08	1.08	10.1	9.29	0.00498	0.139	19.9	19.9	16.2	0.813
ENSMUSG00000052749	ENSMUST00000106831	Trim30b	Trim30b-201	0.589	0.999	0.908	-1.1	527	581	0.954	1	1.01	1.01	354	351	0.0273	0.302	1.49	1.49	527	354	0.00499	0.139	1.66	1.66	581	351
ENSMUSG00000024969	ENSMUST00000164205	Mark2	Mark2-206	0.0226	0.713	20.4	20.4	5.64	0.276	0.986	1	1.02	1.02	11.2	11	0.515	0.876	0.503	-1.99	5.64	11.2	0.005	0.139	0.0251	-39.8	0.276	11
ENSMUSG00000024533	ENSMUST00000224799	Spire1	Spire1-207	0.412	0.999	0.474	-2.11	11.9	25.2	0.0442	0.974	7.71	7.71	11.5	1.5	0.97	0.995	1.04	1.04	11.9	11.5	0.005	0.139	16.9	16.9	25.2	1.5
ENSMUSG00000109036	ENSMUST00000207806	2210406H18Rik	2210406H18Rik-201	0.726	0.999	1.03	1.03	396	382	0.278	1	1.11	1.11	323	290	0.0398	0.36	1.22	1.22	396	323	0.005	0.139	1.32	1.32	382	290
ENSMUSG00000052212	ENSMUST00000063956	Cd177	Cd177-201	0.193	0.999	1.14	1.14	95700	83900	0.235	1	1.13	1.13	71200	63200	0.00352	0.103	1.34	1.34	95700	71200	0.00502	0.14	1.33	1.33	83900	63200
ENSMUSG00000062906	ENSMUST00000143465	Hdac10	Hdac10-207	0.0495	0.901	12.9	12.9	4.69	0.364	0.594	1	0.582	-1.72	7.79	13.4	0.625	0.918	0.602	-1.66	4.69	7.79	0.00502	0.14	0.0272	-36.8	0.364	13.4
ENSMUSG00000032046	ENSMUST00000056149	Abhd12	Abhd12-201	0.754	0.999	1.03	1.03	639	623	0.0628	1	0.862	-1.16	672	779	0.534	0.884	0.951	-1.05	639	672	0.00503	0.14	0.799	-1.25	623	779
ENSMUSG00000079543	ENSMUST00000114212	Igkv13-85	Igkv13-85-201	0.847	0.999	1.12	1.12	35	31.1	0.784	1	0.85	-1.18	142	168	0.0193	0.257	0.246	-4.07	35	142	0.00503	0.14	0.186	-5.39	31.1	168
ENSMUSG00000030423	ENSMUST00000205959	Pop4	Pop4-204	0.0916	0.999	1.74	1.74	38.3	22	0.151	1	0.633	-1.58	34.7	54.8	0.755	0.952	1.11	1.11	38.3	34.7	0.00506	0.14	0.402	-2.49	22	54.8
ENSMUSG00000034595	ENSMUST00000127442	Ppp1r18	Ppp1r18-203	0.206	0.999	1.18	1.18	813	689	0.0254	0.844	1.34	1.34	640	476	0.068	0.448	1.27	1.27	813	640	0.00506	0.14	1.45	1.45	689	476
ENSMUSG00000036594	ENSMUST00000173944	H2-Aa	H2-Aa-203	0.314	0.999	1.38	1.38	18.9	13.7	0.416	1	0.79	-1.27	25.5	32.3	0.318	0.774	0.74	-1.35	18.9	25.5	0.00506	0.14	0.425	-2.35	13.7	32.3
ENSMUSG00000042506	ENSMUST00000041683	Usp22	Usp22-201	0.455	0.999	0.953	-1.05	3260	3420	0.92	1	0.994	-1.01	2830	2850	0.0314	0.323	1.15	1.15	3260	2830	0.00506	0.14	1.2	1.2	3420	2850
ENSMUSG00000033147	ENSMUST00000182130	Slc22a15	Slc22a15-203	0.000322	0.0784	0.409	-2.44	60.4	148	0.232	1	1.35	1.35	99.7	74	0.046	0.383	0.606	-1.65	60.4	99.7	0.00508	0.14	1.99	1.99	148	74
ENSMUSG00000066037	ENSMUST00000153505	Hnrnpr	Hnrnpr-208	0.0173	0.647	2.31	2.31	19.4	8.39	0.438	1	0.778	-1.29	17.4	22.3	0.733	0.945	1.12	1.12	19.4	17.4	0.00509	0.14	0.376	-2.66	8.39	22.3
ENSMUSG00000028809	ENSMUST00000134019	Srrm1	Srrm1-206	0.0359	0.815	0.372	-2.69	5.49	14.8	0.414	1	1.55	1.55	5.65	3.63	0.958	0.993	0.973	-1.03	5.49	5.65	0.00508	0.14	4.07	4.07	14.8	3.63
ENSMUSG00000028042	ENSMUST00000107435	Zbtb7b	Zbtb7b-204	0.123	0.999	1.21	1.21	258	213	0.000102	0.0457	1.64	1.64	244	149	0.663	0.927	1.06	1.06	258	244	0.00509	0.14	1.43	1.43	213	149
ENSMUSG00000028101	ENSMUST00000107077	Pias3	Pias3-203	0.387	0.999	0.738	-1.35	78	106	0.947	1	1.02	1.02	39.9	38.9	0.0615	0.432	1.96	1.96	78	39.9	0.00508	0.14	2.71	2.71	106	38.9
ENSMUSG00000020993	ENSMUST00000217660	Trappc6b	Trappc6b-202	0.466	0.999	0.792	-1.26	42.9	54.2	0.171	1	1.59	1.59	34	21.4	0.479	0.859	1.26	1.26	42.9	34	0.00509	0.14	2.53	2.53	54.2	21.4
ENSMUSG00000055639	ENSMUST00000071533	Dach1	Dach1-202	0.877	0.999	1.03	1.03	871	848	0.841	1	1.04	1.04	533	514	0.00591	0.141	1.64	1.64	871	533	0.00509	0.14	1.65	1.65	848	514
ENSMUSG00000042444	ENSMUST00000213380	Mindy2	Mindy2-202	0.0141	0.597	3.58	3.58	68	19	0.785	1	1.15	1.15	93.2	81.1	0.534	0.884	0.73	-1.37	68	93.2	0.00512	0.141	0.234	-4.27	19	81.1
ENSMUSG00000015291	ENSMUST00000149391	Gdi1	Gdi1-209	0.637	0.999	0.952	-1.05	1200	1260	0.944	1	0.993	-1.01	932	939	0.0168	0.242	1.28	1.28	1200	932	0.00514	0.141	1.34	1.34	1260	939
ENSMUSG00000015745	ENSMUST00000015889	Plekho1	Plekho1-201	0.902	0.999	1.02	1.02	317	311	0.348	1	0.861	-1.16	419	486	0.0832	0.483	0.757	-1.32	317	419	0.00514	0.141	0.639	-1.56	311	486
ENSMUSG00000038533	ENSMUST00000099178	Cbfa2t2	Cbfa2t2-202	0.597	0.999	0.884	-1.13	37.3	42.1	0.445	1	1.22	1.22	25.8	21.2	0.134	0.579	1.45	1.45	37.3	25.8	0.00515	0.142	1.99	1.99	42.1	21.2
ENSMUSG00000024404	ENSMUST00000234931	Riok3	Riok3-212	0.000326	0.0786	0.0111	-90.1	0.234	21.1	0.123	1	5.75	5.75	5.42	0.942	0.0136	0.219	0.0433	-23.1	0.234	5.42	0.00516	0.142	22.4	22.4	21.1	0.942
ENSMUSG00000015597	ENSMUST00000113481	Zfp318	Zfp318-201	0.832	0.999	0.967	-1.03	90.1	93.2	0.944	1	0.989	-1.01	142	144	0.0035	0.103	0.634	-1.58	90.1	142	0.00516	0.142	0.649	-1.54	93.2	144
ENSMUSG00000000244	ENSMUST00000075172	Tspan32	Tspan32-202	0.0148	0.606	0.515	-1.94	66.6	129	0.00841	0.543	2.06	2.06	124	60.3	0.0229	0.278	0.537	-1.86	66.6	124	0.00518	0.142	2.15	2.15	129	60.3
ENSMUSG00000063550	ENSMUST00000211005	Nup98	Nup98-204	0.318	0.999	1.15	1.15	461	399	0.218	1	1.2	1.2	318	265	0.0107	0.191	1.45	1.45	461	318	0.00517	0.142	1.5	1.5	399	265
ENSMUSG00000032556	ENSMUST00000136636	Bfsp2	Bfsp2-202	0.444	0.999	0.718	-1.39	8.15	11.4	0.333	1	0.692	-1.45	23.9	34.5	0.0102	0.188	0.341	-2.93	8.15	23.9	0.00518	0.142	0.329	-3.04	11.4	34.5
ENSMUSG00000035382	ENSMUST00000039059	Pcsk7	Pcsk7-201	0.454	0.999	1.13	1.13	263	232	0.293	1	0.839	-1.19	311	370	0.321	0.776	0.847	-1.18	263	311	0.0052	0.142	0.626	-1.6	232	370
ENSMUSG00000029093	ENSMUST00000037370	Sorcs2	Sorcs2-201	0.495	0.999	1.34	1.34	24.8	18.6	0.906	1	1.05	1.05	62.8	59.9	0.0253	0.292	0.395	-2.53	24.8	62.8	0.0052	0.142	0.31	-3.23	18.6	59.9
ENSMUSG00000004043	ENSMUST00000107356	Stat5a	Stat5a-202	0.702	0.999	1.03	1.03	566	551	0.0645	1	0.879	-1.14	588	669	0.583	0.902	0.962	-1.04	566	588	0.0052	0.142	0.824	-1.21	551	669
ENSMUSG00000029413	ENSMUST00000113102	Naaa	Naaa-201	0.898	0.999	1.01	1.01	1010	998	0.402	1	0.937	-1.07	1160	1240	0.0685	0.449	0.868	-1.15	1010	1160	0.00519	0.142	0.805	-1.24	998	1240
ENSMUSG00000041939	ENSMUST00000112239	Mvk	Mvk-202	0.209	0.999	2.11	2.11	13.5	6.41	0.822	1	0.884	-1.13	28.9	32.7	0.178	0.638	0.469	-2.13	13.5	28.9	0.00521	0.142	0.196	-5.1	6.41	32.7
ENSMUSG00000060586	ENSMUST00000235729	H2-Eb1	H2-Eb1-204	0.232	0.999	1.45	1.45	90.7	62.4	0.236	1	0.694	-1.44	103	149	0.676	0.931	0.878	-1.14	90.7	103	0.00521	0.142	0.42	-2.38	62.4	149
ENSMUSG00000063253	ENSMUST00000081506	Scoc	Scoc-201	0.529	0.999	1.27	1.27	48.4	38.2	0.000205	0.0695	0.248	-4.04	26.6	107	0.115	0.545	1.82	1.82	48.4	26.6	0.00524	0.143	0.357	-2.8	38.2	107
ENSMUSG00000020120	ENSMUST00000020321	Plek	Plek-201	0.0762	0.992	1.2	1.2	13000	10800	0.0372	0.94	1.24	1.24	10100	8120	0.0131	0.215	1.29	1.29	13000	10100	0.00526	0.143	1.33	1.33	10800	8120
ENSMUSG00000078606	ENSMUST00000176467	Gvin2	Gvin2-202	0.624	0.999	0.939	-1.06	545	580	0.38	1	0.894	-1.12	740	828	0.0164	0.24	0.736	-1.36	545	740	0.00526	0.144	0.701	-1.43	580	828
ENSMUSG00000030979	ENSMUST00000033276	Uros	Uros-201	0.0897	0.999	4.07	4.07	12.4	3.04	0.53	1	0.618	-1.62	18.5	29.9	0.607	0.911	0.671	-1.49	12.4	18.5	0.00527	0.144	0.102	-9.81	3.04	29.9
ENSMUSG00000041268	ENSMUST00000154092	Dmxl2	Dmxl2-208	0.68	0.999	1.06	1.06	378	357	0.286	1	1.17	1.17	278	238	0.0334	0.334	1.36	1.36	378	278	0.00527	0.144	1.5	1.5	357	238
ENSMUSG00000025648	ENSMUST00000198763	Pfkfb4	Pfkfb4-205	0.562	0.999	0.948	-1.05	1340	1410	0.571	1	1.05	1.05	1150	1090	0.101	0.518	1.16	1.16	1340	1150	0.00528	0.144	1.29	1.29	1410	1090
ENSMUSG00000008668	ENSMUST00000174175	Rps18	Rps18-205	0.0403	0.843	0.862	-1.16	713	826	0.063	1	0.876	-1.14	883	1010	0.00307	0.0949	0.807	-1.24	713	883	0.00529	0.144	0.82	-1.22	826	1010
ENSMUSG00000059263	ENSMUST00000106653	Usp47	Usp47-201	0.0662	0.964	0.897	-1.11	1500	1670	0.198	1	1.08	1.08	1530	1420	0.734	0.945	0.98	-1.02	1500	1530	0.00529	0.144	1.18	1.18	1670	1420
ENSMUSG00000051748	ENSMUST00000070832	Wfdc21	Wfdc21-201	0.255	0.999	1.12	1.12	16400	14700	0.345	1	1.1	1.1	12300	11200	0.00287	0.0913	1.33	1.33	16400	12300	0.00529	0.144	1.31	1.31	14700	11200
ENSMUSG00000061130	ENSMUST00000112305	Ppm1b	Ppm1b-203	0.591	0.999	0.557	-1.79	8.81	15.8	0.0257	0.848	20.6	20.6	7.62	0.369	0.895	0.982	1.16	1.16	8.81	7.62	0.00529	0.144	42.8	42.8	15.8	0.369
ENSMUSG00000061288	ENSMUST00000111975	Taok3	Taok3-202	0.0706	0.975	1.67	1.67	53.2	31.8	0.852	1	1.05	1.05	73.4	69.7	0.242	0.711	0.725	-1.38	53.2	73.4	0.00531	0.144	0.457	-2.19	31.8	69.7
ENSMUSG00000025026	ENSMUST00000238130	Add3	Add3-216	0.0786	0.999	1.54	1.54	292	190	0.0477	0.992	0.617	-1.62	232	375	0.341	0.789	1.26	1.26	292	232	0.00532	0.144	0.507	-1.97	190	375
ENSMUSG00000060601	ENSMUST00000128600	Nr1h2	Nr1h2-207	0.539	0.999	1.09	1.09	180	165	0.0405	0.952	1.34	1.34	149	111	0.182	0.642	1.2	1.2	180	149	0.00532	0.144	1.48	1.48	165	111
ENSMUSG00000026450	ENSMUST00000159963	Chit1	Chit1-202	0.631	0.999	0.758	-1.32	12.7	16.7	0.778	1	0.809	-1.24	2.21	2.72	0.011	0.194	5.74	5.74	12.7	2.21	0.00533	0.144	6.13	6.13	16.7	2.72
ENSMUSG00000029238	ENSMUST00000075159	Clock	Clock-201	0.828	0.999	0.977	-1.02	348	356	0.025	0.843	0.787	-1.27	378	480	0.453	0.847	0.922	-1.08	348	378	0.00533	0.144	0.743	-1.35	356	480
ENSMUSG00000059316	ENSMUST00000136444	Slc27a4	Slc27a4-202	0.749	0.999	1.05	1.05	311	296	0.00691	0.504	1.5	1.5	293	195	0.692	0.935	1.06	1.06	311	293	0.00535	0.145	1.52	1.52	296	195
ENSMUSG00000028016	ENSMUST00000160669	Ints12	Ints12-203	0.903	0.999	1.02	1.02	129	127	0.488	1	0.87	-1.15	64.3	73.9	0.000357	0.025	2.01	2.01	129	64.3	0.00536	0.145	1.71	1.71	127	73.9
ENSMUSG00000037509	ENSMUST00000160855	Arhgef4	Arhgef4-205	0.0124	0.562	0.355	-2.82	12.1	34.2	0.29	1	1.58	1.58	16.8	10.7	0.443	0.842	0.72	-1.39	12.1	16.8	0.00537	0.145	3.21	3.21	34.2	10.7
ENSMUSG00000116811	ENSMUST00000232275	Gm16385	Gm16385-201	0.921	0.999	0.984	-1.02	333	339	0.0112	0.621	1.52	1.52	326	214	0.885	0.981	1.02	1.02	333	326	0.00538	0.145	1.58	1.58	339	214
ENSMUSG00000053091	ENSMUST00000130161	Lins1	Lins1-205	0.000599	0.117	0.276	-3.62	24.4	88.4	0.621	1	0.827	-1.21	26.1	31.5	0.867	0.977	0.937	-1.07	24.4	26.1	0.00539	0.145	2.81	2.81	88.4	31.5
ENSMUSG00000074746	ENSMUST00000099274	Pdzd8	Pdzd8-201	0.0124	0.561	1.13	1.13	7390	6550	0.314	1	1.05	1.05	6010	5720	1.96e-05	0.00304	1.23	1.23	7390	6010	0.0054	0.146	1.14	1.14	6550	5720
ENSMUSG00000026641	ENSMUST00000167546	Usf1	Usf1-210	0.000276	0.0714	3.48	3.48	88.4	25.4	0.943	1	1.02	1.02	67.9	66.3	0.426	0.833	1.3	1.3	88.4	67.9	0.0054	0.146	0.383	-2.61	25.4	66.3
ENSMUSG00000032041	ENSMUST00000175765	Tirap	Tirap-201	0.838	0.999	1.02	1.02	3580	3510	0.97	1	0.996	-1	2700	2710	0.00253	0.0847	1.32	1.32	3580	2700	0.00542	0.146	1.29	1.29	3510	2710
ENSMUSG00000043991	ENSMUST00000051301	Pura	Pura-201	0.9	0.999	0.991	-1.01	660	666	0.112	1	0.898	-1.11	721	803	0.193	0.656	0.915	-1.09	660	721	0.00543	0.146	0.829	-1.21	666	803
ENSMUSG00000021133	ENSMUST00000068519	Susd6	Susd6-201	0.0133	0.578	1.16	1.16	8740	7560	0.177	1	1.08	1.08	6950	6420	9.59e-05	0.00996	1.26	1.26	8740	6950	0.00544	0.147	1.18	1.18	7560	6420
ENSMUSG00000038147	ENSMUST00000136479	Cd84	Cd84-203	0.962	0.999	1.01	1.01	2370	2350	0.229	1	1.14	1.14	1980	1730	0.105	0.527	1.19	1.19	2370	1980	0.00545	0.147	1.36	1.36	2350	1730
ENSMUSG00000044456	ENSMUST00000133820	Rin3	Rin3-204	0.518	0.999	1.05	1.05	13200	12600	0.333	1	1.07	1.07	11000	10300	0.0141	0.223	1.19	1.19	13200	11000	0.00547	0.147	1.22	1.22	12600	10300
ENSMUSG00000048755	ENSMUST00000061882	Mcat	Mcat-201	0.929	0.999	1.01	1.01	111	110	0.965	1	0.995	-1	149	150	0.00884	0.175	0.742	-1.35	111	149	0.00547	0.147	0.731	-1.37	110	150
ENSMUSG00000022558	ENSMUST00000096385	Mroh1	Mroh1-202	0.541	0.999	1.05	1.05	1440	1370	0.327	1	1.08	1.08	1190	1110	0.0164	0.24	1.2	1.2	1440	1190	0.00547	0.147	1.24	1.24	1370	1110
ENSMUSG00000026883	ENSMUST00000112981	Dab2ip	Dab2ip-203	0.766	0.999	0.935	-1.07	268	287	0.361	1	1.23	1.23	187	152	0.118	0.552	1.43	1.43	268	187	0.00549	0.147	1.89	1.89	287	152
ENSMUSG00000059708	ENSMUST00000051906	Akap17b	Akap17b-201	0.948	0.999	0.987	-1.01	38.2	38.7	0.974	1	0.994	-1.01	66.3	66.7	0.00535	0.133	0.576	-1.74	38.2	66.3	0.00549	0.147	0.58	-1.72	38.7	66.7
ENSMUSG00000020846	ENSMUST00000021207	Rflnb	Rflnb-201	0.448	0.999	1.06	1.06	15400	14500	0.69	1	1.03	1.03	11900	11600	0.00171	0.0679	1.29	1.29	15400	11900	0.0055	0.147	1.25	1.25	14500	11600
ENSMUSG00000058258	ENSMUST00000169314	Idi1	Idi1-201	0.837	0.999	1.02	1.02	990	969	0.482	1	0.928	-1.08	670	722	0.000238	0.0188	1.48	1.48	990	670	0.00552	0.148	1.34	1.34	969	722
ENSMUSG00000033159	ENSMUST00000189043	Cnppd1	Cnppd1-205	0.289	0.999	1.22	1.22	67.2	55.2	0.0183	0.75	1.61	1.61	51.2	31.9	0.148	0.599	1.31	1.31	67.2	51.2	0.00552	0.148	1.73	1.73	55.2	31.9
ENSMUSG00000074340	ENSMUST00000000573	Ovgp1	Ovgp1-201	0.869	0.999	0.968	-1.03	115	119	0.6	1	1.12	1.12	75.4	67.5	0.0381	0.352	1.53	1.53	115	75.4	0.00553	0.148	1.76	1.76	119	67.5
ENSMUSG00000113669	ENSMUST00000222226	Gm36723	Gm36723-205	0.775	0.999	1.04	1.04	243	233	0.515	1	1.1	1.1	172	156	0.0166	0.241	1.42	1.42	243	172	0.00553	0.148	1.5	1.5	233	156
ENSMUSG00000041415	ENSMUST00000041987	Dicer1	Dicer1-201	0.748	0.999	1.03	1.03	557	543	0.284	1	0.92	-1.09	621	675	0.171	0.629	0.898	-1.11	557	621	0.00554	0.148	0.805	-1.24	543	675
ENSMUSG00000024851	ENSMUST00000139427	Pitpnm1	Pitpnm1-208	0.0202	0.683	0.556	-1.8	21.3	38.4	0.228	1	0.705	-1.42	13.3	18.8	0.099	0.514	1.6	1.6	21.3	13.3	0.00555	0.148	2.03	2.03	38.4	18.8
ENSMUSG00000025351	ENSMUST00000026407	Cd63	Cd63-201	0.392	0.999	1.06	1.06	1730	1640	0.157	1	1.1	1.1	1500	1370	0.0278	0.304	1.15	1.15	1730	1500	0.00558	0.149	1.2	1.2	1640	1370
ENSMUSG00000001524	ENSMUST00000001565	Gtf2h4	Gtf2h4-201	0.126	0.999	1.32	1.32	99	74.9	0.534	1	0.895	-1.12	111	124	0.537	0.884	0.895	-1.12	99	111	0.00558	0.149	0.607	-1.65	74.9	124
ENSMUSG00000071451	ENSMUST00000147632	Psmg4	Psmg4-202	0.483	0.999	1.1	1.1	98.6	89.4	0.738	1	0.956	-1.05	125	131	0.0851	0.486	0.789	-1.27	98.6	125	0.00558	0.149	0.684	-1.46	89.4	131
ENSMUSG00000007480	ENSMUST00000172148	Mc5r	Mc5r-201	0.337	0.999	1.49	1.49	9.85	6.62	0.299	1	0.683	-1.46	13.5	19.8	0.417	0.829	0.73	-1.37	9.85	13.5	0.00559	0.149	0.335	-2.99	6.62	19.8
ENSMUSG00000021171	ENSMUST00000223150	Esyt2	Esyt2-207	0.83	0.999	1.04	1.04	595	573	0.00555	0.458	1.64	1.64	573	349	0.834	0.97	1.04	1.04	595	573	0.00559	0.149	1.64	1.64	573	349
ENSMUSG00000024404	ENSMUST00000234148	Riok3	Riok3-204	0.844	0.999	1.02	1.02	4170	4090	0.673	1	1.04	1.04	3240	3110	0.011	0.193	1.29	1.29	4170	3240	0.0056	0.149	1.31	1.31	4090	3110
ENSMUSG00000030850	ENSMUST00000035458	Ate1	Ate1-202	0.515	0.999	0.931	-1.07	717	770	0.0267	0.861	1.28	1.28	725	567	0.921	0.987	0.989	-1.01	717	725	0.0056	0.149	1.36	1.36	770	567
ENSMUSG00000060791	ENSMUST00000078845	Gmfg	Gmfg-201	0.303	0.999	1.08	1.08	2540	2340	0.334	1	1.08	1.08	2030	1880	0.00469	0.123	1.25	1.25	2540	2030	0.00562	0.149	1.24	1.24	2340	1880
ENSMUSG00000029299	ENSMUST00000031239	Abcg3	Abcg3-201	0.736	0.999	0.942	-1.06	48.3	51.2	0.451	1	0.883	-1.13	72.3	81.9	0.0199	0.261	0.668	-1.5	48.3	72.3	0.00562	0.149	0.626	-1.6	51.2	81.9
ENSMUSG00000035711	ENSMUST00000223944	Dok3	Dok3-203	0.0606	0.943	0.82	-1.22	845	1030	0.641	1	1.05	1.05	807	768	0.672	0.929	1.05	1.05	845	807	0.00564	0.15	1.34	1.34	1030	768
ENSMUSG00000112148	ENSMUST00000218617	Lilrb4a	Lilrb4a-205	0.448	0.999	1.21	1.21	467	385	0.153	1	1.45	1.45	273	189	0.0362	0.345	1.71	1.71	467	273	0.00565	0.15	2.04	2.04	385	189
ENSMUSG00000066442	ENSMUST00000085256	Mthfs	Mthfs-201	0.546	0.999	1.07	1.07	570	532	0.215	1	1.15	1.15	446	387	0.0339	0.336	1.28	1.28	570	446	0.00564	0.15	1.37	1.37	532	387
ENSMUSG00000035781	ENSMUST00000045628	R3hdm4	R3hdm4-201	0.32	0.999	1.11	1.11	21000	18900	0.315	1	1.11	1.11	15600	14000	0.00585	0.14	1.35	1.35	21000	15600	0.00567	0.15	1.35	1.35	18900	14000
ENSMUSG00000043384	ENSMUST00000113147	Gprasp1	Gprasp1-203	0.00927	0.5	2.24	2.24	27.7	12.3	0.103	1	1.58	1.58	45.7	29	0.0728	0.459	0.605	-1.65	27.7	45.7	0.00568	0.15	0.425	-2.35	12.3	29
ENSMUSG00000023927	ENSMUST00000137697	Satb1	Satb1-205	0.0144	0.599	2.72	2.72	19.7	7.26	0.667	1	0.851	-1.17	19	22.3	0.919	0.986	1.04	1.04	19.7	19	0.00567	0.15	0.325	-3.08	7.26	22.3
ENSMUSG00000020321	ENSMUST00000144978	Mdh1	Mdh1-203	0.0885	0.999	3.47	3.47	18.2	5.25	0.58	1	0.683	-1.47	26.5	38.8	0.59	0.904	0.687	-1.46	18.2	26.5	0.00568	0.15	0.135	-7.4	5.25	38.8
ENSMUSG00000022788	ENSMUST00000161188	Fgd4	Fgd4-204	0.631	0.999	1.17	1.17	95.9	82.3	0.00287	0.328	2.66	2.66	88.4	33.3	0.798	0.962	1.08	1.08	95.9	88.4	0.00568	0.15	2.48	2.48	82.3	33.3
ENSMUSG00000021948	ENSMUST00000140701	Prkcd	Prkcd-211	0.00942	0.503	0.763	-1.31	442	580	0.678	1	0.957	-1.04	416	435	0.561	0.893	1.06	1.06	442	416	0.00571	0.151	1.33	1.33	580	435
ENSMUSG00000022668	ENSMUST00000023348	Gtpbp8	Gtpbp8-201	0.0863	0.999	4.58	4.58	4.26	0.929	0.736	1	0.798	-1.25	8.04	10.1	0.365	0.802	0.53	-1.89	4.26	8.04	0.00571	0.151	0.0923	-10.8	0.929	10.1
ENSMUSG00000029713	ENSMUST00000143495	Gnb2	Gnb2-209	0.534	0.999	0.946	-1.06	2880	3050	0.03	0.885	1.21	1.21	2890	2380	0.976	0.996	0.997	-1	2880	2890	0.00571	0.151	1.28	1.28	3050	2380
ENSMUSG00000036712	ENSMUST00000211554	Cyld	Cyld-210	0.07	0.973	0.836	-1.2	735	879	0.185	1	1.14	1.14	763	668	0.708	0.939	0.963	-1.04	735	763	0.00572	0.151	1.32	1.32	879	668
ENSMUSG00000001062	ENSMUST00000117643	Vps9d1	Vps9d1-201	0.322	0.999	0.692	-1.45	73.8	107	0.648	1	1.19	1.19	44.8	37.6	0.187	0.649	1.65	1.65	73.8	44.8	0.00574	0.151	2.84	2.84	107	37.6
ENSMUSG00000038072	ENSMUST00000045737	Galnt11	Galnt11-201	0.0711	0.977	1.63	1.63	94.4	57.9	0.716	1	1.1	1.1	134	122	0.186	0.647	0.704	-1.42	94.4	134	0.00575	0.151	0.475	-2.1	57.9	122
ENSMUSG00000069539	ENSMUST00000105294	Scyl2	Scyl2-202	0.131	0.999	0.744	-1.34	186	249	0.0179	0.743	1.6	1.6	231	145	0.263	0.73	0.803	-1.25	186	231	0.00575	0.151	1.72	1.72	249	145
ENSMUSG00000034663	ENSMUST00000112974	Bmp2k	Bmp2k-202	0.338	0.999	1.06	1.06	686	644	0.647	1	1.03	1.03	554	537	0.00122	0.0558	1.24	1.24	686	554	0.00575	0.151	1.2	1.2	644	537
ENSMUSG00000032322	ENSMUST00000059206	Pstpip1	Pstpip1-201	0.813	0.999	1.01	1.01	4460	4390	0.676	1	1.03	1.03	3810	3720	0.01	0.185	1.17	1.17	4460	3810	0.00575	0.151	1.18	1.18	4390	3720
ENSMUSG00000109695	ENSMUST00000210638	Gm31166	Gm31166-202	0.0339	0.803	0.677	-1.48	39.4	58.2	0.109	1	1.36	1.36	47.3	34.8	0.335	0.786	0.833	-1.2	39.4	47.3	0.00578	0.152	1.67	1.67	58.2	34.8
ENSMUSG00000003779	ENSMUST00000236114	Kif20a	Kif20a-204	0.587	0.999	1.12	1.12	45.4	40.5	0.549	1	0.887	-1.13	63.2	71.2	0.108	0.532	0.718	-1.39	45.4	63.2	0.00579	0.152	0.568	-1.76	40.5	71.2
ENSMUSG00000025156	ENSMUST00000172809	Gps1	Gps1-207	0.000729	0.134	3.38	3.38	50.9	15	0.399	1	1.33	1.33	54.6	40.9	0.836	0.971	0.932	-1.07	50.9	54.6	0.00581	0.152	0.368	-2.72	15	40.9
ENSMUSG00000025421	ENSMUST00000026485	Hdhd2	Hdhd2-201	0.047	0.887	3.22	3.22	18.6	5.76	0.0145	0.703	0.243	-4.12	6.99	28.8	0.0951	0.506	2.65	2.65	18.6	6.99	0.00581	0.152	0.2	-5	5.76	28.8
ENSMUSG00000040274	ENSMUST00000199156	Cdk6	Cdk6-205	0.0661	0.964	3.03	3.03	7.28	2.41	0.898	1	1.06	1.06	13	12.2	0.258	0.727	0.562	-1.78	7.28	13	0.00581	0.152	0.198	-5.05	2.41	12.2
ENSMUSG00000018593	ENSMUST00000130642	Sparc	Sparc-205	0.223	0.999	0.559	-1.79	11	19.7	0.239	1	1.88	1.88	8.96	4.77	0.68	0.932	1.23	1.23	11	8.96	0.00581	0.152	4.13	4.13	19.7	4.77
ENSMUSG00000039463	ENSMUST00000073873	Slc9a8	Slc9a8-202	0.0737	0.985	0.594	-1.68	87.6	147	0.609	1	0.858	-1.17	56.4	65.7	0.139	0.587	1.55	1.55	87.6	56.4	0.00582	0.152	2.24	2.24	147	65.7
ENSMUSG00000020530	ENSMUST00000168267	Ggnbp2	Ggnbp2-210	0.191	0.999	0.684	-1.46	17.7	25.8	0.125	1	1.63	1.63	18	11	0.945	0.991	0.979	-1.02	17.7	18	0.00583	0.152	2.34	2.34	25.8	11
ENSMUSG00000056054	ENSMUST00000069927	S100a8	S100a8-201	0.276	0.999	1.12	1.12	839000	752000	0.555	1	1.06	1.06	604000	569000	0.00112	0.053	1.39	1.39	839000	604000	0.00582	0.152	1.32	1.32	752000	569000
ENSMUSG00000005698	ENSMUST00000005841	Ctcf	Ctcf-201	0.267	0.999	0.954	-1.05	3440	3610	0.276	1	0.955	-1.05	3870	4060	0.00568	0.137	0.889	-1.12	3440	3870	0.00584	0.153	0.89	-1.12	3610	4060
ENSMUSG00000036661	ENSMUST00000043414	Dennd3	Dennd3-201	0.9	0.999	0.988	-1.01	2990	3020	0.558	1	1.06	1.06	2450	2310	0.0412	0.365	1.22	1.22	2990	2450	0.00586	0.153	1.31	1.31	3020	2310
ENSMUSG00000019338	ENSMUST00000137799	Zfp687	Zfp687-205	0.00912	0.495	0.524	-1.91	106	202	0.824	1	0.945	-1.06	96.3	102	0.712	0.94	1.1	1.1	106	96.3	0.00587	0.153	1.98	1.98	202	102
ENSMUSG00000112023	ENSMUST00000218649	Lilr4b	Lilr4b-203	0.289	0.999	0.771	-1.3	349	453	0.13	1	1.45	1.45	335	230	0.859	0.976	1.04	1.04	349	335	0.00589	0.153	1.97	1.97	453	230
ENSMUSG00000038712	ENSMUST00000168223	Mindy1	Mindy1-212	0.645	0.999	0.922	-1.08	742	805	0.669	1	1.08	1.08	533	493	0.0623	0.434	1.39	1.39	742	533	0.00588	0.153	1.63	1.63	805	493
ENSMUSG00000041396	ENSMUST00000111490	Mettl18	Mettl18-202	0.821	0.999	0.939	-1.07	52.7	56.2	0.000828	0.169	2.65	2.65	66.6	25.2	0.405	0.823	0.792	-1.26	52.7	66.6	0.00588	0.153	2.23	2.23	56.2	25.2
ENSMUSG00000033970	ENSMUST00000140067	Rfc3	Rfc3-205	0.624	0.999	0.768	-1.3	37.7	49.1	0.0606	1	2.87	2.87	30.4	10.6	0.69	0.935	1.24	1.24	37.7	30.4	0.00591	0.154	4.65	4.65	49.1	10.6
ENSMUSG00000018068	ENSMUST00000108039	Ints2	Ints2-202	0.0126	0.567	6.72	6.72	22.1	3.29	0.712	1	0.77	-1.3	20.6	26.8	0.923	0.987	1.07	1.07	22.1	20.6	0.00592	0.154	0.123	-8.15	3.29	26.8
ENSMUSG00000052013	ENSMUST00000102802	Btla	Btla-202	0.266	0.999	0.848	-1.18	289	340	0.982	1	0.997	-1	508	510	0.000127	0.0121	0.568	-1.76	289	508	0.00593	0.154	0.668	-1.5	340	510
ENSMUSG00000059436	ENSMUST00000082136	Max	Max-201	0.66	0.999	1.04	1.04	5810	5580	0.409	1	1.08	1.08	4650	4310	0.0181	0.249	1.25	1.25	5810	4650	0.00594	0.154	1.3	1.3	5580	4310
ENSMUSG00000038533	ENSMUST00000045270	Cbfa2t2	Cbfa2t2-201	0.136	0.999	1.25	1.25	274	219	0.671	1	0.939	-1.07	310	330	0.405	0.823	0.883	-1.13	274	310	0.00595	0.155	0.663	-1.51	219	330
ENSMUSG00000041229	ENSMUST00000168501	Phf8	Phf8-211	0.000663	0.127	2.06	2.06	232	113	0.0569	1	0.668	-1.5	135	202	0.0105	0.19	1.72	1.72	232	135	0.00597	0.155	0.558	-1.79	113	202
ENSMUSG00000040693	ENSMUST00000071985	Slco4c1	Slco4c1-201	0.174	0.999	1.18	1.18	2610	2210	0.921	1	1.01	1.01	1600	1580	6.15e-05	0.00723	1.64	1.64	2610	1600	0.00597	0.155	1.4	1.4	2210	1580
ENSMUSG00000032666	ENSMUST00000121533	1700025G04Rik	1700025G04Rik-202	0.248	0.999	1.24	1.24	46.6	37.5	0.391	1	0.858	-1.17	53.3	62.1	0.465	0.852	0.875	-1.14	46.6	53.3	0.00597	0.155	0.604	-1.66	37.5	62.1
ENSMUSG00000041225	ENSMUST00000182213	Arhgap12	Arhgap12-208	0.539	0.999	1.2	1.2	43.8	36.4	0.839	1	1.06	1.06	87.2	82.3	0.0195	0.258	0.502	-1.99	43.8	87.2	0.00597	0.155	0.442	-2.26	36.4	82.3
ENSMUSG00000067365	ENSMUST00000119047	Tmem128	Tmem128-202	0.605	0.999	0.928	-1.08	147	158	0.0104	0.609	1.46	1.46	155	106	0.733	0.945	0.952	-1.05	147	155	0.00597	0.155	1.5	1.5	158	106
ENSMUSG00000022496	ENSMUST00000023140	Tnfrsf17	Tnfrsf17-201	0.64	0.999	0.869	-1.15	12.9	14.9	0.828	1	1.06	1.06	33.5	31.7	0.000739	0.0405	0.385	-2.59	12.9	33.5	0.00596	0.155	0.469	-2.13	14.9	31.7
ENSMUSG00000020340	ENSMUST00000093165	Cyfip2	Cyfip2-201	0.936	0.999	0.991	-1.01	1060	1070	0.4	1	1.1	1.1	868	792	0.0684	0.449	1.22	1.22	1060	868	0.006	0.155	1.35	1.35	1070	792
ENSMUSG00000037536	ENSMUST00000043112	Fbxo34	Fbxo34-201	0.0389	0.84	1.27	1.27	557	440	0.169	1	0.854	-1.17	515	602	0.486	0.862	1.08	1.08	557	515	0.00602	0.156	0.73	-1.37	440	602
ENSMUSG00000039183	ENSMUST00000234597	Nubp2	Nubp2-209	0.139	0.999	1.38	1.38	96.5	70	0.738	1	0.931	-1.07	118	127	0.351	0.794	0.819	-1.22	96.5	118	0.00602	0.156	0.553	-1.81	70	127
ENSMUSG00000027322	ENSMUST00000028794	Siglec1	Siglec1-201	0.595	0.999	1.15	1.15	71.6	62.2	0.923	1	0.976	-1.03	124	127	0.0344	0.337	0.577	-1.73	71.6	124	0.00603	0.156	0.489	-2.05	62.2	127
ENSMUSG00000037536	ENSMUST00000168833	Fbxo34	Fbxo34-205	0.245	0.999	0.878	-1.14	744	848	0.627	1	1.06	1.06	658	623	0.274	0.74	1.13	1.13	744	658	0.00604	0.156	1.36	1.36	848	623
ENSMUSG00000014601	ENSMUST00000064759	Strip1	Strip1-201	0.879	0.999	0.991	-1.01	1880	1900	0.453	1	1.05	1.05	1690	1620	0.0667	0.445	1.11	1.11	1880	1690	0.00605	0.156	1.18	1.18	1900	1620
ENSMUSG00000061411	ENSMUST00000109784	Nol4l	Nol4l-202	0.172	0.999	1.26	1.26	70.3	55.7	0.785	1	1.05	1.05	92.3	88.3	0.1	0.516	0.762	-1.31	70.3	92.3	0.00606	0.156	0.631	-1.58	55.7	88.3
ENSMUSG00000040188	ENSMUST00000045791	Scamp2	Scamp2-201	0.234	0.999	1.08	1.08	5430	5030	0.236	1	1.08	1.08	4540	4200	0.00607	0.143	1.2	1.2	5430	4540	0.00607	0.156	1.2	1.2	5030	4200
ENSMUSG00000029513	ENSMUST00000147343	Prkab1	Prkab1-207	0.712	0.999	0.784	-1.28	14.5	18.5	0.0869	1	3.62	3.62	8.88	2.46	0.469	0.854	1.63	1.63	14.5	8.88	0.00608	0.157	7.52	7.52	18.5	2.46
ENSMUSG00000039232	ENSMUST00000163425	Stx11	Stx11-202	0.563	0.999	1.08	1.08	3790	3510	0.124	1	1.23	1.23	2990	2430	0.0746	0.463	1.27	1.27	3790	2990	0.00609	0.157	1.44	1.44	3510	2430
ENSMUSG00000017737	ENSMUST00000017881	Mmp9	Mmp9-201	0.219	0.999	1.15	1.15	182000	158000	0.362	1	1.11	1.11	129000	116000	0.00221	0.079	1.42	1.42	182000	129000	0.0061	0.157	1.37	1.37	158000	116000
ENSMUSG00000002111	ENSMUST00000002180	Spi1	Spi1-201	0.528	0.999	1.04	1.04	16900	16200	0.259	1	1.08	1.08	14500	13400	0.0248	0.289	1.17	1.17	16900	14500	0.00611	0.157	1.21	1.21	16200	13400
ENSMUSG00000092274	ENSMUST00000173672	Neat1	Neat1-201	0.576	0.999	1.08	1.08	524	485	0.0896	1	1.27	1.27	420	331	0.11	0.537	1.25	1.25	524	420	0.00612	0.157	1.47	1.47	485	331
ENSMUSG00000069873	ENSMUST00000108834	4930438A08Rik	4930438A08Rik-201	0.288	0.999	1.12	1.12	2830	2530	0.458	1	1.08	1.08	2040	1880	0.00223	0.0794	1.39	1.39	2830	2040	0.00613	0.157	1.34	1.34	2530	1880
ENSMUSG00000049130	ENSMUST00000209442	C5ar1	C5ar1-203	0.738	0.999	1.32	1.32	10.2	7.77	0.0357	0.932	0.186	-5.39	13.3	71.7	0.749	0.95	0.769	-1.3	10.2	13.3	0.00612	0.157	0.108	-9.24	7.77	71.7
ENSMUSG00000001065	ENSMUST00000156896	Zfp276	Zfp276-207	0.141	0.999	0.743	-1.35	187	251	0.508	1	1.15	1.15	165	144	0.545	0.888	1.13	1.13	187	165	0.00616	0.158	1.75	1.75	251	144
ENSMUSG00000037960	ENSMUST00000048946	Card19	Card19-201	0.422	0.999	1.05	1.05	2400	2280	0.092	1	1.12	1.12	2130	1900	0.0642	0.439	1.13	1.13	2400	2130	0.00617	0.158	1.2	1.2	2280	1900
ENSMUSG00000055436	ENSMUST00000126716	Srsf11	Srsf11-206	0.043	0.853	0.519	-1.93	12.3	23.6	0.0203	0.782	2.2	2.2	20.8	9.43	0.109	0.535	0.59	-1.7	12.3	20.8	0.00618	0.158	2.51	2.51	23.6	9.43
ENSMUSG00000037029	ENSMUST00000062181	Zfp146	Zfp146-201	0.12	0.999	0.845	-1.18	474	561	0.102	1	0.839	-1.19	631	752	0.00823	0.169	0.751	-1.33	474	631	0.00619	0.158	0.746	-1.34	561	752
ENSMUSG00000024725	ENSMUST00000025631	Ostf1	Ostf1-201	0.892	0.999	1.02	1.02	656	646	0.0609	1	1.25	1.25	583	466	0.32	0.776	1.13	1.13	656	583	0.00618	0.158	1.39	1.39	646	466
ENSMUSG00000070034	ENSMUST00000131950	Sp110	Sp110-204	0.799	0.999	1.02	1.02	752	734	0.217	1	1.12	1.12	639	568	0.0804	0.477	1.18	1.18	752	639	0.00619	0.158	1.29	1.29	734	568
ENSMUSG00000018339	ENSMUST00000082430	Gpx3	Gpx3-201	0.216	0.999	1.12	1.12	358	320	0.371	1	0.923	-1.08	377	409	0.552	0.891	0.948	-1.06	358	377	0.00621	0.159	0.782	-1.28	320	409
ENSMUSG00000026177	ENSMUST00000127487	Slc11a1	Slc11a1-202	0.748	0.999	0.939	-1.07	68.2	72.7	0.119	1	1.38	1.38	57.6	41.6	0.398	0.82	1.19	1.19	68.2	57.6	0.00622	0.159	1.75	1.75	72.7	41.6
ENSMUSG00000066258	ENSMUST00000134564	Trim12a	Trim12a-205	0.922	0.999	1.01	1.01	253	249	0.39	1	1.14	1.14	189	166	0.0495	0.395	1.34	1.34	253	189	0.00621	0.159	1.5	1.5	249	166
ENSMUSG00000001025	ENSMUST00000198128	S100a6	S100a6-203	0.302	0.999	1.13	1.13	12100	10800	0.0433	0.972	1.26	1.26	9910	7840	0.0808	0.478	1.22	1.22	12100	9910	0.00624	0.159	1.37	1.37	10800	7840
ENSMUSG00000036931	ENSMUST00000046177	Nfkbid	Nfkbid-201	0.722	0.999	1.06	1.06	731	688	0.000219	0.0728	1.9	1.9	813	427	0.543	0.887	0.9	-1.11	731	813	0.00625	0.159	1.61	1.61	688	427
ENSMUSG00000070643	ENSMUST00000144386	Sox13	Sox13-203	0.736	0.999	0.945	-1.06	123	131	0.261	1	1.21	1.21	99.6	82	0.206	0.671	1.24	1.24	123	99.6	0.00625	0.159	1.59	1.59	131	82
ENSMUSG00000046567	ENSMUST00000219410	4930430F08Rik	4930430F08Rik-205	0.0184	0.657	22.7	22.7	5.4	0.238	0.637	1	1.64	1.64	14.2	8.7	0.359	0.799	0.379	-2.64	5.4	14.2	0.00625	0.159	0.0273	-36.6	0.238	8.7
ENSMUSG00000060477	ENSMUST00000143948	Irak2	Irak2-205	0.432	0.999	0.807	-1.24	23.6	29.2	0.241	1	1.43	1.43	18.9	13.2	0.433	0.836	1.25	1.25	23.6	18.9	0.00626	0.159	2.21	2.21	29.2	13.2
ENSMUSG00000036391	ENSMUST00000038210	Sec24a	Sec24a-201	0.0725	0.983	1.51	1.51	140	92.5	0.546	1	0.872	-1.15	151	173	0.74	0.947	0.927	-1.08	140	151	0.00629	0.16	0.534	-1.87	92.5	173
ENSMUSG00000029924	ENSMUST00000090243	Slc37a3	Slc37a3-201	0.201	0.999	0.84	-1.19	344	410	0.311	1	1.15	1.15	324	282	0.662	0.927	1.06	1.06	344	324	0.00629	0.16	1.46	1.46	410	282
ENSMUSG00000021957	ENSMUST00000225857	Tkt	Tkt-209	0.332	0.999	1.07	1.07	22900	21500	0.526	1	1.04	1.04	18700	17900	0.00215	0.0777	1.23	1.23	22900	18700	0.00629	0.16	1.2	1.2	21500	17900
ENSMUSG00000037971	ENSMUST00000042576	1110032A03Rik	1110032A03Rik-202	0.00714	0.443	12.2	12.2	19.7	1.61	0.57	1	0.622	-1.61	12.7	20.4	0.601	0.909	1.55	1.55	19.7	12.7	0.0063	0.16	0.0788	-12.7	1.61	20.4
ENSMUSG00000028088	ENSMUST00000029729	Fmo5	Fmo5-201	0.347	0.999	1.11	1.11	1230	1110	0.13	1	1.19	1.19	963	808	0.0314	0.323	1.28	1.28	1230	963	0.00631	0.16	1.37	1.37	1110	808
ENSMUSG00000002833	ENSMUST00000224655	Hdgfl2	Hdgfl2-205	0.402	0.999	0.845	-1.18	34.4	40.8	0.299	1	1.26	1.26	28.7	22.8	0.395	0.818	1.2	1.2	34.4	28.7	0.00631	0.16	1.79	1.79	40.8	22.8
ENSMUSG00000041836	ENSMUST00000073961	Ptpre	Ptpre-201	0.913	0.999	0.99	-1.01	1450	1460	0.446	1	1.07	1.07	1230	1150	0.0638	0.438	1.18	1.18	1450	1230	0.00632	0.16	1.27	1.27	1460	1150
ENSMUSG00000030223	ENSMUST00000167002	Ptpro	Ptpro-202	0.663	0.999	0.93	-1.08	179	193	0.0158	0.721	0.671	-1.49	203	303	0.456	0.848	0.883	-1.13	179	203	0.00632	0.16	0.637	-1.57	193	303
ENSMUSG00000020893	ENSMUST00000142392	Per1	Per1-205	0.935	0.999	1.01	1.01	3780	3740	0.265	1	1.14	1.14	3100	2720	0.0896	0.496	1.22	1.22	3780	3100	0.00632	0.16	1.38	1.38	3740	2720
ENSMUSG00000019054	ENSMUST00000019198	Fis1	Fis1-201	0.282	0.999	1.06	1.06	3860	3630	0.301	1	1.06	1.06	3310	3120	0.00571	0.138	1.17	1.17	3860	3310	0.00634	0.16	1.16	1.16	3630	3120
ENSMUSG00000025742	ENSMUST00000026839	Prps2	Prps2-201	0.305	0.999	0.906	-1.1	539	596	0.303	1	0.906	-1.1	701	773	0.00664	0.151	0.77	-1.3	539	701	0.00634	0.16	0.77	-1.3	596	773
ENSMUSG00000020806	ENSMUST00000103029	Rhbdf2	Rhbdf2-202	0.779	0.999	1.03	1.03	3050	2970	0.815	1	1.02	1.02	2350	2300	0.00555	0.135	1.3	1.3	3050	2350	0.00633	0.16	1.29	1.29	2970	2300
ENSMUSG00000028614	ENSMUST00000149366	Ndc1	Ndc1-205	0.41	0.999	0.862	-1.16	111	129	0.0386	0.945	0.695	-1.44	145	209	0.141	0.589	0.767	-1.3	111	145	0.00635	0.161	0.618	-1.62	129	209
ENSMUSG00000068856	ENSMUST00000076372	Sf3b4	Sf3b4-201	0.222	0.999	1.06	1.06	1420	1350	0.796	1	1.01	1.01	1540	1520	0.0794	0.475	0.924	-1.08	1420	1540	0.00637	0.161	0.884	-1.13	1350	1520
ENSMUSG00000033220	ENSMUST00000230952	Rac2	Rac2-203	0.25	0.999	1.17	1.17	464	399	0.0352	0.928	1.33	1.33	367	276	0.078	0.47	1.27	1.27	464	367	0.00636	0.161	1.44	1.44	399	276
ENSMUSG00000035448	ENSMUST00000039171	Ccr3	Ccr3-201	0.675	0.999	1.16	1.16	75	64.5	0.758	1	0.898	-1.11	152	169	0.0454	0.381	0.493	-2.03	75	152	0.00638	0.161	0.381	-2.62	64.5	169
ENSMUSG00000031060	ENSMUST00000084383	Rbm10	Rbm10-203	0.706	0.999	1.05	1.05	331	316	0.492	1	0.917	-1.09	408	445	0.0976	0.512	0.811	-1.23	331	408	0.00639	0.161	0.709	-1.41	316	445
ENSMUSG00000006304	ENSMUST00000113820	Arpc2	Arpc2-203	0.593	0.999	1.04	1.04	18800	18100	0.508	1	1.05	1.05	15800	15100	0.00938	0.18	1.19	1.19	18800	15800	0.0064	0.161	1.2	1.2	18100	15100
ENSMUSG00000034959	ENSMUST00000036072	Rubcnl	Rubcnl-201	0.683	0.999	1.03	1.03	633	614	0.466	1	0.943	-1.06	466	494	0.000122	0.0118	1.36	1.36	633	466	0.0064	0.161	1.24	1.24	614	494
ENSMUSG00000026223	ENSMUST00000185569	Itm2c	Itm2c-203	0.000327	0.0786	5.73	5.73	62.7	10.9	0.372	1	0.656	-1.52	27.2	41.4	0.0748	0.464	2.31	2.31	62.7	27.2	0.00642	0.161	0.264	-3.78	10.9	41.4
ENSMUSG00000006676	ENSMUST00000193975	Usp19	Usp19-211	0.0162	0.626	0.679	-1.47	77.2	114	0.986	1	0.997	-1	73	73.2	0.737	0.946	1.06	1.06	77.2	73	0.00641	0.161	1.55	1.55	114	73.2
ENSMUSG00000055897	ENSMUST00000142320	Ppp4r1l-ps	Ppp4r1l-ps-206	0.032	0.793	2.5	2.5	12.8	5.1	0.421	1	1.34	1.34	21.5	16.1	0.158	0.613	0.593	-1.69	12.8	21.5	0.00643	0.161	0.318	-3.15	5.1	16.1
ENSMUSG00000042625	ENSMUST00000140037	Safb2	Safb2-209	0.0832	0.999	0.755	-1.32	75.8	100	0.788	1	1.05	1.05	67.1	64.1	0.472	0.856	1.13	1.13	75.8	67.1	0.00641	0.161	1.56	1.56	100	64.1
ENSMUSG00000113786	ENSMUST00000222699	Gm49384	Gm49384-201	0.137	0.999	1.25	1.25	85.3	68.3	0.347	1	0.873	-1.15	89	102	0.772	0.955	0.958	-1.04	85.3	89	0.00643	0.161	0.669	-1.49	68.3	102
ENSMUSG00000030671	ENSMUST00000032909	Pde3b	Pde3b-201	0.208	0.999	1.12	1.12	638	568	0.788	1	0.976	-1.02	712	729	0.233	0.702	0.897	-1.12	638	712	0.00642	0.161	0.779	-1.28	568	729
ENSMUSG00000092417	ENSMUST00000052167	Gpank1	Gpank1-201	0.213	0.999	0.899	-1.11	632	703	0.906	1	0.99	-1.01	550	556	0.111	0.54	1.15	1.15	632	550	0.00641	0.161	1.27	1.27	703	556
ENSMUSG00000018417	ENSMUST00000114541	Myo1b	Myo1b-204	0.032	0.793	0.188	-5.32	2.73	14.5	0.0146	0.704	7.85	7.85	11.6	1.48	0.0653	0.441	0.235	-4.25	2.73	11.6	0.00645	0.161	9.83	9.83	14.5	1.48
ENSMUSG00000039910	ENSMUST00000038107	Cited2	Cited2-201	0.0321	0.794	1.17	1.17	5290	4520	0.0974	1	1.13	1.13	4180	3700	0.00135	0.0592	1.27	1.27	5290	4180	0.00645	0.161	1.22	1.22	4520	3700
ENSMUSG00000035621	ENSMUST00000146516	Midn	Midn-205	0.0682	0.969	1.97	1.97	47.9	24.4	0.00577	0.463	3.14	3.14	24.8	7.9	0.0776	0.47	1.93	1.93	47.9	24.8	0.00645	0.161	3.08	3.08	24.4	7.9
ENSMUSG00000094862	ENSMUST00000103527	Ighv1-56	Ighv1-56-201	0.414	0.999	2.16	2.16	3.55	1.65	0.574	1	0.636	-1.57	12.1	19.1	0.147	0.598	0.292	-3.42	3.55	12.1	0.00645	0.161	0.0864	-11.6	1.65	19.1
ENSMUSG00000037095	ENSMUST00000041357	Lrg1	Lrg1-201	0.486	0.999	1.12	1.12	10200	9120	0.468	1	1.13	1.13	6550	5810	0.00702	0.156	1.56	1.56	10200	6550	0.00645	0.161	1.57	1.57	9120	5810
ENSMUSG00000052331	ENSMUST00000177704	Ankrd44	Ankrd44-203	0.0838	0.999	1.75	1.75	24.4	14	0.104	1	0.606	-1.65	20.1	33.2	0.532	0.883	1.22	1.22	24.4	20.1	0.00647	0.162	0.422	-2.37	14	33.2
ENSMUSG00000038811	ENSMUST00000036088	Gngt2	Gngt2-201	0.436	0.999	0.809	-1.24	16.7	20.6	0.806	1	1.06	1.06	43.2	40.8	0.000233	0.0184	0.385	-2.59	16.7	43.2	0.00647	0.162	0.505	-1.98	20.6	40.8
ENSMUSG00000037172	ENSMUST00000101492	Dennd11	Dennd11-202	0.48	0.999	1.07	1.07	1690	1580	0.924	1	0.991	-1.01	1230	1240	0.000433	0.0285	1.37	1.37	1690	1230	0.00647	0.162	1.28	1.28	1580	1240
ENSMUSG00000021493	ENSMUST00000153230	Pdlim7	Pdlim7-209	0.977	0.999	0.996	-1	628	630	0.883	1	1.02	1.02	444	435	0.0111	0.195	1.41	1.41	628	444	0.00648	0.162	1.45	1.45	630	435
ENSMUSG00000047407	ENSMUST00000186358	Tgif1	Tgif1-211	0.0108	0.531	13	13	19.3	1.48	0.429	1	0.487	-2.05	11.1	22.8	0.546	0.888	1.73	1.73	19.3	11.1	0.0065	0.162	0.065	-15.4	1.48	22.8
ENSMUSG00000095105	ENSMUST00000179308	Edaradd	Edaradd-201	0.284	0.999	0.794	-1.26	26.3	33.2	0.0996	1	0.723	-1.38	41.3	57.1	0.035	0.341	0.638	-1.57	26.3	41.3	0.00651	0.162	0.581	-1.72	33.2	57.1
ENSMUSG00000028028	ENSMUST00000160586	Alpk1	Alpk1-203	0.301	0.999	1.22	1.22	71.1	58.4	0.135	1	0.759	-1.32	73.7	97.1	0.851	0.974	0.965	-1.04	71.1	73.7	0.00651	0.162	0.602	-1.66	58.4	97.1
ENSMUSG00000039621	ENSMUST00000109246	Prex1	Prex1-203	0.0657	0.963	0.662	-1.51	250	378	0.255	1	1.29	1.29	265	205	0.795	0.961	0.943	-1.06	250	265	0.00652	0.162	1.84	1.84	378	205
ENSMUSG00000055866	ENSMUST00000069620	Per2	Per2-201	0.303	0.999	1.15	1.15	4050	3510	0.0835	1	1.27	1.27	3060	2400	0.0436	0.374	1.32	1.32	4050	3060	0.00652	0.162	1.46	1.46	3510	2400
ENSMUSG00000039191	ENSMUST00000201912	Rbpj	Rbpj-208	0.107	0.999	0.854	-1.17	341	399	0.322	1	1.1	1.1	337	305	0.911	0.985	1.01	1.01	341	337	0.00654	0.163	1.31	1.31	399	305
ENSMUSG00000096833	ENSMUST00000103359	Igkv4-55	Igkv4-55-201	0.581	0.999	0.847	-1.18	167	197	0.687	1	1.13	1.13	500	443	0.000244	0.019	0.333	-3	167	500	0.00655	0.163	0.444	-2.25	197	443
ENSMUSG00000000787	ENSMUST00000000804	Ddx3x	Ddx3x-201	0.00316	0.3	1.17	1.17	23200	19800	0.0384	0.945	1.12	1.12	19100	17100	0.000322	0.0233	1.21	1.21	23200	19100	0.00656	0.163	1.16	1.16	19800	17100
ENSMUSG00000097354	ENSMUST00000203780	2310001H17Rik	2310001H17Rik-204	0.54	0.999	1.08	1.08	262	243	0.578	1	0.932	-1.07	163	174	0.000115	0.0113	1.61	1.61	262	163	0.00656	0.163	1.39	1.39	243	174
ENSMUSG00000005802	ENSMUST00000005952	Slc30a4	Slc30a4-201	0.831	0.999	0.962	-1.04	98.6	102	0.0847	1	0.74	-1.35	122	165	0.231	0.7	0.807	-1.24	98.6	122	0.00657	0.163	0.621	-1.61	102	165
ENSMUSG00000020719	ENSMUST00000021062	Ddx5	Ddx5-201	0.0228	0.713	1.17	1.17	23200	19700	0.0509	1	1.15	1.15	18700	16300	0.00236	0.0819	1.24	1.24	23200	18700	0.00658	0.163	1.21	1.21	19700	16300
ENSMUSG00000021540	ENSMUST00000132302	Smad5	Smad5-204	0.00228	0.252	50.3	50.3	10.6	0.211	0.478	1	2.05	2.05	14.4	7.02	0.763	0.953	0.739	-1.35	10.6	14.4	0.00661	0.163	0.0301	-33.2	0.211	7.02
ENSMUSG00000021573	ENSMUST00000022057	Tppp	Tppp-201	0.0199	0.677	1.26	1.26	220	174	0.391	1	1.09	1.09	249	229	0.214	0.681	0.884	-1.13	220	249	0.00661	0.163	0.761	-1.31	174	229
ENSMUSG00000002808	ENSMUST00000002885	Epdr1	Epdr1-201	0.254	0.999	1.29	1.29	44.6	34.6	0.354	1	0.82	-1.22	51.4	62.7	0.517	0.877	0.868	-1.15	44.6	51.4	0.0066	0.163	0.551	-1.81	34.6	62.7
ENSMUSG00000015766	ENSMUST00000058210	Eps8	Eps8-201	0.631	0.999	0.819	-1.22	11.9	14.6	0.559	1	1.24	1.24	52.4	42.2	0.000192	0.0162	0.228	-4.39	11.9	52.4	0.00659	0.163	0.345	-2.9	14.6	42.2
ENSMUSG00000032601	ENSMUST00000193215	Prkar2a	Prkar2a-204	0.728	0.999	1.16	1.16	7.76	6.67	0.0728	1	0.498	-2.01	9.95	20	0.554	0.891	0.78	-1.28	7.76	9.95	0.0066	0.163	0.334	-2.99	6.67	20
ENSMUSG00000035000	ENSMUST00000047812	Dpp4	Dpp4-201	0.861	0.999	1.02	1.02	371	362	0.491	1	0.911	-1.1	477	523	0.0646	0.44	0.778	-1.28	371	477	0.0066	0.163	0.693	-1.44	362	523
ENSMUSG00000056216	ENSMUST00000070191	Cebpg	Cebpg-201	0.000161	0.0548	44	44	34.3	0.781	0.751	1	1.29	1.29	15.7	12.2	0.321	0.776	2.19	2.19	34.3	15.7	0.00662	0.164	0.0643	-15.6	0.781	12.2
ENSMUSG00000029860	ENSMUST00000203846	Zyx	Zyx-208	0.911	0.999	0.923	-1.08	10.5	11.4	0.087	1	4.88	4.88	4.81	0.986	0.3	0.759	2.18	2.18	10.5	4.81	0.00662	0.164	11.5	11.5	11.4	0.986
ENSMUSG00000026771	ENSMUST00000132484	Spopl	Spopl-203	0.0698	0.973	1.11	1.11	1670	1510	0.283	1	1.06	1.06	1380	1300	0.00059	0.0347	1.21	1.21	1670	1380	0.00663	0.164	1.16	1.16	1510	1300
ENSMUSG00000074342	ENSMUST00000098758	I830077J02Rik	I830077J02Rik-201	0.156	0.999	1.14	1.14	2320	2030	0.104	1	1.17	1.17	1830	1570	0.0122	0.206	1.27	1.27	2320	1830	0.00664	0.164	1.29	1.29	2030	1570
ENSMUSG00000024900	ENSMUST00000025835	Cpt1a	Cpt1a-201	0.545	0.999	0.959	-1.04	2920	3050	0.973	1	0.998	-1	3660	3670	0.00103	0.0506	0.797	-1.25	2920	3660	0.00664	0.164	0.829	-1.21	3050	3670
ENSMUSG00000076672	ENSMUST00000195124	Ighv3-6	Ighv3-6-202	0.753	0.999	1.15	1.15	305	264	0.736	1	0.858	-1.17	779	908	0.0392	0.357	0.391	-2.56	305	779	0.00666	0.164	0.291	-3.44	264	908
ENSMUSG00000022639	ENSMUST00000186806	Dubr	Dubr-203	0.559	0.999	1.08	1.08	212	197	0.592	1	1.08	1.08	147	136	0.00616	0.144	1.45	1.45	212	147	0.00667	0.164	1.44	1.44	197	136
ENSMUSG00000015312	ENSMUST00000220246	Gadd45b	Gadd45b-203	0.81	0.999	0.971	-1.03	210	217	0.972	1	0.995	-1	153	154	0.0128	0.212	1.37	1.37	210	153	0.00666	0.164	1.41	1.41	217	154
ENSMUSG00000042423	ENSMUST00000205651	Fbrs	Fbrs-203	0.259	0.999	0.823	-1.21	561	682	0.104	1	1.33	1.33	565	426	0.968	0.995	0.993	-1.01	561	565	0.00667	0.164	1.6	1.6	682	426
ENSMUSG00000000486	ENSMUST00000106314	Septin1	Septin1-202	0.187	0.999	1.11	1.11	2040	1830	0.352	1	1.08	1.08	1590	1480	0.00197	0.073	1.28	1.28	2040	1590	0.00668	0.164	1.24	1.24	1830	1480
ENSMUSG00000071724	ENSMUST00000096370	Smpd5	Smpd5-201	0.247	0.999	1.41	1.41	45.6	32.3	0.00715	0.511	2.4	2.4	32.2	13.4	0.246	0.716	1.41	1.41	45.6	32.2	0.00668	0.164	2.41	2.41	32.3	13.4
ENSMUSG00000100235	ENSMUST00000187652	Gm28557	Gm28557-204	0.188	0.999	1.75	1.75	8.25	4.71	0.565	1	0.814	-1.23	11.5	14.2	0.379	0.809	0.716	-1.4	8.25	11.5	0.0067	0.164	0.333	-3.01	4.71	14.2
ENSMUSG00000005447	ENSMUST00000108410	Pafah1b3	Pafah1b3-202	0.333	0.999	1.82	1.82	26.8	14.8	0.482	1	0.656	-1.52	50.7	77.3	0.292	0.753	0.529	-1.89	26.8	50.7	0.0067	0.164	0.191	-5.24	14.8	77.3
ENSMUSG00000031093	ENSMUST00000115264	Dock11	Dock11-202	0.684	0.999	0.77	-1.3	41	53.3	0.353	1	1.87	1.87	16.5	8.79	0.164	0.62	2.49	2.49	41	16.5	0.0067	0.164	6.06	6.06	53.3	8.79
ENSMUSG00000020280	ENSMUST00000058163	Pus10	Pus10-202	0.097	0.999	1.16	1.16	258	222	0.321	1	0.915	-1.09	259	283	0.96	0.993	0.996	-1	258	259	0.0067	0.164	0.784	-1.28	222	283
ENSMUSG00000021957	ENSMUST00000223633	Tkt	Tkt-206	0.372	0.999	1.06	1.06	5190	4870	0.173	1	1.1	1.1	4440	4040	0.0253	0.292	1.17	1.17	5190	4440	0.00671	0.164	1.21	1.21	4870	4040
ENSMUSG00000030744	ENSMUST00000107096	Rps3	Rps3-202	0.432	0.999	1.31	1.31	45.6	34.8	0.00704	0.509	0.399	-2.5	34.8	87.2	0.437	0.839	1.31	1.31	45.6	34.8	0.00671	0.164	0.399	-2.51	34.8	87.2
ENSMUSG00000102550	ENSMUST00000192231	Gm8276	Gm8276-201	0.583	0.999	0.969	-1.03	2440	2520	0.602	1	0.97	-1.03	2090	2150	0.00744	0.16	1.17	1.17	2440	2090	0.00671	0.164	1.17	1.17	2520	2150
ENSMUSG00000029924	ENSMUST00000201208	Slc37a3	Slc37a3-205	0.825	0.999	1.05	1.05	42.9	40.9	0.744	1	1.08	1.08	23.8	22	0.0103	0.188	1.8	1.8	42.9	23.8	0.00672	0.164	1.86	1.86	40.9	22
ENSMUSG00000037400	ENSMUST00000198599	Atp11b	Atp11b-207	0.075	0.986	0.745	-1.34	555	744	0.999	1	1	-1	475	475	0.353	0.795	1.17	1.17	555	475	0.00675	0.165	1.57	1.57	744	475
ENSMUSG00000042208	ENSMUST00000093267	0610010F05Rik	0610010F05Rik-202	0.103	0.999	2.12	2.12	17.2	8.13	0.1	1	0.487	-2.05	13.5	27.6	0.581	0.901	1.28	1.28	17.2	13.5	0.00674	0.165	0.294	-3.4	8.13	27.6
ENSMUSG00000073434	ENSMUST00000177170	Wdr90	Wdr90-210	0.498	0.999	1.23	1.23	48.2	39.1	0.047	0.99	0.547	-1.83	48.9	89.3	0.965	0.994	0.986	-1.01	48.2	48.9	0.00674	0.165	0.437	-2.29	39.1	89.3
ENSMUSG00000038150	ENSMUST00000052919	Ormdl3	Ormdl3-201	0.752	0.999	0.971	-1.03	322	332	0.242	1	0.898	-1.11	382	426	0.066	0.443	0.843	-1.19	322	382	0.00674	0.165	0.78	-1.28	332	426
ENSMUSG00000032553	ENSMUST00000035157	Srprb	Srprb-201	0.61	0.999	0.939	-1.06	547	582	0.305	1	0.882	-1.13	716	811	0.0287	0.309	0.764	-1.31	547	716	0.00676	0.165	0.718	-1.39	582	811
ENSMUSG00000034343	ENSMUST00000178627	Ube2f	Ube2f-204	0.327	0.999	1.05	1.05	799	758	0.137	1	1.08	1.08	711	656	0.03	0.316	1.12	1.12	799	711	0.00676	0.165	1.16	1.16	758	656
ENSMUSG00000030220	ENSMUST00000111891	Arhgdib	Arhgdib-202	0.34	0.999	1.07	1.07	5020	4670	0.582	1	1.04	1.04	3970	3810	0.00188	0.0716	1.26	1.26	5020	3970	0.00677	0.165	1.23	1.23	4670	3810
ENSMUSG00000026519	ENSMUST00000161523	Tmem63a	Tmem63a-205	0.494	0.999	0.938	-1.07	971	1040	0.994	1	1	1	802	801	0.0442	0.377	1.21	1.21	971	802	0.00677	0.165	1.29	1.29	1040	801
ENSMUSG00000001627	ENSMUST00000170119	Ifrd1	Ifrd1-207	0.596	0.999	0.925	-1.08	260	281	0.141	1	1.25	1.25	235	189	0.485	0.862	1.11	1.11	260	235	0.00678	0.165	1.49	1.49	281	189
ENSMUSG00000012819	ENSMUST00000153525	Cdh23	Cdh23-214	0.751	0.999	0.865	-1.16	29.3	33.9	0.666	1	1.24	1.24	11.4	9.19	0.0495	0.395	2.56	2.56	29.3	11.4	0.00677	0.165	3.69	3.69	33.9	9.19
ENSMUSG00000055541	ENSMUST00000149395	Lair1	Lair1-208	0.161	0.999	2.16	2.16	20.3	9.43	0.511	1	1.4	1.4	57.3	40.8	0.0478	0.389	0.355	-2.82	20.3	57.3	0.00678	0.165	0.231	-4.33	9.43	40.8
ENSMUSG00000005069	ENSMUST00000080557	Pex5	Pex5-202	0.946	0.999	0.994	-1.01	1400	1400	0.541	1	0.947	-1.06	1050	1110	0.00119	0.055	1.33	1.33	1400	1050	0.00681	0.165	1.27	1.27	1400	1110
ENSMUSG00000037373	ENSMUST00000202820	Ctbp1	Ctbp1-210	0.0171	0.645	1.65	1.65	85.8	52.1	0.848	1	1.04	1.04	95.3	91.6	0.608	0.911	0.901	-1.11	85.8	95.3	0.00682	0.166	0.568	-1.76	52.1	91.6
ENSMUSG00000001348	ENSMUST00000217643	Acp5	Acp5-206	0.218	0.999	3.6	3.6	4.45	1.23	0.869	1	0.863	-1.16	16.5	19.1	0.154	0.608	0.269	-3.71	4.45	16.5	0.00682	0.166	0.0645	-15.5	1.23	19.1
ENSMUSG00000004096	ENSMUST00000213913	Cwc15	Cwc15-202	0.302	0.999	0.894	-1.12	626	700	0.0325	0.911	1.26	1.26	658	521	0.64	0.922	0.95	-1.05	626	658	0.00681	0.166	1.34	1.34	700	521
ENSMUSG00000023904	ENSMUST00000180140	Hcfc1r1	Hcfc1r1-203	0.867	0.999	1.02	1.02	705	692	0.0509	1	1.26	1.26	633	503	0.36	0.799	1.11	1.11	705	633	0.00682	0.166	1.38	1.38	692	503
ENSMUSG00000047810	ENSMUST00000236028	Ccdc88b	Ccdc88b-202	0.0922	0.999	0.851	-1.17	2050	2410	0.926	1	1.01	1.01	1880	1860	0.354	0.796	1.09	1.09	2050	1880	0.00684	0.166	1.29	1.29	2410	1860
ENSMUSG00000024862	ENSMUST00000113728	Klc2	Klc2-203	0.0541	0.925	12.6	12.6	4.53	0.359	0.246	1	0.293	-3.42	3.52	12	0.816	0.966	1.29	1.29	4.53	3.52	0.00686	0.166	0.0298	-33.5	0.359	12
ENSMUSG00000021423	ENSMUST00000021860	Ly86	Ly86-201	0.861	0.999	0.984	-1.02	1570	1590	0.972	1	0.997	-1	2020	2030	0.00451	0.12	0.774	-1.29	1570	2020	0.00686	0.166	0.784	-1.28	1590	2030
ENSMUSG00000118423	ENSMUST00000057427	Lrrc70	Lrrc70-201	0.982	0.999	0.992	-1.01	10.3	10.4	0.992	1	0.997	-1	24.8	24.9	0.00709	0.157	0.414	-2.42	10.3	24.8	0.00686	0.166	0.416	-2.41	10.4	24.9
ENSMUSG00000004562	ENSMUST00000182909	Arhgef40	Arhgef40-220	0.102	0.999	3.94	3.94	5.06	1.28	0.665	1	1.34	1.34	15.6	11.7	0.104	0.525	0.324	-3.09	5.06	15.6	0.00688	0.166	0.11	-9.12	1.28	11.7
ENSMUSG00000072501	ENSMUST00000229033	Phf20l1	Phf20l1-202	0.881	0.999	0.96	-1.04	45.2	47.1	0.0403	0.951	1.8	1.8	39.4	21.9	0.618	0.914	1.15	1.15	45.2	39.4	0.00688	0.166	2.15	2.15	47.1	21.9
ENSMUSG00000042659	ENSMUST00000048068	Arrdc4	Arrdc4-201	0.0975	0.999	1.09	1.09	4580	4180	0.125	1	1.09	1.09	3920	3610	0.00487	0.126	1.17	1.17	4580	3920	0.00691	0.167	1.16	1.16	4180	3610
ENSMUSG00000031934	ENSMUST00000056755	Panx1	Panx1-201	0.772	0.999	0.964	-1.04	218	226	0.187	1	0.849	-1.18	268	316	0.0973	0.511	0.812	-1.23	218	268	0.00691	0.167	0.715	-1.4	226	316
ENSMUSG00000039001	ENSMUST00000059080	Rps21	Rps21-201	0.0186	0.657	1.35	1.35	451	334	0.84	1	1.03	1.03	483	471	0.583	0.902	0.933	-1.07	451	483	0.00692	0.167	0.709	-1.41	334	471
ENSMUSG00000035133	ENSMUST00000110725	Arhgap5	Arhgap5-201	0.374	0.999	1.1	1.1	220	201	0.0768	1	0.834	-1.2	221	265	0.978	0.996	0.997	-1	220	221	0.00696	0.168	0.759	-1.32	201	265
ENSMUSG00000022512	ENSMUST00000232215	Cldn1	Cldn1-202	0.9	0.999	1.03	1.03	87.2	84.4	0.665	1	1.13	1.13	45.7	40.5	0.0174	0.245	1.91	1.91	87.2	45.7	0.00696	0.168	2.08	2.08	84.4	40.5
ENSMUSG00000082319	ENSMUST00000118948	Actr3-ps	Actr3-ps-201	0.407	0.999	1.06	1.06	19300	18200	0.403	1	1.06	1.06	15900	14900	0.00711	0.157	1.22	1.22	19300	15900	0.00697	0.168	1.22	1.22	18200	14900
ENSMUSG00000068921	ENSMUST00000107491	Dap3	Dap3-202	0.34	0.999	1.09	1.09	407	373	0.41	1	0.928	-1.08	443	477	0.362	0.801	0.921	-1.09	407	443	0.00699	0.168	0.784	-1.28	373	477
ENSMUSG00000041654	ENSMUST00000071539	Slc39a11	Slc39a11-202	0.289	0.999	1.07	1.07	1680	1580	0.112	1	1.11	1.11	1470	1330	0.0311	0.322	1.15	1.15	1680	1470	0.007	0.168	1.19	1.19	1580	1330
ENSMUSG00000026374	ENSMUST00000186608	Tsn	Tsn-203	0.0116	0.55	1.3	1.3	468	360	0.16	1	0.864	-1.16	411	476	0.217	0.685	1.14	1.14	468	411	0.007	0.168	0.755	-1.32	360	476
ENSMUSG00000055717	ENSMUST00000069443	Slain1	Slain1-201	0.563	0.999	1.15	1.15	62.6	54.4	0.00855	0.548	0.53	-1.89	55.1	104	0.602	0.909	1.14	1.14	62.6	55.1	0.00701	0.168	0.523	-1.91	54.4	104
ENSMUSG00000028184	ENSMUST00000199750	Adgrl2	Adgrl2-215	0.199	0.999	4.97	4.97	2.52	0.506	0.381	1	0.437	-2.29	5.71	13.1	0.412	0.827	0.441	-2.27	2.52	5.71	0.00701	0.169	0.0387	-25.9	0.506	13.1
ENSMUSG00000040699	ENSMUST00000138094	Limd2	Limd2-204	0.332	0.999	1.08	1.08	5940	5490	0.0499	1	1.17	1.17	5170	4410	0.0886	0.494	1.15	1.15	5940	5170	0.00703	0.169	1.24	1.24	5490	4410
ENSMUSG00000032580	ENSMUST00000182659	Rbm5	Rbm5-214	0.00311	0.3	1.5	1.5	466	310	0.728	1	0.953	-1.05	428	449	0.541	0.886	1.09	1.09	466	428	0.00705	0.169	0.689	-1.45	310	449
ENSMUSG00000075122	ENSMUST00000099816	Cd80	Cd80-201	0.0102	0.516	0.852	-1.17	618	725	0.184	1	0.919	-1.09	563	613	0.147	0.598	1.1	1.1	618	563	0.00706	0.169	1.18	1.18	725	613
ENSMUSG00000052435	ENSMUST00000064290	Cebpe	Cebpe-201	0.902	0.999	1.01	1.01	2860	2840	0.745	1	1.02	1.02	2450	2400	0.0129	0.213	1.17	1.17	2860	2450	0.00707	0.169	1.19	1.19	2840	2400
ENSMUSG00000021771	ENSMUST00000022293	Vdac2	Vdac2-201	0.303	0.999	1.05	1.05	4340	4150	0.116	1	1.07	1.07	3940	3670	0.0321	0.328	1.1	1.1	4340	3940	0.00708	0.17	1.13	1.13	4150	3670
ENSMUSG00000033880	ENSMUST00000043722	Lgals3bp	Lgals3bp-201	0.927	0.999	1.01	1.01	619	611	0.832	1	1.03	1.03	904	879	0.00496	0.128	0.685	-1.46	619	904	0.00708	0.17	0.696	-1.44	611	879
ENSMUSG00000024953	ENSMUST00000145300	Prdx5	Prdx5-202	0.295	0.999	1.08	1.08	7300	6750	0.234	1	1.09	1.09	6050	5540	0.0108	0.192	1.21	1.21	7300	6050	0.00709	0.17	1.22	1.22	6750	5540
ENSMUSG00000028180	ENSMUST00000106057	Zranb2	Zranb2-202	0.0243	0.728	1.77	1.77	168	94.9	0.00852	0.547	0.512	-1.95	96.3	188	0.0283	0.307	1.75	1.75	168	96.3	0.0071	0.17	0.505	-1.98	94.9	188
ENSMUSG00000018750	ENSMUST00000108639	Zbtb4	Zbtb4-202	0.0821	0.999	0.762	-1.31	56.3	73.9	0.598	1	1.08	1.08	118	110	1.04e-06	0.000312	0.476	-2.1	56.3	118	0.00711	0.17	0.673	-1.49	73.9	110
ENSMUSG00000030161	ENSMUST00000032264	Gabarapl1	Gabarapl1-201	0.943	0.999	0.995	-1.01	988	993	0.438	1	0.942	-1.06	1150	1220	0.0477	0.389	0.859	-1.16	988	1150	0.00711	0.17	0.814	-1.23	993	1220
ENSMUSG00000022601	ENSMUST00000050248	Zbtb11	Zbtb11-201	0.239	0.999	0.921	-1.09	1860	2020	0.455	1	0.949	-1.05	1590	1680	0.024	0.284	1.17	1.17	1860	1590	0.00712	0.17	1.21	1.21	2020	1680
ENSMUSG00000004668	ENSMUST00000141233	Abca13	Abca13-202	0.438	0.999	1.14	1.14	135	118	0.666	1	1.08	1.08	79	73	0.00263	0.0863	1.71	1.71	135	79	0.00712	0.17	1.61	1.61	118	73
ENSMUSG00000029860	ENSMUST00000203849	Zyx	Zyx-209	0.926	0.999	1.06	1.06	50.6	47.7	0.277	1	2.08	2.08	16.6	7.98	0.0868	0.49	3.05	3.05	50.6	16.6	0.00712	0.17	5.98	5.98	47.7	7.98
ENSMUSG00000024055	ENSMUST00000075253	Cyp4f13	Cyp4f13-201	0.7	0.999	1.06	1.06	190	179	0.07	1	1.31	1.31	158	121	0.211	0.678	1.2	1.2	190	158	0.00713	0.17	1.49	1.49	179	121
ENSMUSG00000116953	ENSMUST00000231253	9030025P20Rik	9030025P20Rik-202	0.115	0.999	0.647	-1.55	33.7	52.1	0.141	1	0.634	-1.58	15.5	24.4	0.0104	0.19	2.18	2.18	33.7	15.5	0.00714	0.17	2.14	2.14	52.1	24.4
ENSMUSG00000032803	ENSMUST00000072249	Cdv3	Cdv3-202	0.284	0.999	1.04	1.04	3220	3100	0.186	1	0.953	-1.05	3260	3410	0.774	0.956	0.99	-1.01	3220	3260	0.00714	0.17	0.908	-1.1	3100	3410
ENSMUSG00000034341	ENSMUST00000074628	Wbp2	Wbp2-201	0.243	0.999	1.09	1.09	7260	6660	0.224	1	1.09	1.09	5980	5470	0.00833	0.17	1.21	1.21	7260	5980	0.00716	0.17	1.22	1.22	6660	5470
ENSMUSG00000025409	ENSMUST00000119078	Mbd6	Mbd6-202	0.896	0.999	0.987	-1.01	838	850	0.0137	0.686	1.29	1.29	831	645	0.928	0.988	1.01	1.01	838	831	0.00715	0.17	1.32	1.32	850	645
ENSMUSG00000014444	ENSMUST00000156333	Piezo1	Piezo1-209	0.925	0.999	0.991	-1.01	826	834	0.167	1	0.87	-1.15	952	1090	0.162	0.619	0.868	-1.15	826	952	0.00716	0.17	0.762	-1.31	834	1090
ENSMUSG00000031728	ENSMUST00000212192	Zfp821	Zfp821-204	0.135	0.999	2.78	2.78	9.77	3.52	0.00267	0.317	0.12	-8.3	2.57	21.4	0.0629	0.435	3.8	3.8	9.77	2.57	0.00718	0.171	0.165	-6.08	3.52	21.4
ENSMUSG00000072601	ENSMUST00000100691	Ear1	Ear1-201	0.935	0.999	1.04	1.04	868	834	0.991	1	0.995	-1.01	3070	3090	0.00946	0.181	0.282	-3.54	868	3070	0.0072	0.171	0.27	-3.7	834	3090
ENSMUSG00000002944	ENSMUST00000197890	Cd36	Cd36-206	0.375	0.999	1.33	1.33	54.8	41.1	0.944	1	1.02	1.02	99.2	97.1	0.0613	0.431	0.552	-1.81	54.8	99.2	0.00721	0.171	0.424	-2.36	41.1	97.1
ENSMUSG00000039328	ENSMUST00000217278	Rnf122	Rnf122-205	0.895	0.999	0.969	-1.03	36.9	38.1	0.606	1	1.12	1.12	80	71.3	0.000933	0.0472	0.461	-2.17	36.9	80	0.00723	0.172	0.534	-1.87	38.1	71.3
ENSMUSG00000024006	ENSMUST00000009138	Stk38	Stk38-201	0.162	0.999	1.13	1.13	2760	2440	0.0222	0.807	1.22	1.22	2360	1940	0.0732	0.46	1.17	1.17	2760	2360	0.00724	0.172	1.26	1.26	2440	1940
ENSMUSG00000061731	ENSMUST00000133362	Ext1	Ext1-203	0.207	0.999	1.26	1.26	80.2	63.4	0.466	1	1.14	1.14	118	104	0.0317	0.325	0.679	-1.47	80.2	118	0.00725	0.172	0.611	-1.64	63.4	104
ENSMUSG00000055707	ENSMUST00000210250	Klhl26	Klhl26-205	0.0097	0.509	6.43	6.43	13.6	2.11	0.645	1	0.747	-1.34	10.8	14.5	0.724	0.942	1.25	1.25	13.6	10.8	0.00726	0.172	0.145	-6.88	2.11	14.5
ENSMUSG00000023022	ENSMUST00000109024	Lima1	Lima1-202	0.452	0.999	0.949	-1.05	568	599	0.875	1	1.01	1.01	502	497	0.0786	0.472	1.13	1.13	568	502	0.0073	0.173	1.21	1.21	599	497
ENSMUSG00000030706	ENSMUST00000107053	Mrpl48	Mrpl48-202	0.867	0.999	1.06	1.06	69.2	65.4	0.118	1	1.74	1.74	44.4	25.5	0.198	0.661	1.56	1.56	69.2	44.4	0.00731	0.173	2.56	2.56	65.4	25.5
ENSMUSG00000002052	ENSMUST00000002121	Supt6	Supt6-201	0.927	0.999	1	1	5600	5570	0.954	1	0.997	-1	4810	4830	0.00468	0.123	1.16	1.16	5600	4810	0.00731	0.173	1.15	1.15	5570	4830
ENSMUSG00000024659	ENSMUST00000163902	Anxa1	Anxa1-202	0.758	0.999	1.03	1.03	1810	1750	0.461	1	1.09	1.09	1410	1300	0.0245	0.287	1.28	1.28	1810	1410	0.00733	0.173	1.35	1.35	1750	1300
ENSMUSG00000021327	ENSMUST00000116434	Zkscan3	Zkscan3-203	0.458	0.999	0.804	-1.24	74.7	92.8	0.00335	0.354	2.41	2.41	100	41.6	0.317	0.773	0.745	-1.34	74.7	100	0.00736	0.174	2.23	2.23	92.8	41.6
ENSMUSG00000039747	ENSMUST00000196454	Orai2	Orai2-202	0.546	0.999	1.07	1.07	1500	1400	0.983	1	1	1	1030	1030	0.00113	0.0531	1.44	1.44	1500	1030	0.00735	0.174	1.35	1.35	1400	1030
ENSMUSG00000033088	ENSMUST00000109687	Triobp	Triobp-201	0.685	0.999	1.05	1.05	6800	6480	0.386	1	1.11	1.11	5230	4720	0.0266	0.299	1.3	1.3	6800	5230	0.00736	0.174	1.37	1.37	6480	4720
ENSMUSG00000018923	ENSMUST00000019067	Med11	Med11-201	0.759	0.999	0.98	-1.02	788	805	0.867	1	1.01	1.01	679	671	0.0284	0.307	1.16	1.16	788	679	0.00735	0.174	1.2	1.2	805	671
ENSMUSG00000001158	ENSMUST00000113683	Snrnp27	Snrnp27-202	0.923	0.999	1.03	1.03	15	14.5	0.327	1	0.781	-1.28	23.1	29.6	0.11	0.537	0.647	-1.55	15	23.1	0.00735	0.174	0.491	-2.04	14.5	29.6
ENSMUSG00000047798	ENSMUST00000051264	Cd300lf	Cd300lf-201	0.147	0.999	1.19	1.19	1320	1100	0.843	1	1.02	1.02	811	791	8.73e-05	0.00931	1.62	1.62	1320	811	0.00737	0.174	1.39	1.39	1100	791
ENSMUSG00000035064	ENSMUST00000106489	Eef2k	Eef2k-204	0.643	0.999	1.07	1.07	363	340	0.421	1	0.892	-1.12	444	498	0.16	0.615	0.818	-1.22	363	444	0.00737	0.174	0.682	-1.47	340	498
ENSMUSG00000030365	ENSMUST00000159080	Clec2i	Clec2i-202	0.853	0.999	1.05	1.05	27.4	26.1	0.216	1	0.741	-1.35	37.6	50.8	0.211	0.677	0.728	-1.37	27.4	37.6	0.00737	0.174	0.514	-1.94	26.1	50.8
ENSMUSG00000028248	ENSMUST00000156136	Pnisr	Pnisr-212	0.029	0.773	6.61	6.61	6.96	1.05	0.943	1	1.05	1.05	10.9	10.4	0.513	0.875	0.635	-1.57	6.96	10.9	0.00739	0.174	0.101	-9.9	1.05	10.4
ENSMUSG00000078817	ENSMUST00000108653	Nlrp12	Nlrp12-201	0.63	0.999	1.06	1.06	746	701	0.443	1	1.1	1.1	548	496	0.017	0.243	1.36	1.36	746	548	0.0074	0.174	1.41	1.41	701	496
ENSMUSG00000047767	ENSMUST00000134531	Atg16l2	Atg16l2-207	0.162	0.999	0.654	-1.53	29.8	45.6	0.217	1	1.49	1.49	29.4	19.8	0.959	0.993	1.02	1.02	29.8	29.4	0.0074	0.174	2.31	2.31	45.6	19.8
ENSMUSG00000025076	ENSMUST00000237765	Casp7	Casp7-205	0.958	0.999	0.988	-1.01	156	158	0.0103	0.606	1.8	1.8	154	85.8	0.956	0.993	1.01	1.01	156	154	0.00741	0.174	1.85	1.85	158	85.8
ENSMUSG00000058022	ENSMUST00000072012	Adtrp	Adtrp-201	0.044	0.865	2.16	2.16	33.5	15.5	0.154	1	0.589	-1.7	25.2	42.8	0.45	0.846	1.33	1.33	33.5	25.2	0.00742	0.174	0.362	-2.76	15.5	42.8
ENSMUSG00000045302	ENSMUST00000074840	Preb	Preb-201	0.791	0.999	1.02	1.02	2450	2390	0.614	1	1.05	1.05	1970	1890	0.0149	0.229	1.24	1.24	2450	1970	0.00744	0.175	1.27	1.27	2390	1890
ENSMUSG00000095351	ENSMUST00000103403	Igkv3-2	Igkv3-2-201	0.529	0.999	1.33	1.33	94.6	71.2	0.725	1	1.17	1.17	277	237	0.0165	0.24	0.341	-2.93	94.6	277	0.00745	0.175	0.3	-3.33	71.2	237
ENSMUSG00000042757	ENSMUST00000189066	Tmem108	Tmem108-203	0.0878	0.999	0.502	-1.99	6.88	13.7	0.337	1	0.721	-1.39	25.5	35.5	0.000833	0.044	0.269	-3.71	6.88	25.5	0.00747	0.175	0.387	-2.58	13.7	35.5
ENSMUSG00000029062	ENSMUST00000105598	Cdk11b	Cdk11b-202	0.0788	0.999	0.801	-1.25	817	1020	0.351	1	1.13	1.13	819	727	0.987	0.998	0.998	-1	817	819	0.00748	0.175	1.4	1.4	1020	727
ENSMUSG00000030789	ENSMUST00000033053	Itgax	Itgax-201	0.236	0.999	1.14	1.14	277	243	0.357	1	1.11	1.11	362	327	0.0163	0.24	0.767	-1.3	277	362	0.00748	0.175	0.743	-1.35	243	327
ENSMUSG00000053617	ENSMUST00000081619	Sh3pxd2a	Sh3pxd2a-201	0.647	0.999	0.925	-1.08	179	193	0.739	1	0.946	-1.06	286	303	0.00525	0.132	0.625	-1.6	179	286	0.00747	0.175	0.639	-1.57	193	303
ENSMUSG00000044600	ENSMUST00000167290	Smim7	Smim7-203	0.763	0.999	1.02	1.02	2370	2330	0.818	1	1.01	1.01	2050	2030	0.00623	0.145	1.15	1.15	2370	2050	0.00748	0.175	1.15	1.15	2330	2030
ENSMUSG00000042608	ENSMUST00000094761	Stk40	Stk40-201	0.881	0.999	1.01	1.01	5970	5900	0.599	1	1.04	1.04	4950	4740	0.0217	0.272	1.21	1.21	5970	4950	0.00752	0.176	1.24	1.24	5900	4740
ENSMUSG00000033335	ENSMUST00000091087	Dnm2	Dnm2-202	0.213	0.999	0.898	-1.11	1560	1740	0.0715	1	1.17	1.17	1620	1380	0.706	0.939	0.968	-1.03	1560	1620	0.00753	0.176	1.26	1.26	1740	1380
ENSMUSG00000032386	ENSMUST00000119245	Trip4	Trip4-202	0.948	0.999	1.02	1.02	121	118	0.0895	1	1.82	1.82	84.5	46.4	0.298	0.758	1.43	1.43	121	84.5	0.00753	0.176	2.55	2.55	118	46.4
ENSMUSG00000029227	ENSMUST00000120618	Fip1l1	Fip1l1-205	0.191	0.999	1.36	1.36	68.2	50.3	0.603	1	0.889	-1.12	82.7	93.1	0.399	0.82	0.825	-1.21	68.2	82.7	0.00755	0.176	0.541	-1.85	50.3	93.1
ENSMUSG00000051339	ENSMUST00000212276	2900026A02Rik	2900026A02Rik-203	0.0547	0.928	0.501	-1.99	24.3	48.4	0.867	1	1.06	1.06	128	121	2.51e-06	0.000661	0.189	-5.29	24.3	128	0.00757	0.177	0.399	-2.51	48.4	121
ENSMUSG00000032010	ENSMUST00000034508	Usp2	Usp2-201	0.0742	0.986	1.17	1.17	260	222	0.562	1	1.05	1.05	296	281	0.145	0.595	0.879	-1.14	260	296	0.00759	0.177	0.788	-1.27	222	281
ENSMUSG00000074884	ENSMUST00000099475	Serf2	Serf2-201	0.205	0.999	1.08	1.08	3410	3150	0.00409	0.397	1.19	1.19	3190	2680	0.289	0.751	1.07	1.07	3410	3190	0.00758	0.177	1.18	1.18	3150	2680
ENSMUSG00000000682	ENSMUST00000000696	Cd52	Cd52-201	0.216	0.999	1.12	1.12	24400	21800	0.142	1	1.15	1.15	19500	17000	0.0147	0.227	1.25	1.25	24400	19500	0.0076	0.177	1.28	1.28	21800	17000
ENSMUSG00000032185	ENSMUST00000154049	Carm1	Carm1-209	0.000161	0.0548	0.367	-2.73	26.5	72.2	0.00936	0.57	1.97	1.97	71.1	36.1	0.000215	0.0174	0.373	-2.68	26.5	71.1	0.00762	0.177	2	2	72.2	36.1
ENSMUSG00000062031	ENSMUST00000079403	Pgghg	Pgghg-201	0.418	0.999	0.91	-1.1	233	256	0.00458	0.42	1.4	1.4	261	187	0.324	0.778	0.891	-1.12	233	261	0.00764	0.178	1.37	1.37	256	187
ENSMUSG00000021986	ENSMUST00000022561	Amer2	Amer2-201	0.468	0.999	1.11	1.11	1510	1360	0.675	1	1.06	1.06	981	922	0.00297	0.0934	1.54	1.54	1510	981	0.00764	0.178	1.47	1.47	1360	922
ENSMUSG00000005125	ENSMUST00000005256	Ndrg1	Ndrg1-201	0.745	0.999	0.987	-1.01	3820	3860	0.371	1	1.04	1.04	4440	4280	0.000105	0.0106	0.86	-1.16	3820	4440	0.00763	0.178	0.902	-1.11	3860	4280
ENSMUSG00000016933	ENSMUST00000109462	Plcg1	Plcg1-203	0.898	0.999	0.979	-1.02	117	120	0.959	1	0.992	-1.01	182	183	0.00628	0.146	0.646	-1.55	117	182	0.00764	0.178	0.654	-1.53	120	183
ENSMUSG00000025225	ENSMUST00000073116	Nfkb2	Nfkb2-201	0.734	0.999	0.964	-1.04	2320	2410	0.318	1	1.11	1.11	2020	1810	0.185	0.645	1.15	1.15	2320	2020	0.00765	0.178	1.33	1.33	2410	1810
ENSMUSG00000116564	ENSMUST00000232396	Riok2	Riok2-203	0.214	0.999	0.857	-1.17	295	344	0.186	1	1.18	1.18	292	247	0.922	0.987	1.01	1.01	295	292	0.00766	0.178	1.39	1.39	344	247
ENSMUSG00000036893	ENSMUST00000102938	Ehmt1	Ehmt1-203	0.12	0.999	1.5	1.5	166	111	0.111	1	0.661	-1.51	147	222	0.629	0.919	1.13	1.13	166	147	0.00767	0.178	0.498	-2.01	111	222
ENSMUSG00000024754	ENSMUST00000096194	Cemip2	Cemip2-202	0.335	0.999	1.12	1.12	1390	1250	0.34	1	1.12	1.12	1020	914	0.00759	0.162	1.36	1.36	1390	1020	0.00769	0.178	1.36	1.36	1250	914
ENSMUSG00000004626	ENSMUST00000159911	Stxbp2	Stxbp2-205	0.189	0.999	0.738	-1.35	33.5	45.4	0.903	1	1.03	1.03	24.8	24	0.22	0.688	1.35	1.35	33.5	24.8	0.0077	0.179	1.89	1.89	45.4	24
ENSMUSG00000011148	ENSMUST00000021726	Adssl1	Adssl1-201	0.567	0.999	1.03	1.03	3240	3160	0.0622	1	1.09	1.09	3050	2800	0.173	0.632	1.06	1.06	3240	3050	0.00772	0.179	1.13	1.13	3160	2800
ENSMUSG00000042404	ENSMUST00000151648	Dennd4b	Dennd4b-206	0.924	0.999	0.958	-1.04	13.6	14.2	0.000845	0.17	5.49	5.49	19.8	3.61	0.398	0.819	0.687	-1.46	13.6	19.8	0.00773	0.179	3.94	3.94	14.2	3.61
ENSMUSG00000035614	ENSMUST00000066296	Togaram1	Togaram1-201	0.0289	0.772	0.86	-1.16	498	579	0.00102	0.186	0.799	-1.25	554	694	0.126	0.567	0.899	-1.11	498	554	0.00775	0.179	0.835	-1.2	579	694
ENSMUSG00000022295	ENSMUST00000226487	Atp6v1c1	Atp6v1c1-202	0.0178	0.649	4.3	4.3	8.97	2.09	0.312	1	0.587	-1.7	6.23	10.6	0.493	0.865	1.44	1.44	8.97	6.23	0.00775	0.179	0.196	-5.09	2.09	10.6
ENSMUSG00000024725	ENSMUST00000138860	Ostf1	Ostf1-202	0.953	0.999	0.986	-1.01	47.3	47.9	0.79	1	0.931	-1.07	22.9	24.6	0.00464	0.122	2.06	2.06	47.3	22.9	0.00776	0.179	1.95	1.95	47.9	24.6
ENSMUSG00000020409	ENSMUST00000151880	Slu7	Slu7-205	0.576	0.999	1.04	1.04	1210	1160	0.24	1	1.09	1.09	1050	960	0.0417	0.367	1.16	1.16	1210	1050	0.00776	0.179	1.21	1.21	1160	960
ENSMUSG00000022200	ENSMUST00000059680	Golph3	Golph3-201	0.1	0.999	1.08	1.08	4670	4330	0.728	1	1.02	1.02	3880	3820	7.85e-05	0.00869	1.2	1.2	4670	3880	0.00777	0.179	1.13	1.13	4330	3820
ENSMUSG00000019948	ENSMUST00000020109	Actr6	Actr6-201	0.35	0.999	0.915	-1.09	195	213	0.0916	1	1.18	1.18	194	165	0.98	0.997	1	1	195	194	0.00778	0.18	1.29	1.29	213	165
ENSMUSG00000042606	ENSMUST00000037248	Hirip3	Hirip3-201	0.522	0.999	0.939	-1.07	474	504	0.186	1	0.879	-1.14	575	654	0.049	0.394	0.824	-1.21	474	575	0.0078	0.18	0.771	-1.3	504	654
ENSMUSG00000029910	ENSMUST00000101343	Mad2l1	Mad2l1-201	0.758	0.999	0.972	-1.03	698	718	0.0631	1	0.845	-1.18	772	914	0.27	0.737	0.904	-1.11	698	772	0.0078	0.18	0.786	-1.27	718	914
ENSMUSG00000022555	ENSMUST00000162813	Dgat1	Dgat1-208	0.149	0.999	0.831	-1.2	189	227	0.932	1	0.989	-1.01	159	161	0.195	0.658	1.19	1.19	189	159	0.00781	0.18	1.41	1.41	227	161
ENSMUSG00000027073	ENSMUST00000028467	Prg2	Prg2-201	0.974	0.999	0.984	-1.02	4590	4660	0.866	1	0.922	-1.08	15400	16700	0.0116	0.2	0.298	-3.36	4590	15400	0.00783	0.181	0.279	-3.59	4660	16700
ENSMUSG00000021242	ENSMUST00000223200	Npc2	Npc2-203	0.0102	0.516	1.33	1.33	528	398	0.624	1	1.05	1.05	563	533	0.564	0.894	0.939	-1.07	528	563	0.00787	0.181	0.746	-1.34	398	533
ENSMUSG00000025534	ENSMUST00000122994	Gusb	Gusb-204	0.0355	0.814	1.43	1.43	112	78.1	0.695	1	1.07	1.07	131	123	0.344	0.79	0.854	-1.17	112	131	0.00789	0.181	0.637	-1.57	78.1	123
ENSMUSG00000049103	ENSMUST00000171719	Ccr2	Ccr2-204	0.111	0.999	0.89	-1.12	756	850	0.319	1	0.93	-1.07	959	1030	0.00121	0.0556	0.789	-1.27	756	959	0.00789	0.181	0.825	-1.21	850	1030
ENSMUSG00000026107	ENSMUST00000027279	Nabp1	Nabp1-201	0.135	0.999	1.16	1.16	1690	1460	0.047	0.99	1.22	1.22	1360	1110	0.0309	0.321	1.24	1.24	1690	1360	0.00787	0.181	1.31	1.31	1460	1110
ENSMUSG00000022052	ENSMUST00000225251	Ppp2r2a	Ppp2r2a-203	0.279	0.999	0.947	-1.06	1500	1580	0.233	1	0.941	-1.06	1300	1380	0.00586	0.14	1.15	1.15	1500	1300	0.00789	0.181	1.14	1.14	1580	1380
ENSMUSG00000033352	ENSMUST00000046963	Map2k4	Map2k4-201	0.287	0.999	1.1	1.1	3430	3130	0.231	1	1.11	1.11	2760	2490	0.0116	0.2	1.24	1.24	3430	2760	0.00787	0.181	1.26	1.26	3130	2490
ENSMUSG00000064246	ENSMUST00000144819	Chil1	Chil1-206	0.565	0.999	1.07	1.07	471	442	0.919	1	1.01	1.01	330	327	0.00184	0.0705	1.43	1.43	471	330	0.00789	0.181	1.35	1.35	442	327
ENSMUSG00000034974	ENSMUST00000219133	Dapk3	Dapk3-207	0.777	0.999	0.787	-1.27	18.2	23.1	0.000818	0.169	21.9	21.9	43.4	1.98	0.303	0.761	0.42	-2.38	18.2	43.4	0.00789	0.181	11.7	11.7	23.1	1.98
ENSMUSG00000032322	ENSMUST00000138646	Pstpip1	Pstpip1-204	0.979	0.999	0.996	-1	620	622	0.768	1	1.04	1.04	439	420	0.0198	0.26	1.41	1.41	620	439	0.00789	0.181	1.48	1.48	622	420
ENSMUSG00000026656	ENSMUST00000081103	Fcgr2b	Fcgr2b-202	0.929	0.999	1.01	1.01	927	922	1	1	1	-1	1080	1080	0.0107	0.191	0.861	-1.16	927	1080	0.0079	0.181	0.856	-1.17	922	1080
ENSMUSG00000024659	ENSMUST00000235280	Anxa1	Anxa1-208	0.331	0.999	1.12	1.12	850	762	0.122	1	1.19	1.19	672	563	0.038	0.352	1.27	1.27	850	672	0.00791	0.181	1.35	1.35	762	563
ENSMUSG00000002111	ENSMUST00000169852	Spi1	Spi1-204	0.000173	0.0571	1.81	1.81	326	180	0.0259	0.852	0.701	-1.43	192	274	0.000886	0.0457	1.69	1.69	326	192	0.00792	0.181	0.656	-1.53	180	274
ENSMUSG00000104213	ENSMUST00000194162	Ighd	Ighd-202	0.734	0.999	0.887	-1.13	48	54.2	0.759	1	1.11	1.11	152	137	0.000996	0.0493	0.316	-3.16	48	152	0.00794	0.182	0.396	-2.52	54.2	137
ENSMUSG00000051510	ENSMUST00000058162	Mafg	Mafg-201	0.454	0.999	1.04	1.04	5100	4900	0.488	1	1.04	1.04	4400	4230	0.00681	0.153	1.16	1.16	5100	4400	0.00796	0.182	1.16	1.16	4900	4230
ENSMUSG00000021182	ENSMUST00000223509	Ccdc88c	Ccdc88c-207	0.121	0.999	0.709	-1.41	41.1	57.9	0.73	1	1.09	1.09	34.4	31.7	0.449	0.845	1.19	1.19	41.1	34.4	0.00797	0.182	1.82	1.82	57.9	31.7
ENSMUSG00000053754	ENSMUST00000200169	Chd8	Chd8-212	0.00576	0.399	1.24	1.24	1460	1180	0.542	1	0.954	-1.05	1380	1450	0.472	0.855	1.06	1.06	1460	1380	0.00801	0.183	0.815	-1.23	1180	1450
ENSMUSG00000078517	ENSMUST00000155700	Emc1	Emc1-204	0.103	0.999	8.26	8.26	2.97	0.36	0.938	1	1.08	1.08	11.2	10.3	0.196	0.658	0.267	-3.75	2.97	11.2	0.00801	0.183	0.0349	-28.7	0.36	10.3
ENSMUSG00000081232	ENSMUST00000122467	Gm14373	Gm14373-201	0.44	0.999	1.07	1.07	300	281	0.226	1	0.906	-1.1	317	350	0.513	0.875	0.947	-1.06	300	317	0.00801	0.183	0.805	-1.24	281	350
ENSMUSG00000004837	ENSMUST00000004959	Grap	Grap-201	0.822	0.999	0.948	-1.05	67.2	70.8	0.29	1	0.786	-1.27	103	130	0.0699	0.453	0.655	-1.53	67.2	103	0.008	0.183	0.543	-1.84	70.8	130
ENSMUSG00000000157	ENSMUST00000113773	Itgb2l	Itgb2l-202	0.895	0.999	1.02	1.02	2660	2610	0.716	1	1.06	1.06	1850	1750	0.0156	0.234	1.44	1.44	2660	1850	0.00801	0.183	1.49	1.49	2610	1750
ENSMUSG00000037266	ENSMUST00000148900	Rsrp1	Rsrp1-204	0.000529	0.106	0.662	-1.51	849	1280	0.14	1	0.838	-1.19	784	936	0.507	0.872	1.08	1.08	849	784	0.00803	0.183	1.37	1.37	1280	936
ENSMUSG00000006678	ENSMUST00000006856	Pola1	Pola1-201	0.308	0.999	0.918	-1.09	1100	1200	0.54	1	0.95	-1.05	1420	1500	0.00228	0.0805	0.774	-1.29	1100	1420	0.00803	0.183	0.801	-1.25	1200	1500
ENSMUSG00000057411	ENSMUST00000235327	Antkmt	Antkmt-202	0.0132	0.576	2.16	2.16	137	63.4	0.19	1	0.668	-1.5	96.3	144	0.255	0.724	1.42	1.42	137	96.3	0.00806	0.183	0.44	-2.27	63.4	144
ENSMUSG00000039196	ENSMUST00000030044	Orm1	Orm1-201	0.0252	0.738	1.15	1.15	1050	915	0.0823	1	1.12	1.12	865	775	0.00178	0.0693	1.21	1.21	1050	865	0.00806	0.183	1.18	1.18	915	775
ENSMUSG00000026932	ENSMUST00000028300	Nacc2	Nacc2-201	0.0495	0.901	1.44	1.44	77.4	53.7	0.162	1	1.28	1.28	112	87.7	0.0375	0.351	0.69	-1.45	77.4	112	0.00806	0.183	0.613	-1.63	53.7	87.7
ENSMUSG00000109921	ENSMUST00000209741	Gm33326	Gm33326-201	0.575	0.999	1.1	1.1	182	165	0.976	1	1.01	1.01	104	104	0.00158	0.0654	1.74	1.74	182	104	0.00804	0.183	1.59	1.59	165	104
ENSMUSG00000040565	ENSMUST00000236343	Btaf1	Btaf1-202	0.635	0.999	0.808	-1.24	5.83	7.21	0.537	1	0.794	-1.26	16.7	21	0.0132	0.216	0.35	-2.86	5.83	16.7	0.00804	0.183	0.343	-2.91	7.21	21
ENSMUSG00000024381	ENSMUST00000234496	Bin1	Bin1-205	0.583	0.999	0.939	-1.06	316	336	0.396	1	0.909	-1.1	412	453	0.0193	0.257	0.767	-1.3	316	412	0.00806	0.183	0.742	-1.35	336	453
ENSMUSG00000022999	ENSMUST00000023736	Lmbr1l	Lmbr1l-201	0.28	0.999	0.911	-1.1	484	531	0.234	1	1.11	1.11	469	422	0.711	0.939	1.03	1.03	484	469	0.00808	0.183	1.26	1.26	531	422
ENSMUSG00000117059	ENSMUST00000233762	Gm7912	Gm7912-201	0.766	0.999	1.09	1.09	21.6	19.8	0.162	1	1.63	1.63	13.3	8.17	0.122	0.56	1.62	1.62	21.6	13.3	0.00808	0.183	2.42	2.42	19.8	8.17
ENSMUSG00000021134	ENSMUST00000110351	Srsf5	Srsf5-202	0.163	0.999	1.15	1.15	3050	2660	0.0565	1	1.21	1.21	2470	2050	0.0331	0.332	1.23	1.23	3050	2470	0.00811	0.184	1.3	1.3	2660	2050
ENSMUSG00000020015	ENSMUST00000069965	Cdk17	Cdk17-201	0.0772	0.997	1.12	1.12	1520	1350	0.16	1	1.1	1.1	1250	1140	0.00275	0.0887	1.22	1.22	1520	1250	0.00813	0.184	1.19	1.19	1350	1140
ENSMUSG00000046480	ENSMUST00000060125	Scn4b	Scn4b-201	0.764	0.999	0.864	-1.16	6.9	7.99	0.647	1	0.823	-1.21	21.7	26.4	0.0134	0.217	0.318	-3.15	6.9	21.7	0.00813	0.184	0.303	-3.3	7.99	26.4
ENSMUSG00000040592	ENSMUST00000044228	Cd79b	Cd79b-201	0.805	0.999	1.09	1.09	50.8	46.7	0.9	1	0.959	-1.04	110	115	0.0231	0.279	0.462	-2.17	50.8	110	0.00813	0.184	0.406	-2.46	46.7	115
ENSMUSG00000032540	ENSMUST00000175973	Abhd5	Abhd5-205	0.13	0.999	1.72	1.72	33.9	19.8	0.638	1	0.852	-1.17	42.8	50.3	0.502	0.87	0.793	-1.26	33.9	42.8	0.00816	0.185	0.393	-2.54	19.8	50.3
ENSMUSG00000021134	ENSMUST00000151036	Srsf5	Srsf5-209	0.504	0.999	0.946	-1.06	553	585	0.11	1	1.14	1.14	537	469	0.71	0.939	1.03	1.03	553	537	0.00816	0.185	1.25	1.25	585	469
ENSMUSG00000035545	ENSMUST00000128756	Leng8	Leng8-205	0.445	0.999	0.815	-1.23	29.2	35.8	0.546	1	1.2	1.2	20.3	17	0.202	0.665	1.44	1.44	29.2	20.3	0.00817	0.185	2.11	2.11	35.8	17
ENSMUSG00000115793	ENSMUST00000228830	Gm48961	Gm48961-201	0.95	0.999	0.973	-1.03	7.02	7.21	0.565	1	0.807	-1.24	16.9	20.9	0.0331	0.332	0.416	-2.4	7.02	16.9	0.00819	0.185	0.345	-2.9	7.21	20.9
ENSMUSG00000002985	ENSMUST00000174355	Apoe	Apoe-209	0.39	0.999	0.816	-1.23	146	179	0.64	1	0.897	-1.11	297	331	0.00245	0.0833	0.49	-2.04	146	297	0.00822	0.185	0.539	-1.86	179	331
ENSMUSG00000030577	ENSMUST00000187989	Cd22	Cd22-208	0.484	0.999	1.65	1.65	8.2	4.97	0.219	1	0.44	-2.27	13.8	31.3	0.453	0.847	0.596	-1.68	8.2	13.8	0.00822	0.185	0.159	-6.29	4.97	31.3
ENSMUSG00000024805	ENSMUST00000224772	Pcgf5	Pcgf5-204	0.718	0.999	0.777	-1.29	13.4	17.3	0.000313	0.0911	16.3	16.3	35.9	2.2	0.156	0.611	0.374	-2.67	13.4	35.9	0.00823	0.185	7.87	7.87	17.3	2.2
ENSMUSG00000116594	ENSMUST00000232152	Gm49601	Gm49601-205	0.864	0.999	1.03	1.03	96	93.5	0.138	1	1.27	1.27	78.3	61.6	0.19	0.652	1.23	1.23	96	78.3	0.00823	0.185	1.52	1.52	93.5	61.6
ENSMUSG00000041459	ENSMUST00000186711	Tardbp	Tardbp-214	0.933	0.999	0.982	-1.02	159	162	0.18	1	0.757	-1.32	212	280	0.167	0.623	0.748	-1.34	159	212	0.00822	0.185	0.576	-1.74	162	280
ENSMUSG00000019564	ENSMUST00000019708	Arid3a	Arid3a-201	0.946	0.999	1.01	1.01	6240	6200	0.675	1	1.04	1.04	5120	4930	0.022	0.273	1.22	1.22	6240	5120	0.00821	0.185	1.26	1.26	6200	4930
ENSMUSG00000105646	ENSMUST00000197227	Gm30211	Gm30211-201	0.979	0.999	0.988	-1.01	15.5	15.7	0.78	1	0.882	-1.13	47	53.2	0.017	0.243	0.33	-3.03	15.5	47	0.00822	0.185	0.295	-3.39	15.7	53.2
ENSMUSG00000031681	ENSMUST00000066091	Smad1	Smad1-202	0.392	0.999	0.935	-1.07	448	480	0.903	1	0.991	-1.01	583	588	0.000788	0.0423	0.769	-1.3	448	583	0.00824	0.185	0.815	-1.23	480	588
ENSMUSG00000033411	ENSMUST00000110572	Ctdspl2	Ctdspl2-202	0.0408	0.843	0.605	-1.65	53	87.5	0.489	1	0.836	-1.2	38.1	45.6	0.198	0.661	1.39	1.39	53	38.1	0.00825	0.186	1.92	1.92	87.5	45.6
ENSMUSG00000058290	ENSMUST00000229050	Espl1	Espl1-202	0.0835	0.999	0.772	-1.3	219	284	0.434	1	0.892	-1.12	374	419	0.000348	0.0246	0.587	-1.7	219	374	0.00829	0.186	0.678	-1.47	284	419
ENSMUSG00000046727	ENSMUST00000050584	Cystm1	Cystm1-201	0.316	0.999	1.16	1.16	220	190	0.325	1	1.16	1.16	149	128	0.00829	0.169	1.48	1.48	220	149	0.00828	0.186	1.49	1.49	190	128
ENSMUSG00000033985	ENSMUST00000045542	Tesk2	Tesk2-201	0.529	0.999	0.931	-1.07	715	768	0.901	1	0.986	-1.01	561	569	0.0332	0.333	1.27	1.27	715	561	0.00829	0.186	1.35	1.35	768	569
ENSMUSG00000004661	ENSMUST00000171444	Arid3b	Arid3b-209	0.61	0.999	0.923	-1.08	653	707	0.11	1	1.29	1.29	600	466	0.596	0.907	1.09	1.09	653	600	0.00829	0.186	1.52	1.52	707	466
ENSMUSG00000071713	ENSMUST00000096355	Csf2rb	Csf2rb-201	0.658	0.999	1.03	1.03	9650	9360	0.504	1	1.05	1.05	8190	7830	0.0158	0.236	1.18	1.18	9650	8190	0.00829	0.186	1.2	1.2	9360	7830
ENSMUSG00000027012	ENSMUST00000138613	Dync1i2	Dync1i2-210	0.0819	0.999	1.38	1.38	49.4	35.8	0.00032	0.0927	0.503	-1.99	29.1	57.9	0.0064	0.148	1.7	1.7	49.4	29.1	0.00831	0.186	0.618	-1.62	35.8	57.9
ENSMUSG00000009772	ENSMUST00000072177	Nuak2	Nuak2-201	0.131	0.999	0.777	-1.29	442	568	0.535	1	0.902	-1.11	795	881	0.000426	0.0282	0.556	-1.8	442	795	0.00832	0.186	0.645	-1.55	568	881
ENSMUSG00000050945	ENSMUST00000234241	Zfp438	Zfp438-202	0.244	0.999	0.643	-1.56	28.5	44.4	0.742	1	0.873	-1.15	13.8	15.8	0.0717	0.456	2.07	2.07	28.5	13.8	0.00832	0.186	2.8	2.8	44.4	15.8
ENSMUSG00000029472	ENSMUST00000197331	Anapc5	Anapc5-206	0.168	0.999	1.41	1.41	35.7	25.4	0.0314	0.894	0.594	-1.68	28.6	48.1	0.367	0.803	1.25	1.25	35.7	28.6	0.00833	0.186	0.528	-1.89	25.4	48.1
ENSMUSG00000094257	ENSMUST00000178107	Ap3s1-ps2	Ap3s1-ps2-201	0.609	0.999	1.04	1.04	938	906	0.941	1	0.995	-1.01	753	757	0.00135	0.0591	1.25	1.25	938	753	0.00833	0.186	1.2	1.2	906	757
ENSMUSG00000048732	ENSMUST00000056665	Klhl11	Klhl11-201	0.625	0.999	1.04	1.04	238	229	0.0588	1	0.861	-1.16	243	282	0.815	0.966	0.981	-1.02	238	243	0.00834	0.187	0.813	-1.23	229	282
ENSMUSG00000001750	ENSMUST00000162688	Tcirg1	Tcirg1-213	0.495	0.999	0.883	-1.13	79.2	89.7	0.0537	1	1.44	1.44	79	54.8	0.986	0.998	1	1	79.2	79	0.00837	0.187	1.64	1.64	89.7	54.8
ENSMUSG00000096472	ENSMUST00000215619	Cdkn2d	Cdkn2d-203	0.492	0.999	1.06	1.06	1840	1730	0.125	1	1.15	1.15	1570	1370	0.0744	0.463	1.17	1.17	1840	1570	0.00838	0.187	1.27	1.27	1730	1370
ENSMUSG00000000594	ENSMUST00000000608	Gm2a	Gm2a-201	0.8	0.999	1.02	1.02	6700	6590	0.939	1	1	1	7790	7750	0.014	0.222	0.86	-1.16	6700	7790	0.00839	0.187	0.85	-1.18	6590	7750
ENSMUSG00000034343	ENSMUST00000059743	Ube2f	Ube2f-201	0.605	0.999	1.14	1.14	43.9	38.6	0.0439	0.974	0.616	-1.62	44.9	72.8	0.925	0.987	0.977	-1.02	43.9	44.9	0.0084	0.187	0.53	-1.89	38.6	72.8
ENSMUSG00000037465	ENSMUST00000228772	Klf10	Klf10-206	0.0172	0.646	0.454	-2.2	17.7	39	0.0583	1	1.9	1.9	30.8	16.2	0.101	0.518	0.576	-1.74	17.7	30.8	0.00841	0.188	2.41	2.41	39	16.2
ENSMUSG00000035268	ENSMUST00000064703	Pkig	Pkig-201	0.811	0.999	0.962	-1.04	376	391	0.452	1	0.887	-1.13	529	596	0.0342	0.337	0.712	-1.41	376	529	0.00842	0.188	0.656	-1.52	391	596
ENSMUSG00000050022	ENSMUST00000176035	Amz1	Amz1-206	0.00484	0.371	2.84	2.84	43.9	15.5	0.611	1	0.834	-1.2	34.3	41.1	0.487	0.862	1.28	1.28	43.9	34.3	0.00842	0.188	0.376	-2.66	15.5	41.1
ENSMUSG00000040528	ENSMUST00000182023	Milr1	Milr1-204	0.599	0.999	0.923	-1.08	205	223	0.812	1	1.04	1.04	154	148	0.0628	0.435	1.34	1.34	205	154	0.00845	0.188	1.5	1.5	223	148
[truncated: 42,534 more rows]
