# Supplementary material for: Nuclear receptor 4A1 is critical for neutrophil-dependent pulmonary immunity to Klebsiella pneumoniae infection
Source: Front Immunol. 2025 Mar 6;16:1558252. doi: 10.3389/fimmu.2025.1558252 (PMC11922696; doi:10.3389/fimmu.2025.1558252)
Supplement: Supplementary file 3 [file Table5.xlsx]

## Sheet: venn
Subset	Detail
1	Shared	Acvrl1
2	Shared	Ankrd33b
3	Shared	Wdfy1
4	Shared	Laptm4b
5	Shared	Ighv1-69
6	Shared	Ankrd46
7	Shared	Igkv14-111
8	Shared	Rnf19a
9	Shared	Ace
10	Shared	Igkc
11	Shared	Arhgef3
12	Shared	Ide
13	Shared	Fth1
14	Shared	Emc2
15	Shared	Igkv1-135
16	Shared	Igkv3-4
17	Shared	Cenpf
18	Shared	Igkv6-25
19	Shared	Ighg2b
20	Shared	Jchain
21	Shared	Nr4a1
22	Shared	Igha
23	Shared	Ighv9-3
24	Shared	Ighv1-64
25	Shared	Igkv17-121
26	Shared	Acvr1b
27	Shared	Birc3
28	Shared	Spata13
29	Shared	Lpar6
30	Shared	Thbd
31	Shared	Plxnb2
32	Shared	Lrrc25
33	Shared	Larp4b
34	Shared	Zc3h12a
35	Shared	Rnf19b
36	Shared	Nfkbib
37	Shared	Fth1-ps
38	Shared	Iglc2
39	Shared	N4bp1
40	Shared	Rida
41	Shared	Adgre4
42	Shared	Ighv1-50
43	Shared	Igkv10-96
44	Shared	Lilr4b
45	Shared	Casp4
46	Shared	Clec4e
47	Shared	Erbin
48	Shared	Ighv1-59
49	Shared	Clec5a
50	Shared	Pik3ap1
51	Shared	Zfp263
52	Shared	Rpl30
53	Shared	Mzb1
54	Shared	Il1f9
55	Shared	Slc31a2
56	Shared	Gm47283
57	Shared	Ctss
58	Shared	Sbk1
59	Shared	Ighv7-3
60	Shared	Niban3
61	Shared	Marcksl1
62	Shared	Igkv4-53
63	Shared	Rab37
64	Shared	Cldn1
65	Shared	Hsd11b1
66	Shared	Krt80
67	Shared	Ighv1-63
68	Shared	Ntng2
69	Shared	Map3k8
70	Shared	Prr13
71	Shared	Serinc5
72	Shared	Cxcl12
73	Shared	Gm47021
74	Shared	Apoe
75	Shared	Sh2b2
76	Shared	Lamtor4
77	Shared	Ighv1-72
78	Shared	Mettl7a1
79	Shared	Cd180
80	Shared	Slc7a11
81	Shared	Sqstm1
82	Shared	Irf4
83	Shared	Tmem51
84	Shared	Ighm
85	Shared	Nr4a2
86	Shared	Jmy
87	Shared	Ms4a6b
88	Shared	Ifnlr1
89	Shared	Nfe2l2
90	Shared	Gucy1b1
91	Shared	Chd3
92	Shared	Slamf7
93	Shared	Fbxl5
94	Shared	Ywhaz
95	Shared	Gpr183
96	Shared	Platr7
97	Shared	Acod1
98	Shared	Smim3
99	Shared	Gm39321
100	Shared	Mafb
101	Shared	Fam43a
102	Shared	Sf3b1
103	Shared	Ighg2c
104	Shared	Cdc42ep2
105	Shared	Lax1
106	Shared	Nab1
107	Shared	Clec4a1
108	Shared	Gm6705
109	Shared	Ikzf3
110	Shared	Il10rb
111	Shared	Lpin1
112	Shared	Il18rap
113	Shared	Foxo1
114	Shared	Ak2
115	Shared	Dntt
116	Shared	Icosl
117	Shared	Siglece
118	Shared	Trp53i11
119	Shared	Cd2
120	Shared	Slamf9
121	Shared	Cdc42ep4
122	Shared	Ptprcap
123	Shared	Tnip1
124	Shared	Dusp16
125	Shared	Clec4a3
126	Shared	Il16
127	Shared	Fpr1
128	Shared	Bcl3
129	Shared	Igkv4-68
130	Shared	Myo1e
131	Shared	Lrrk2
132	Shared	Gm7019
133	Shared	Tlr2
134	Shared	Pfkfb4
135	Shared	Igsf6
136	Shared	Clec12a
137	Shared	Tep1
138	Shared	Pou2af1
139	Shared	Tnfaip8
140	Shared	Cd19
141	Shared	Fcrla
142	Shared	Fas
143	Shared	Ifitm6
144	Shared	Klf4
145	Shared	Hcar2
146	Shared	Ralgds
147	Shared	Oxr1
148	Shared	Pgk1
149	Shared	Sema4d
150	Shared	P2ry13
151	Shared	Fkbp5
152	Shared	Ehd1
153	Shared	Trib2
154	Shared	Sod2
155	Shared	Rab32
156	Shared	Slc30a1
157	Shared	Ifrd1
158	Shared	Hif1a
159	Shared	Kbtbd7
160	Shared	Ighv1-76
161	Shared	Bcl7a
162	Shared	Cd74
163	Shared	Pnpla1
164	Shared	Il1rn
165	Shared	Arhgap9
166	Shared	Cnp
167	Shared	Pmaip1
168	Shared	Padi2
169	Shared	Slc8a1
170	Shared	Ly6d
171	Shared	Nfkbie
172	Shared	Srebf2
173	Shared	Rab11fip1
174	Shared	Fpr2
175	Shared	Tcf3
176	Shared	Lbp
177	Shared	Rab8b
178	Shared	Asprv1
179	Shared	Myd88
180	Shared	Alas1
181	Shared	Osgin1
182	Shared	Ighv1-75
183	Shared	Mrgpra2a
184	Shared	Nfatc3
185	Shared	Chd2
186	Shared	Ssh1
187	Shared	Prkd3
188	Shared	Chil3
189	Shared	C1rl
190	Shared	Tnfrsf1b
191	Shared	H2-Ab1
192	Shared	Snn
193	Shared	Pid1
194	Shared	Map3k1
195	Shared	Cpm
196	Shared	Ighv2-9-1
197	Shared	Mcpt8
198	Shared	Inhba
199	Shared	Serpina3g
200	Shared	Pwp1
201	Shared	Havcr2
202	Shared	S1pr5
203	Shared	S1pr4
204	Shared	P2ry2
205	Shared	Gramd3
206	Shared	Arl4c
207	Shared	Lin28a
208	Shared	Pgm2l1
209	Shared	Tmcc1
210	Nr4a1 stim vs WT stim	Cyld
211	Nr4a1 stim vs WT stim	Per1
212	Nr4a1 stim vs WT stim	Limd2
213	Nr4a1 stim vs WT stim	Inf2
214	Nr4a1 stim vs WT stim	Blnk
215	Nr4a1 stim vs WT stim	Tbc1d4
216	Nr4a1 stim vs WT stim	Tent5a
217	Nr4a1 stim vs WT stim	Rbm4
218	Nr4a1 stim vs WT stim	Ptbp3
219	Nr4a1 stim vs WT stim	Cela1
220	Nr4a1 stim vs WT stim	Mcub
221	Nr4a1 stim vs WT stim	Zbtb6
222	Nr4a1 stim vs WT stim	Tmem106a
223	Nr4a1 stim vs WT stim	Emsy
224	Nr4a1 stim vs WT stim	Rin3
225	Nr4a1 stim vs WT stim	Bcl2l2
226	Nr4a1 stim vs WT stim	Il1rap
227	Nr4a1 stim vs WT stim	Phtf1
228	Nr4a1 stim vs WT stim	Septin1
229	Nr4a1 stim vs WT stim	Plekho1
230	Nr4a1 stim vs WT stim	Dusp22
231	Nr4a1 stim vs WT stim	Gpaa1
232	Nr4a1 stim vs WT stim	Zfp719
233	Nr4a1 stim vs WT stim	Rabl2
234	Nr4a1 stim vs WT stim	Tamalin
235	Nr4a1 stim vs WT stim	Gzma
236	Nr4a1 stim vs WT stim	Sp100
237	Nr4a1 stim vs WT stim	Zbtb4
238	Nr4a1 stim vs WT stim	Plscr1
239	Nr4a1 stim vs WT stim	Xpnpep1
240	Nr4a1 stim vs WT stim	Dusp3
241	Nr4a1 stim vs WT stim	Nck1
242	Nr4a1 stim vs WT stim	2900026A02Rik
243	Nr4a1 stim vs WT stim	Foxn2
244	Nr4a1 stim vs WT stim	Nod2
245	Nr4a1 stim vs WT stim	Trit1
246	Nr4a1 stim vs WT stim	Lrig1
247	Nr4a1 stim vs WT stim	Ripk2
248	Nr4a1 stim vs WT stim	Akap12
249	Nr4a1 stim vs WT stim	Slc37a1
250	Nr4a1 stim vs WT stim	Lcp2
251	Nr4a1 stim vs WT stim	Mbnl1
252	Nr4a1 stim vs WT stim	Mndal
253	Nr4a1 stim vs WT stim	Usp46
254	Nr4a1 stim vs WT stim	Pdlim1
255	Nr4a1 stim vs WT stim	Lipg
256	Nr4a1 stim vs WT stim	Cflar
257	Nr4a1 stim vs WT stim	Rfx5
258	Nr4a1 stim vs WT stim	Tnfrsf13c
259	Nr4a1 stim vs WT stim	Ighv1-85
260	Nr4a1 stim vs WT stim	Vps28
261	Nr4a1 stim vs WT stim	Plek
262	Nr4a1 stim vs WT stim	Ubtf
263	Nr4a1 stim vs WT stim	Cstdc5
264	Nr4a1 stim vs WT stim	Il2ra
265	Nr4a1 stim vs WT stim	Phc2
266	Nr4a1 stim vs WT stim	Rnf220
267	Nr4a1 stim vs WT stim	Cdc42bpb
268	Nr4a1 stim vs WT stim	1700025G04Rik
269	Nr4a1 stim vs WT stim	Hivep2
270	Nr4a1 stim vs WT stim	Inpp1
271	Nr4a1 stim vs WT stim	Rnd1
272	Nr4a1 stim vs WT stim	Thy1
273	Nr4a1 stim vs WT stim	Nckipsd
274	Nr4a1 stim vs WT stim	Rnase6
275	Nr4a1 stim vs WT stim	Retreg2
276	Nr4a1 stim vs WT stim	Lrp12
277	Nr4a1 stim vs WT stim	Igkv17-127
278	Nr4a1 stim vs WT stim	Lbh
279	Nr4a1 stim vs WT stim	Dhx32
280	Nr4a1 stim vs WT stim	Rcbtb1
281	Nr4a1 stim vs WT stim	Ppp1r12a
282	Nr4a1 stim vs WT stim	Lta4h
283	Nr4a1 stim vs WT stim	Gm20689
284	Nr4a1 stim vs WT stim	Acer3
285	Nr4a1 stim vs WT stim	Cd200r1
286	Nr4a1 stim vs WT stim	Igkv5-39
287	Nr4a1 stim vs WT stim	Ift46
288	Nr4a1 stim vs WT stim	Rab6b
289	Nr4a1 stim vs WT stim	Smad6
290	Nr4a1 stim vs WT stim	Zfp426
291	Nr4a1 stim vs WT stim	Itgb1
292	Nr4a1 stim vs WT stim	Aoah
293	Nr4a1 stim vs WT stim	Mdh2
294	Nr4a1 stim vs WT stim	Inppl1
295	Nr4a1 stim vs WT stim	Ephx1
296	Nr4a1 stim vs WT stim	2610001J05Rik
297	Nr4a1 stim vs WT stim	Rasgrp3
298	Nr4a1 stim vs WT stim	Babam2
299	Nr4a1 stim vs WT stim	Rpl7l1
300	Nr4a1 stim vs WT stim	Pdzd8
301	Nr4a1 stim vs WT stim	Mon1b
302	Nr4a1 stim vs WT stim	Elmo2
303	Nr4a1 stim vs WT stim	Kbtbd11
304	Nr4a1 stim vs WT stim	Ptch2
305	Nr4a1 stim vs WT stim	Zfp697
306	Nr4a1 stim vs WT stim	Rnf149
307	Nr4a1 stim vs WT stim	Rhob
308	Nr4a1 stim vs WT stim	Pld4
309	Nr4a1 stim vs WT stim	Ighv1-62-2
310	Nr4a1 stim vs WT stim	Bcl6
311	Nr4a1 stim vs WT stim	Rgp1
312	Nr4a1 stim vs WT stim	S100pbp
313	Nr4a1 stim vs WT stim	Cep85
314	Nr4a1 stim vs WT stim	Vti1a
315	Nr4a1 stim vs WT stim	Mxd3
316	Nr4a1 stim vs WT stim	E2f3
317	Nr4a1 stim vs WT stim	Rgs1
318	Nr4a1 stim vs WT stim	Iqsec1
319	Nr4a1 stim vs WT stim	Otulinl
320	Nr4a1 stim vs WT stim	Gigyf2
321	Nr4a1 stim vs WT stim	Septin11
322	Nr4a1 stim vs WT stim	Gpr84
323	Nr4a1 stim vs WT stim	Usp35
324	Nr4a1 stim vs WT stim	Dusp10
325	Nr4a1 stim vs WT stim	Mcm7
326	Nr4a1 stim vs WT stim	H2-Aa
327	Nr4a1 stim vs WT stim	Psph
328	Nr4a1 stim vs WT stim	Gtf2a2
329	Nr4a1 stim vs WT stim	Dcun1d3
330	Nr4a1 stim vs WT stim	Khnyn
331	Nr4a1 stim vs WT stim	Kdm6b
332	Nr4a1 stim vs WT stim	Igkv4-72
333	Nr4a1 stim vs WT stim	Zc3h14
334	Nr4a1 stim vs WT stim	Rprd2
335	Nr4a1 stim vs WT stim	Atp10a
336	Nr4a1 stim vs WT stim	Sdhaf1
337	Nr4a1 stim vs WT stim	Zcchc24
338	Nr4a1 stim vs WT stim	Ceacam1
339	Nr4a1 stim vs WT stim	Rel
340	Nr4a1 stim vs WT stim	Trim26
341	Nr4a1 stim vs WT stim	Cntrl
342	Nr4a1 stim vs WT stim	Sdc3
343	Nr4a1 stim vs WT stim	Atp1b1
344	Nr4a1 stim vs WT stim	Retreg1
345	Nr4a1 stim vs WT stim	Slc29a1
346	Nr4a1 stim vs WT stim	Ccl3
347	Nr4a1 stim vs WT stim	Fam160b1
348	Nr4a1 stim vs WT stim	Ctnna1
349	Nr4a1 stim vs WT stim	Btbd19
350	Nr4a1 stim vs WT stim	Samsn1
351	Nr4a1 stim vs WT stim	Klhl21
352	Nr4a1 stim vs WT stim	Dnaaf5
353	Nr4a1 stim vs WT stim	Cldn15
354	Nr4a1 stim vs WT stim	Ighv1-9
355	Nr4a1 stim vs WT stim	Chka
356	Nr4a1 stim vs WT stim	Slco4c1
357	Nr4a1 stim vs WT stim	Rps26
358	Nr4a1 stim vs WT stim	Nop58
359	Nr4a1 stim vs WT stim	Dnmt3a
360	Nr4a1 stim vs WT stim	Sox4
361	Nr4a1 stim vs WT stim	Ms4a1
362	Nr4a1 stim vs WT stim	Hsd17b7
363	Nr4a1 stim vs WT stim	Stxbp1
364	Nr4a1 stim vs WT stim	Trim65
365	Nr4a1 stim vs WT stim	Nop53
366	Nr4a1 stim vs WT stim	Slc2a9
367	Nr4a1 stim vs WT stim	Nagpa
368	Nr4a1 stim vs WT stim	Mtmr6
369	Nr4a1 stim vs WT stim	Ebi3
370	Nr4a1 stim vs WT stim	Lgr5
371	Nr4a1 stim vs WT stim	Comt
372	Nr4a1 stim vs WT stim	Cep19
373	Nr4a1 stim vs WT stim	Adam9
374	Nr4a1 stim vs WT stim	Golph3
375	Nr4a1 stim vs WT stim	Dctn6
376	Nr4a1 stim vs WT stim	Mcm9
377	Nr4a1 stim vs WT stim	Nif3l1
378	Nr4a1 stim vs WT stim	Nfix
379	Nr4a1 stim vs WT stim	Stk11ip
380	Nr4a1 stim vs WT stim	Smarcc1
381	Nr4a1 stim vs WT stim	Sgsm2
382	Nr4a1 stim vs WT stim	Fam20c
383	Nr4a1 stim vs WT stim	Ripor2
384	Nr4a1 stim vs WT stim	Cd300lf
385	Nr4a1 stim vs WT stim	Vps53
386	Nr4a1 stim vs WT stim	Treml1
387	Nr4a1 stim vs WT stim	Cat
388	Nr4a1 stim vs WT stim	Lrig2
389	Nr4a1 stim vs WT stim	Ehbp1l1
390	Nr4a1 stim vs WT stim	Lcn2
391	Nr4a1 stim vs WT stim	Susd6
392	Nr4a1 unstim vs. WT unstim	Slc9a8
393	Nr4a1 unstim vs. WT unstim	Uevld
394	Nr4a1 unstim vs. WT unstim	Vars
395	Nr4a1 unstim vs. WT unstim	Ighv1-42
396	Nr4a1 unstim vs. WT unstim	Hrh2
397	Nr4a1 unstim vs. WT unstim	P2ry1
398	Nr4a1 unstim vs. WT unstim	Pus10
399	Nr4a1 unstim vs. WT unstim	Aatk
400	Nr4a1 unstim vs. WT unstim	Mrps18c
401	Nr4a1 unstim vs. WT unstim	Selenbp1
402	Nr4a1 unstim vs. WT unstim	Lilrb4a
403	Nr4a1 unstim vs. WT unstim	Anapc5
404	Nr4a1 unstim vs. WT unstim	Exosc10
405	Nr4a1 unstim vs. WT unstim	Picalm
406	Nr4a1 unstim vs. WT unstim	Cd300e
407	Nr4a1 unstim vs. WT unstim	Nod1
408	Nr4a1 unstim vs. WT unstim	Map2k3
409	Nr4a1 unstim vs. WT unstim	Vps37a
410	Nr4a1 unstim vs. WT unstim	Lrp1
411	Nr4a1 unstim vs. WT unstim	Lgmn
412	Nr4a1 unstim vs. WT unstim	Acsl4
413	Nr4a1 unstim vs. WT unstim	Poli
414	Nr4a1 unstim vs. WT unstim	Furin
415	Nr4a1 unstim vs. WT unstim	Slc41a1
416	Nr4a1 unstim vs. WT unstim	Edem3
417	Nr4a1 unstim vs. WT unstim	Dock5
418	Nr4a1 unstim vs. WT unstim	Tjp3
419	Nr4a1 unstim vs. WT unstim	Tnrc18
420	Nr4a1 unstim vs. WT unstim	Setd2
421	Nr4a1 unstim vs. WT unstim	Atp13a2
422	Nr4a1 unstim vs. WT unstim	Ms4a4c
423	Nr4a1 unstim vs. WT unstim	Ghdc
424	Nr4a1 unstim vs. WT unstim	Rpl35a
425	Nr4a1 unstim vs. WT unstim	Scrg1
426	Nr4a1 unstim vs. WT unstim	Srp54c
427	Nr4a1 unstim vs. WT unstim	Rcan1
428	Nr4a1 unstim vs. WT unstim	Shkbp1
429	Nr4a1 unstim vs. WT unstim	Polrmt
430	Nr4a1 unstim vs. WT unstim	Bend4
431	Nr4a1 unstim vs. WT unstim	Herc4
432	Nr4a1 unstim vs. WT unstim	Runx1
433	Nr4a1 unstim vs. WT unstim	Igkv12-89
434	Nr4a1 unstim vs. WT unstim	Sipa1l3
435	Nr4a1 unstim vs. WT unstim	Gm49909
436	Nr4a1 unstim vs. WT unstim	Lrmp
437	Nr4a1 unstim vs. WT unstim	Hpgd
438	Nr4a1 unstim vs. WT unstim	Ciita
439	Nr4a1 unstim vs. WT unstim	Gadd45b
440	Nr4a1 unstim vs. WT unstim	Scamp1
441	Nr4a1 unstim vs. WT unstim	Pilrb2
442	Nr4a1 unstim vs. WT unstim	Rab20
443	Nr4a1 unstim vs. WT unstim	Eomes
444	Nr4a1 unstim vs. WT unstim	Gpr35
445	Nr4a1 unstim vs. WT unstim	Eml2
446	Nr4a1 unstim vs. WT unstim	Cherp
447	Nr4a1 unstim vs. WT unstim	Gramd1b
448	Nr4a1 unstim vs. WT unstim	Fosb
449	Nr4a1 unstim vs. WT unstim	Arrb2
450	Nr4a1 unstim vs. WT unstim	Ralgps2
451	Nr4a1 unstim vs. WT unstim	Pak4
452	Nr4a1 unstim vs. WT unstim	Col5a3
453	Nr4a1 unstim vs. WT unstim	Platr25
454	Nr4a1 unstim vs. WT unstim	Zfp62
455	Nr4a1 unstim vs. WT unstim	Tmcc3
456	Nr4a1 unstim vs. WT unstim	Osgepl1
457	Nr4a1 unstim vs. WT unstim	Dcaf11
458	Nr4a1 unstim vs. WT unstim	Crlf3
459	Nr4a1 unstim vs. WT unstim	Ric8a
460	Nr4a1 unstim vs. WT unstim	Csf2ra
461	Nr4a1 unstim vs. WT unstim	Kctd20
462	Nr4a1 unstim vs. WT unstim	Nbas
463	Nr4a1 unstim vs. WT unstim	Ddx54
464	Nr4a1 unstim vs. WT unstim	Arpc1b
465	Nr4a1 unstim vs. WT unstim	Cdc42
466	Nr4a1 unstim vs. WT unstim	Klhl14
467	Nr4a1 unstim vs. WT unstim	Lifr
468	Nr4a1 unstim vs. WT unstim	Cdk9
469	Nr4a1 unstim vs. WT unstim	Cd28
470	Nr4a1 unstim vs. WT unstim	Cblb
471	Nr4a1 unstim vs. WT unstim	Sec23a
472	Nr4a1 unstim vs. WT unstim	Irs1
473	Nr4a1 unstim vs. WT unstim	Tasl
474	Nr4a1 unstim vs. WT unstim	Lrrfip2
475	Nr4a1 unstim vs. WT unstim	Tcf25
476	Nr4a1 unstim vs. WT unstim	Gm5526
477	Nr4a1 unstim vs. WT unstim	Zc3h18
478	Nr4a1 unstim vs. WT unstim	Limk2
479	Nr4a1 unstim vs. WT unstim	Sdad1
480	Nr4a1 unstim vs. WT unstim	Nsl1
481	Nr4a1 unstim vs. WT unstim	Ppil4
482	Nr4a1 unstim vs. WT unstim	Apmap
483	Nr4a1 unstim vs. WT unstim	Scn4a
484	Nr4a1 unstim vs. WT unstim	Il18bp
485	Nr4a1 unstim vs. WT unstim	5530601H04Rik
486	Nr4a1 unstim vs. WT unstim	Chrm3
487	Nr4a1 unstim vs. WT unstim	Ifngr2
488	Nr4a1 unstim vs. WT unstim	Dgka
489	Nr4a1 unstim vs. WT unstim	Ccn1
490	Nr4a1 unstim vs. WT unstim	Itga4
491	Nr4a1 unstim vs. WT unstim	Fbxo32
492	Nr4a1 unstim vs. WT unstim	Derl3
493	Nr4a1 unstim vs. WT unstim	Wac
494	Nr4a1 unstim vs. WT unstim	Bex6
495	Nr4a1 unstim vs. WT unstim	Gm42031
496	Nr4a1 unstim vs. WT unstim	Tmem179b
497	Nr4a1 unstim vs. WT unstim	Apol11b
498	Nr4a1 unstim vs. WT unstim	Fcmr
499	Nr4a1 unstim vs. WT unstim	Bach2
500	Nr4a1 unstim vs. WT unstim	Ppm1h
501	Nr4a1 unstim vs. WT unstim	Ptp4a3
502	Nr4a1 unstim vs. WT unstim	Klf10
503	Nr4a1 unstim vs. WT unstim	Dusp5
504	Nr4a1 unstim vs. WT unstim	Mboat7
505	Nr4a1 unstim vs. WT unstim	Zfp869
506	Nr4a1 unstim vs. WT unstim	Gvin-ps6
507	Nr4a1 unstim vs. WT unstim	Gpbp1
508	Nr4a1 unstim vs. WT unstim	Heg1
509	Nr4a1 unstim vs. WT unstim	Atp2b1
510	Nr4a1 unstim vs. WT unstim	Xpo6
511	Nr4a1 unstim vs. WT unstim	Mtm1
512	Nr4a1 unstim vs. WT unstim	Ncf1
513	Nr4a1 unstim vs. WT unstim	Plagl2
514	Nr4a1 unstim vs. WT unstim	Sun2
515	Nr4a1 unstim vs. WT unstim	Gm34680
516	Nr4a1 unstim vs. WT unstim	Tram2
517	Nr4a1 unstim vs. WT unstim	Psmb10
518	Nr4a1 unstim vs. WT unstim	AW112010
519	Nr4a1 unstim vs. WT unstim	Bid
520	Nr4a1 unstim vs. WT unstim	Nras
521	Nr4a1 unstim vs. WT unstim	Camkk2
522	Nr4a1 unstim vs. WT unstim	Ly6e
523	Nr4a1 unstim vs. WT unstim	Dbnl
524	Nr4a1 unstim vs. WT unstim	Strip1
525	Nr4a1 unstim vs. WT unstim	Spns1
526	Nr4a1 unstim vs. WT unstim	Cyria
527	Nr4a1 unstim vs. WT unstim	Nptn
528	Nr4a1 unstim vs. WT unstim	Rtf2
529	Nr4a1 unstim vs. WT unstim	Dmxl1
530	Nr4a1 unstim vs. WT unstim	Optn
531	Nr4a1 unstim vs. WT unstim	Pygb
532	Nr4a1 unstim vs. WT unstim	Stat4
533	Nr4a1 unstim vs. WT unstim	Dxo
534	Nr4a1 unstim vs. WT unstim	Abca9
535	Nr4a1 unstim vs. WT unstim	Mxd1
536	Nr4a1 unstim vs. WT unstim	Scml4
537	Nr4a1 unstim vs. WT unstim	Nr1h2
538	Nr4a1 unstim vs. WT unstim	Itgal
539	Nr4a1 unstim vs. WT unstim	Eif4g2
540	Nr4a1 unstim vs. WT unstim	Traf1
541	Nr4a1 unstim vs. WT unstim	Cdc14a
542	Nr4a1 unstim vs. WT unstim	Acpp
543	Nr4a1 unstim vs. WT unstim	Mefv
544	Nr4a1 unstim vs. WT unstim	Cd22
